# Supplementary material for: Eutrophication Reshapes Microbial Communities and Life‐History Strategies in the Riverine Ecosystems
Source: Environ Microbiol Rep. 2025 Nov 21;17(6):e70234. doi: 10.1111/1758-2229.70234 (PMC12635496; doi:10.1111/1758-2229.70234)
Supplement: Supplementary file 1 — Dataset: 1. Geographic coordinates and geochemical characteristics of sampling sites. [file EMI4-17-e70234-s003.xlsx]

## Sheet: Dataset_1A
	Location	longitude（E）	latitude（N）	Water depth /m	Flow velocity m/s	Transparency /m	Width /m	Altitude /m	Turbidity /NTU	Dissolved oxygen /mg/L	pH	temperature °C
Urban Rivers	S1	106°15'31.100''	32°50'00.200''	2.5	0.14	1	90	792.6	6.16	6.95	8.5	20.8
	S2	106°36'29.539''	33°08'43.299''	0.3	0.032	0.3	200	515.56	8.46	6.5	8.14	31.5
	S3	106°59'12.376''	33°04'20.985''	15	0.058	0.2	350	474.35	15.4	7.78	8.14	34.2
	S4	107°04'59.322''	33°01'48.727''	1	0.086	1	100	456.57	8.9	8.02	7.8	30.6
	S5	107°14'47.435''	33°06'58.446''	4	0.048	0.2	200	443.93	19.45	7.66	8.14	30.7
	S6	107°24'38.437''	33°09'21.848''	1.5	0.051	0.2	200	430.29	16.25	8.42	8.2	31.2
	S7	107°48'39.300''	33°02'33.100''	2	0.7	0.5	95	416.9	10.04	6.77	8.14	30.4
	S8	108°14'23.209''	33°02'10.464''	1.5	0.053	0.2	200	323.48	6.64	6.03	7.83	31
	S9	108°39'04.533''	32°47'46.125''	1	0.05	0.2	100	274.35	24.5	6.45	7.93	31.3
	S10	108°31'26.400''	32°31'20.200''	17	0.01	1.3	150	319.7	6.42	5.27	8.56	33.7
	S11	108°52'31.300''	32°28'49.900''	0.5	0.02	0.5	5	361.9	2.53	6	8.34	32.5
	S12	109°00'47.152''	32°42'03.335''	5	0.37	1	500	209.24	8.04	10.7	8.3	29.3
	S13	109°20'47.865''	32°45'56.096''	3	0.03	3	70	185.22	3.3	7.65	8.13	31.1
	S14	110°03'16.679''	32°51'02.150''	15	0.06	15	300	144.59	4.82	6.9	7.95	31.5
	S15	108°54'21.300''	32°38'07.200''	8	0.04	1.3	250	220.1	6.3	4.24	7.89	25
	S16	108°52'56.265''	32°43'28.238''	2	0.03	0.2	75	224.22	14.73	7.26	8.13	31.8
	S17	107°13'40.936''	34°01'51.396''	3	0.058	3	10	1433.12	5.91	6.06	8.41	22.2
	S18	107°52'11.643''	32°34'12.507''	2	0.096	0.2	10	694.68	12.82	8.02	8.12	27.4
	S19	106°54'03.969''	33°38'09.021''	0.5	0.36	0.5	20	968.27	4.5	7.62	8.36	27.9
	S20	107°59'39.505''	33°23.19.446''	0.5	0.084	0.5	20	608.42	2.87	8.61	8.29	29.4
	S21	109°32'35.200''	32°05'13.200''	3	0.02	1.5	50	647.7	6.42	7.23	8.68	27.1
	S22	109°19'12.600''	32°24'58.600''	0.5	0.08	0.5	20	381.1	6.1	7.06	8.41	29.2
	S23	108°18'41.980''	33°19'44.011''	1	0.037	1	10	751.48	2.53	7.81	8.13	26.3
	S24	106°30'48.199''	33°54'35.178''	0.5	0.3	0.5	200	923.35	7.16	7.48	7.88	25.5
	S25	106°08'47.800''	33°19'53.500''	3	0.98	3	120	674	12.39	6.08	8.41	29.3
	S26	106°02'19.208''	32°57'57.398''	2	0.06	0.1	30	525.69	2.48	7.2	7.92	23.4
	S31	109°10'38.220''	33°27'12.007''	0.5	0.29	0.5	3	533.92	2.41	5.95	7.9	25.8
	S32	109°05'11.389''	33°43'14.495''	1	0.59	1	6	819.98	2.05	7.46	8.4	25.7
Natural Rivers	R2–1	106°21'42.300''	33°28'04.200''	1	0.12	1	3	1041.8	0.58	5.62	8.7	25.6
	R2–2	106°20'59.200''	33°19'46.100''	3	0.35	3	50	709.5	3.68	5.72	8.34	27.1
	R2–3	106°19'42.600''	33°24'33.300''	2	0.16	2	30	855.5	1.7	7.19	8.82	27.5
	R3–1	107°29'47.900''	33°50'31.300''	1	0.393	1	20	1400	0.97	6.84	7.8	20
	R3–2	107°35'53.300''	33°49'27.800''	2	0.076	2	8	1424	0.6	6.98	7.98	21.2
	R3–3	107°35'37.000''	33°49'08.800''	1	0.17	1	40	1369	0.87	6.2	8.32	21.4
	R4–1	107°00'11.695''	33°30'07.356''	1	0.65	1	80	697.25	21.9	8.26	8.42	29.6
	R4–2	106°57'30.909''	33°12'16.656''	0.5	0.43	0.5	100	492	11.32	7.56	8.28	26.6
	R4–3	106°59'44.620''	33°33'50.056''	2	0.72	0.2	150	759.57	5.84	8.53	8.1	27.5
	R6–1	107°46'47.500''	33°00'47.800''	5	0.02	0.45	250	430.4	12.2	4.2	8.11	31.7
	R6–2	107°41'15.500''	32°58'43.000''	6.5	0.65	0.4	30	442.3	6.65	6.37	8.53	31.7
	R6–3	107°56'26.300''	33°05'25.500''	10	0.05	1	300	429.5	15.13	6.5	8.8	33.4
	R7–1	106°34'01.211''	33°56'06.771''	1	0.063	1	30	935.44	2	6.66	7.99	22.5
	R7–2	106°35'26.596''	33°56'41.326''	1.5	0.06	1.5	5	956.2	3	6.92	7.91	27.4
	R7–3	106°31'17.745''	33°55'43.279''	0.5	0.072	0.5	5	938.35	0.92	6.93	7.92	27
	R8–1	108°25'26.900''	32°26'54.300''	1	0.14	1	50	308	1.72	7.45	8.53	27.1
	R8–2	108°19'44.700''	32°24'43.700''	20	0.1	20	2	367.5	2.37	6.06	8.43	29.5
	R8–3	108°27'17.700''	32°30'29.600''	10	0.01	10	95	325.7	2.58	5.19	8.3	28.8
	R9–1	106°38'47.500''	33°50'10.700''	1	0.4	1	20	1380.5	0.72	6.68	8.87	17.8
	R9–2	106°37'06.100''	32°50'41.200''	1.5	0.3	1.5	15	1309.1	1.55	6.78	8.98	18.6
	R9–3	106°35'13.600''	32°51'21.700''	2	0.5	2	35	1266.7	0.9	7.88	8.52	16.9
	R10–1	107°15'29.800''	33°17'25.100''	1	0.02	1	80	497.9	10.14	7.44	8.66	30.2
	R10–2	107°16'16.700''	33°13'16.000''	6	0.04	1.2	200	488.7	5.23	6.21	8.41	30.9
	R10–3	107°20'59.700''	33°10'48.800''	8	0.08	1	120	472	6.98	7.11	8.45	31.5

## Sheet: Dataset_1B
	Location	Transparency /m	NH4+ mg/L	NH3 mg/L	PO4+ mg/L	NO2- mg/L	NO3- mg/L	TN mg/L	Dissolved total phosphorus mg/L	Total phosphorus mg/L	permanganate index mg/L	Volatile phenol mg/L	Chlorophyll a ug/L	TSI(Chl-a)	TSI(TP)	TSI(TN)	TSI(SD)	TSI
Urban Rivers	S1	1	ND	ND	0.042	0.02	1.41	1.43	0.104	0.13	1.81	0.0007	2.4	34.5076	61.2268	60.589	51.18	50.1161
	S2	0.3	ND	ND	0.075	0.003	0.247	0.25	0.188	0.235	1.51	ND	6.1	44.638	70.8417	31.0462	74.5371	54.4155
	S3	0.2	0.022	0.003	0.082	0.026	0.794	0.82	0.205	0.256	2.43	ND	22.5	58.8128	72.2317	51.1682	82.4031	65.5328
	S4	1	ND	ND	0.021	0.03	1.49	1.52	0.054	0.067	2.39	ND	28.2	61.265	50.4623	61.623	51.18	56.5896
	S5	0.2	0.018	0.002	0.055	0.029	1.531	1.56	0.137	0.172	2.57	ND	50.9	67.6783	65.7734	62.063	82.4031	69.3235
	S6	0.2	0.026	0.003	0.102	0.022	1.228	1.25	0.255	0.319	9	ND	25.3	60.0865	75.8048	58.3101	82.4031	68.3339
	S7	0.5	0.129	0.014	0.052	0.045	0.285	0.33	0.129	0.161	1.37	ND	9.3	49.218	64.7001	35.7493	64.6271	53.2962
	S8	0.2	0.169	0.01	ND	0.033	0.927	0.96	0.008	0.012	2.37	0.0008	8	47.5827	22.5329	53.8385	82.4031	51.0259
	S9	0.2	0.088	0.006	ND	0.026	0.894	0.92	0.003	0.033	2.59	0.0005	31.2	62.3629	63.6587	53.1175	82.4031	59.4649
	S10	1.3	0.076	0.022	ND	0.021	0.509	0.53	0.001	0.002	2.05	ND	8.2	47.8509	38.9613	43.7752	46.0901	64.0464
	S11	0.5	0.138	0.025	0.028	0.005	0.725	0.73	0.07	0.088	1.45	0.0007	1.9	31.9705	32.2619	49.1988	64.6271	48.3627
	S12	1	0.229	0.031	0.038	0.014	1.466	1.48	0.096	0.12	2.47	ND	6.2	44.8146	59.9269	61.1712	51.18	53.3047
	S13	3	0.109	0.012	0.015	0.006	1.034	1.04	0.037	0.046	1.91	0.0004	3.9	39.7802	44.3552	55.1944	29.8669	41.9777
	S14	15	ND	ND	0.065	0.004	1.566	1.57	0.163	0.203	2.03	ND	4.3	40.8406	68.4645	62.1712	82.4031	42.3712
	S15	1.3	0.425	0.018	0.055	0.007	1.543	1.55	0.137	0.172	1.81	ND	1.2	26.98	65.7734	61.954	46.0901	47.8616
	S16	0.2	0.094	0.011	ND	0.007	0.403	0.41	0.011	0.036	4.2	ND	31.5	62.4669	40.3744	39.4263	82.4031	56.8254
	S17	3	ND	ND	0.001	ND	1.12	1.12	0.003	0.004	2.21	ND	3.8	39.4981	58.3655	56.4498	29.8669	53.038
	S18	0.2	0.15	0.012	0.048	0.131	0.679	0.81	0.121	0.151	1.33	ND	4.9	42.2591	63.6587	50.9604	82.4031	58.119
	S19	0.5	0.119	0.017	ND	0.006	0.774	0.78	0.031	0.042	1.31	ND	1.1	26.0351	42.8778	50.3211	64.6271	43.9107
	S20	0.5	0.032	0.004	0.001	0.002	0.778	0.78	0.003	0.004	2.63	ND	1.2	26.98	4.69147	50.3211	64.6271	55.4359
	S21	1.5	0.456	0.11	0.038	0.003	1.107	1.11	0.096	0.12	1.08	ND	3.8	39.4981	59.9269	56.2979	43.314	53.7345
	S22	0.5	0.127	0.021	0.045	0.072	1.988	2.06	0.112	0.141	1.97	ND	12.9	52.7715	62.5459	66.7726	64.6271	60.7534
	S23	1	0.149	0.012	0.035	0.016	0.704	4.76	0.087	0.109	1.85	ND	3.7	39.2085	58.3655	48.9651	51.18	58.4449
	S24	0.5	0.109	0.005	0.018	0.024	0.776	4.25	0.045	0.057	1.49	ND	22.2	58.667	47.8372	50.7499	64.6271	55.7833
	S25	3	ND	ND	0.032	0.006	1.284	1.29	0.079	0.099	1.04	ND	2.4	34.5076	56.8028	58.8436	29.8669	53.9209
	S26	0.1	0.283	0.011	0.045	ND	0.31	0.31	0.112	0.141	0.99	0.0008	0.9	23.8558	62.5459	34.6902	95.8502	51.326
	S31	0.5	ND	ND	ND	0.008	0.402	0.41	0.008	0.008	1.15	ND	3.1	37.287	15.9482	39.4263	64.6271	58.9991
	S32	1	0.132	0.017	0.018	0.008	0.642	0.65	0.045	0.057	1.61	ND	2.8	36.1817	47.8372	47.2325	51.18	54.6572
Natural Rivers	R2–1	1	0.074	0.017	0.005	0.003	0.757	0.76	0.012	0.015	1.35	ND	3	36.9309	26.1568	49.881	51.18	40.495
	R2–2	3	0.094	0.012	ND	0.005	0.765	0.77	0.002	0.005	3.42	ND	2.4	34.5076	8.31533	50.1025	29.8669	30.8545
	R2–3	2	0.092	0.029	0.005	0.006	0.284	0.29	0.012	0.015	1.23	ND	2.6	35.3769	26.1568	33.5604	37.7329	33.3886
	R3–1	1	0.081	0.002	0.011	ND	1.09	1.09	0.029	0.036	3.5	ND	0.4	15.0491	40.3744	55.9899	51.18	37.9694
	R3–2	2	0.098	0.004	0.001	0.002	0.718	0.72	0.003	0.004	2.09	ND	0.44	16.0842	4.69147	48.9651	37.7329	25.5358
	R3–3	1	0.1	0.008	0.011	ND	0.67	0.67	0.029	0.036	1.69	ND	0.45	16.3282	40.3744	47.7459	51.18	36.581
	R4–1	1	0.072	0.013	0.008	0.005	1.025	1.03	0.02	0.025	1.29	ND	1.6	30.1042	34.4526	55.0307	51.18	41.3053
	R4–2	0.5	ND	ND	ND	0.009	0.981	0.99	0.007	0.007	1.63	0.0007	1.3	27.8493	13.7796	54.3597	64.6271	38.6941
	R4–3	0.2	ND	ND	ND	0.004	0.856	0.86	0.005	0.005	1.15	ND	0.51	17.6875	8.31533	51.9751	82.4031	37.6019
	R6–1	0.45	0.129	0.014	0.008	0.017	0.853	0.87	0.02	0.025	3.22	ND	1.3	27.8493	34.4526	52.1709	66.671	43.4294
	R6–2	0.4	0.044	0.011	0.011	0.007	0.823	0.83	0.029	0.036	2.11	ND	15.7	54.9048	40.3744	51.3736	68.956	53.951
	R6–3	1	0.038	0.015	0.008	0.017	0.943	0.96	0.02	0.025	4.08	ND	24.4	59.6932	34.4526	53.8385	51.18	50.6902
	R7–1	1	0.013	0.001	0.028	0.095	2.125	2.22	0.07	0.088	0.86	ND	1.2	26.98	54.89	68.0398	51.18	47.8364
	R7–2	1.5	0.094	0.005	0.008	0.034	0.636	0.67	0.02	0.025	0.86	0.0005	1.4	28.6541	34.4526	47.7459	43.314	37.4673
	R7–3	0.5	0.221	0.012	0.018	0.01	0.69	0.7	0.045	0.057	1.25	0.0008	1.6	30.1042	47.8372	48.4879	64.6271	45.9765
	R8–1	1	0.079	0.014	ND	0.005	0.615	0.62	0.01	0.012	1.08	ND	2.4	34.5076	22.5329	46.4321	51.18	38.1162
	R8–2	20	0.087	0.015	ND	ND	0.34	0.34	0.011	0.023	0.56	ND	0.89	23.7344	33.0985	36.255	6.93721	21.729
	R8–3	10	0.073	0.01	ND	0.002	0.338	0.34	0.01	0.017	0.94	ND	1.5	29.4034	28.1894	36.255	6.50985	25.4736
	R9–1	1	0.02	0.004	0.011	ND	0.39	0.39	0.029	0.036	1.39	ND	0.91	23.9758	40.3744	38.5792	51.18	37.0666
	R9–2	1.5	ND	ND	0.035	ND	0.24	0.24	0.087	0.109	1.13	ND	0.77	22.1616	38.3655	30.3546	43.314	37.0421
	R9–3	2	ND	ND	0.021	ND	0.24	0.24	0.054	0.067	1.25	ND	0.9	23.8558	50.4623	30.3546	37.7329	34.5209
	R10–1	1	0.037	0.01	0.038	0.008	1.612	1.62	0.096	0.12	2.51	ND	8.43	28.1513	39.9269	42.7023	51.18	24.7278
	R10–2	1.2	0.042	0.008	0.032	0.013	2.207	2.22	0.079	0.099	2.37	ND	3.1	37.287	36.8028	48.0398	47.643	20.8406
	R10–3	1	0.044	0.009	0.042	0.025	2.065	2.09	0.339	0.424	1.81	ND	4.9	22.2591	40.4257	47.0176	51.18	28.4667
