# Supplementary material for: Eutrophication Reshapes Microbial Communities and Life‐History Strategies in the Riverine Ecosystems
Source: Environ Microbiol Rep. 2025 Nov 21;17(6):e70234. doi: 10.1111/1758-2229.70234 (PMC12635496; doi:10.1111/1758-2229.70234)
Supplement: Supplementary file 2 — Dataset: 2. 16S rRNA gene amplicon sequencing results of microbial communities. [file EMI4-17-e70234-s002.xlsx]

## Sheet: Dataset_2A
	sample	TOC%	Number of high quality Illumina MiSeq reads	Number of observed OTUs (all seqs)	Ace richness	Chao1 richness	Shannon diversity index	Simpson diversity index	Good's coverage (all seqs)	Microbial abundance/g
Urban rivers	S1	1.965	57620	3516	4997.73	4718.23	6.19576	0.014511	0.964156	220000000
	S2	1.847	55395	2597	4037.37	4467.86	5.42144	0.061389	0.969245	170000000
	S3	2.013	58422	2488	3551.57	3730.45	4.70028	0.117046	0.973477	900000000
	S4	2.583	70735	2641	5285.65	3428.09	4.61378	0.052033	0.966452	50000000
	S5	2.612	77469	3194	5710.28	3803.97	4.67563	0.019639	0.963658	13000000
	S6	1.473	60183	1263	1891.7	3380.49	5.7099	0.163765	0.985729	1300000000
	S7	2.143	63945	1988	3014.69	2714.6	2.89526	0.179373	0.977321	830000000
	S8	1.586	70486	2327	4305.39	3346.17	4.88446	0.063515	0.973117	200000000
	S9	1.567	67441	2209	4412.26	2628.13	3.76689	0.072695	0.971845	170000000
	S10	2.434	69119	3264	4799.38	4437.29	4.93403	0.062225	0.965069	930000000
	S11	1.295	65548	2671	3891.13	3631.78	4.51271	0.091509	0.971292	740000000
	S12	1.835	69706	2273	4298.04	3868.02	4.81086	0.045052	0.972841	660000000
	S13	2.405	67032	2567	4790.28	2688.45	3.78787	0.06361	0.969411	890000000
	S14	1.854	61975	2401	3583.16	3497.38	4.91037	0.063836	0.973504	910000000
	S15	1.121	64691	1088	2089.19	4008.78	3.95011	0.532475	0.986669	900000000
	S16	1.697	73183	2429	3531.9	2533.92	3.82317	0.059567	0.974279	500000000
	S17	1.589	63858	990	2114.37	4668.01	5.2278	0.1832	0.987333	280000000
	S18	1.027	66023	2987	5460.38	2884.86	3.69239	0.076271	0.964958	100000000
	S19	2.166	69071	2258	4680.87	6104.17	6.67852	0.06803	0.97143	1000000000
	S20	1.522	64876	1830	3346.04	3394.04	5.40051	0.097037	0.978455	870000000
	S21	2.137	56152	2457	3717.27	2298.04	4.98661	0.040359	0.97226	150000000
	S22	1.717	68071	1267	2499.19	2030.53	3.22552	0.261071	0.984623	730000000
	S23	1.009	74223	1706	3268.37	4191.8	4.89635	0.128784	0.979949	120000000
	S24	2.032	70175	3095	5735.01	4718.1	5.79274	0.043709	0.963244	230000000
	S25	2.316	70797	1819	3595.31	2814.33	4.02518	0.09875	0.977072	720000000
	S26	1.177	80335	4215	6278.82	2933.89	3.64679	0.006013	0.953398	200000000
	S31	2.287	67539	1494	2650.85	3466.87	4.61916	0.14955	0.983876	190000000
	S32	1.736	65732	1430	2123.12	3604.29	4.17602	0.252197	0.98465	70000000
Natural Rivers	R2–1	0.744	66299	2745	4005.84	3021.33	4.39145	0.02432	0.971402	100000000
	R2–2	0.182	70346	2526	5060.2	3730.64	3.81627	0.073342	0.967945	84000000
	R2–3	1.321	60208	1888	3454.14	1519.99	2.61681	0.203921	0.978096	64000000
	R3–1	1.002	57145	3084	4066.34	3876.49	5.636	0.015462	0.972758	26000000
	R3–2	0.803	66681	2356	3261.63	4004.11	3.46762	0.011118	0.977542	21000000
	R3–3	2.029	58470	3001	4051.32	2772.85	3.53445	0.010186	0.972011	8000000
	R4–1	0.89	59300	1664	3197.99	3891.7	6.13898	0.269778	0.979395	180000000
	R4–2	0.709	59301	1057	1682.83	3193.83	4.89061	0.14397	0.987056	550000000
	R4–3	1.102	60159	1263	2757.71	3006.04	6.22974	0.25782	0.98335	620000000
	R6–1	0.547	60523	2494	3724.53	2491.28	3.05838	0.022261	0.97273	60000000
	R6–2	0.127	36133	1086	1621.48	1617.4	2.98495	0.150909	0.987499	320000000
	R6–3	1.56	58495	4013	5889.43	2141.16	2.74816	0.042544	0.956302	190000000
	R7–1	1.003	66222	957	2101.06	3568.35	4.47527	0.505898	0.986752	120000000
	R7–2	0.282	69117	2644	4860.96	1551.42	2.82035	0.011056	0.969992	70000000
	R7–3	0.677	65523	1279	2666.77	4471.96	5.8734	0.261552	0.983876	130000000
	R8–1	1.292	58009	873	1661.21	1655.06	1.87766	0.216442	0.98938	100000000
	R8–2	0.872	64613	2035	3124.54	3930.8	3.7895	0.112341	0.976657	230000000
	R8–3	0.376	59409	2321	4888.78	2023.09	3.09418	0.108371	0.969245	710000000
	R9–1	0.952	50869	2254	3278.52	1321.39	2.6301	0.016054	0.976685	340000000
	R9–2	0.844	62869	1818	2583.48	3048.52	2.97462	0.044958	0.98194	330000000
	R9–3	1.379	57732	3460	4888.83	3712.25	3.97435	0.010388	0.965069	230000000
	R10–1	0.45	60415	2162	3190.72	3178.23	4.49786	0.08401	0.976685	140000000
	R10–2	0.99	54482	2414	4576.7	2532.36	3.93447	0.12686	0.970047	110000000
	R10–3	0.852	57444	972	2038.63	4678.58	6.3053	0.207119	0.987499	100000000

## Sheet: Dataset_2B OTUs
OTU ID	S1	S2	S3	S4	S5	S6	S7	S8	S9	S10	S11	S12	S13	S14	S15	S16	S17	S18	S19	S20	S21	S22	S23	S24	S25	S26	S31	S32	R2_1	R2_2	R2_3	R3_1	R3_2	R3_3	R4_1	R4_2	R4_3	R6_1	R6_2	R6_3	R7_1	R7_2	R7_3	R8_1	R8_2	R8_3	R9_1	R9_2	R9_3
OTU1	0	0	0	1	0	1	0	0	0	5	0	0	0	1	0	0	0	1	0	0	0	1	0	0	0	0	0	0	0	0	0	0	0	0	0	0	0	0	0	0	0	0	0	0	0	1	0	0	0
OTU2	0	0	0	0	0	0	0	0	0	0	0	0	0	0	0	0	0	0	0	0	0	0	0	0	0	0	0	0	0	0	0	0	0	0	0	0	0	0	0	0	0	0	0	0	1	0	0	0	0
OTU3	0	0	0	0	0	0	0	0	0	0	0	0	0	0	0	0	0	0	0	0	0	0	0	0	0	0	0	0	0	0	0	1	0	0	0	0	0	0	0	0	0	0	0	0	0	0	0	0	0
OTU4	0	0	0	0	0	0	0	0	0	0	0	0	0	0	0	0	0	0	0	0	0	0	0	0	0	0	0	0	0	0	0	0	0	0	0	0	0	0	0	0	0	0	0	0	0	0	0	0	0
OTU5	0	0	0	0	0	0	0	0	0	0	0	0	0	0	0	0	0	0	0	0	0	0	0	0	0	0	0	0	0	0	0	0	0	0	0	0	0	0	0	0	0	0	0	0	0	0	0	0	0
OTU6	0	0	0	0	0	0	0	0	0	0	0	0	0	0	0	0	0	1	0	0	0	0	0	0	0	0	0	0	0	0	0	0	0	0	0	0	0	0	0	0	0	0	0	0	0	0	0	0	0
OTU7	0	0	0	0	0	0	0	0	0	0	0	0	0	0	0	0	0	0	0	0	0	0	0	0	0	0	0	0	0	0	0	0	0	0	0	0	0	0	1	0	0	0	0	0	0	0	0	0	0
OTU8	0	0	0	0	0	0	0	0	0	0	0	0	0	0	0	0	0	0	0	0	0	0	0	0	0	0	0	0	0	0	0	0	0	0	0	0	0	0	0	0	0	0	0	0	0	0	0	0	0
OTU9	0	0	0	0	0	0	0	0	0	0	0	0	0	0	0	0	0	0	0	0	0	0	0	0	0	0	0	0	0	0	0	0	0	0	0	0	0	0	0	0	0	0	0	0	0	0	0	0	0
OTU10	0	0	0	1	0	2	0	0	0	0	0	0	0	0	0	0	0	0	0	0	0	0	0	0	0	0	0	0	0	0	0	0	0	0	0	0	0	0	0	0	0	0	0	0	0	0	0	0	0
OTU11	0	0	0	0	0	0	0	0	0	0	0	0	0	0	0	0	0	0	0	3	0	1	0	0	3	0	0	0	0	0	1	0	0	0	0	1	0	0	0	0	0	0	0	1	0	0	11	2	3
OTU12	0	0	0	0	0	0	0	0	0	0	0	0	0	0	0	0	0	0	0	0	0	0	0	0	0	0	0	0	0	0	0	0	0	0	0	0	0	0	0	0	0	1	0	0	0	0	0	0	0
OTU13	0	0	0	0	0	0	0	0	0	0	0	0	0	0	0	0	0	0	0	0	0	0	0	0	0	0	0	0	0	0	0	0	0	0	0	0	0	0	0	0	0	0	0	0	0	0	0	0	0
OTU14	0	0	0	0	0	0	0	0	0	0	0	0	0	0	0	0	0	0	0	0	0	0	0	0	0	0	0	0	0	0	0	0	0	0	0	0	0	0	0	0	0	0	0	0	0	0	0	0	0
OTU15	0	0	0	0	0	0	0	0	0	0	0	0	0	0	0	0	0	0	0	0	0	0	0	0	0	0	0	0	0	0	0	0	0	0	0	0	0	0	0	0	0	0	0	0	0	0	0	0	0
OTU16	0	0	0	0	0	0	0	0	0	0	0	0	0	0	0	0	0	0	0	0	0	0	0	0	0	0	0	0	0	0	0	0	0	0	0	0	0	0	0	0	0	0	0	0	0	0	0	0	0
OTU17	0	0	0	0	0	0	0	0	2	0	0	0	0	0	0	0	0	0	0	0	0	0	0	1	0	0	0	0	0	0	0	0	0	0	0	0	0	0	0	0	0	0	0	0	0	0	0	0	2
OTU18	0	0	0	0	0	0	0	0	0	0	0	0	0	0	0	0	0	0	0	0	0	0	0	0	0	0	0	0	0	0	0	0	0	0	0	0	0	0	0	0	0	0	0	0	0	0	0	0	0
OTU19	0	0	0	0	0	0	0	0	0	0	0	0	0	0	0	0	0	0	0	0	0	0	0	0	0	0	0	0	0	0	0	0	0	0	0	0	0	0	0	0	0	0	0	0	0	0	0	0	0
OTU20	0	0	0	0	0	0	0	0	0	0	0	0	0	0	0	0	0	0	0	0	0	0	0	0	0	0	0	0	0	0	0	0	0	0	0	0	0	0	0	0	0	0	0	0	0	0	0	0	0
OTU21	0	0	0	0	0	0	0	0	0	0	0	0	0	0	0	0	0	0	0	0	0	0	0	0	0	0	0	0	0	0	0	0	0	0	0	0	0	0	0	0	0	0	0	0	0	0	0	0	0
OTU22	0	0	0	0	0	0	0	0	0	0	0	0	0	0	0	0	0	0	0	0	0	0	0	0	0	0	0	0	0	0	0	0	0	0	0	0	0	0	0	0	0	0	0	0	0	0	0	0	0
OTU23	0	0	0	0	0	0	0	0	0	0	0	0	0	0	0	0	0	0	0	0	0	0	0	0	0	0	0	0	0	0	0	0	0	0	0	0	0	0	0	0	0	0	0	0	0	0	0	0	0
OTU24	0	0	0	0	0	0	0	0	0	1	0	0	0	0	0	0	0	0	0	0	0	0	0	0	0	0	0	0	0	0	0	0	0	0	0	0	0	0	0	0	0	0	0	0	2	0	0	0	0
OTU25	0	0	0	0	0	0	0	0	0	0	0	0	0	0	0	0	0	0	0	0	0	0	0	0	0	1	0	0	0	0	0	0	0	0	0	0	0	0	0	0	0	0	0	0	0	0	0	0	0
OTU26	0	0	0	0	0	1	0	0	0	0	0	0	0	0	0	0	0	0	0	0	0	0	0	0	0	0	0	0	3	0	1	0	0	2	2	0	0	0	0	0	0	0	0	0	0	0	8	47	2
OTU27	0	0	0	0	1	0	0	0	0	0	0	0	0	0	0	0	0	0	0	0	0	0	0	0	0	0	0	0	0	0	0	0	0	0	0	0	0	0	0	0	0	0	0	0	0	0	0	0	0
OTU28	0	0	0	0	0	0	0	0	0	0	0	0	0	0	0	0	0	0	0	0	0	0	0	0	0	0	0	0	0	0	0	0	0	0	0	0	0	0	0	0	0	0	0	0	0	0	0	0	0
OTU29	0	0	0	0	0	1	0	0	0	0	0	0	0	0	0	0	0	0	0	0	0	0	0	0	0	0	0	0	0	0	0	0	1	0	0	0	0	0	0	0	0	0	0	0	0	0	0	0	0
OTU30	0	0	0	0	0	0	0	0	0	0	0	0	0	0	0	0	0	0	0	0	0	0	0	0	0	0	0	0	0	0	0	0	0	0	0	0	0	0	0	0	0	0	0	0	0	0	0	0	0
OTU31	1	1	0	0	2	1	0	0	1	0	0	0	1	0	0	0	0	0	0	0	0	0	0	0	0	2	0	0	1	0	0	0	0	0	0	0	0	0	0	0	0	0	0	0	6	1	0	0	0
OTU32	0	0	0	0	0	0	0	0	0	0	0	0	0	0	0	0	0	0	0	0	0	0	0	0	0	0	0	0	0	0	0	0	0	0	0	0	0	0	0	0	0	0	0	0	0	0	0	0	0
OTU33	1	0	0	0	1	0	0	0	0	0	0	0	0	0	0	0	0	0	0	0	0	0	0	0	0	0	0	0	0	0	0	0	0	0	0	0	0	0	0	0	0	0	0	0	0	0	0	0	0
OTU34	0	0	0	0	0	0	0	0	0	0	0	0	0	0	0	0	0	0	0	0	0	0	0	0	0	0	0	0	0	0	0	0	0	0	0	0	0	0	0	0	0	0	0	0	0	0	0	0	0
OTU35	0	0	0	0	3	1	0	0	0	0	0	0	0	0	0	0	0	0	0	0	0	0	0	0	0	0	0	0	0	0	1	0	0	0	0	2	1	0	0	0	0	0	0	0	0	0	0	0	0
OTU36	0	0	0	0	0	0	0	0	0	0	0	0	0	0	0	0	0	0	0	0	2	0	0	0	0	0	0	0	0	0	0	0	0	1	0	0	0	0	0	0	0	0	0	0	0	0	0	0	0
OTU37	0	0	0	0	0	0	0	1	0	0	0	0	0	0	0	1	0	1	0	0	0	0	0	0	0	1	0	0	0	0	0	0	0	0	0	0	0	0	0	0	0	0	0	0	0	0	0	0	0
OTU38	0	0	0	0	0	0	0	0	0	0	0	0	0	0	0	0	0	0	0	0	0	0	0	1	0	0	0	0	0	0	0	0	0	0	0	0	0	0	0	0	0	0	0	0	0	0	0	0	0
OTU39	0	0	0	0	0	0	0	0	0	0	0	0	0	0	0	0	0	0	0	0	0	0	0	0	0	0	0	0	0	0	0	0	0	0	0	0	0	0	0	0	0	0	0	0	0	0	0	0	0
OTU40	0	0	0	0	0	0	0	0	0	0	0	0	0	0	0	0	0	0	0	0	0	0	0	0	0	0	0	0	0	0	0	0	0	0	0	0	0	0	0	0	0	0	0	0	0	0	0	0	0
OTU41	0	0	0	0	0	0	0	0	0	0	0	0	0	0	0	0	0	0	0	0	0	0	0	0	0	0	0	0	0	0	0	0	0	0	0	0	0	0	0	0	0	0	0	0	0	0	0	0	0
OTU42	0	0	0	0	0	0	0	0	0	0	0	0	0	0	0	0	0	0	0	0	0	0	0	0	0	0	0	0	0	0	0	0	0	0	0	0	0	0	0	0	0	0	0	0	0	0	0	0	0
OTU43	0	0	0	0	0	1	0	0	0	0	0	0	0	0	0	0	0	0	0	0	0	0	0	0	0	0	2	0	0	0	0	0	0	5	0	1	0	0	0	0	0	0	0	0	0	1	0	0	0
OTU44	0	0	0	0	0	0	0	0	0	0	0	0	0	0	0	0	0	0	0	0	0	0	0	0	0	0	0	0	2	0	0	0	0	0	0	0	0	0	0	0	0	0	0	0	0	0	0	0	0
OTU45	0	0	0	0	0	0	0	0	0	0	0	0	0	0	0	0	0	0	0	0	0	0	0	0	0	0	0	0	0	0	0	0	0	0	0	0	0	0	0	0	0	0	0	0	0	0	0	0	0
OTU46	0	0	0	0	0	0	0	0	0	0	0	0	0	0	0	0	0	0	0	0	0	0	0	0	0	0	0	0	0	0	0	0	0	0	0	0	0	0	0	0	0	0	0	0	0	0	0	0	0
OTU47	0	0	0	0	0	0	0	0	0	0	0	0	0	0	0	0	0	0	0	0	0	0	0	0	0	0	0	0	0	0	0	0	0	0	0	0	0	0	0	0	0	0	0	0	0	0	0	0	0
OTU48	0	0	0	0	0	0	0	0	0	0	0	0	0	0	0	0	0	0	0	0	0	0	0	0	0	0	0	0	0	0	0	0	0	0	0	0	0	0	0	0	0	0	0	0	0	0	0	0	0
OTU49	1	0	0	2	1	5	0	0	0	0	0	0	1	0	0	0	0	1	0	0	0	0	0	0	2	0	0	0	0	0	1	0	0	0	0	2	0	2	0	0	0	0	0	0	4	0	2	2	1
OTU50	0	0	0	3	0	0	1	0	0	0	0	0	0	0	0	0	0	5	0	0	1	0	0	0	1	3	1	0	1	0	0	0	0	1	0	0	0	0	0	0	0	0	0	0	3	0	0	0	0
OTU51	0	0	0	0	1	0	0	0	0	0	0	0	0	0	0	0	0	0	0	0	0	0	0	0	0	0	0	0	0	0	0	0	0	0	0	0	0	0	0	0	0	0	0	0	0	0	0	0	0
OTU52	0	0	0	0	0	0	0	0	0	0	0	0	0	0	0	0	1	0	0	1	0	0	0	0	0	0	0	0	0	0	0	0	0	2	0	0	0	0	0	0	0	0	0	0	0	0	1	1	0
OTU53	0	0	0	0	0	0	0	0	0	0	0	0	0	0	0	0	0	0	0	0	0	0	0	0	0	0	0	0	0	0	0	0	0	0	0	0	0	0	0	0	0	0	0	0	0	0	0	0	0
OTU54	0	0	0	0	0	0	0	0	0	0	0	0	0	0	0	0	0	0	0	0	0	0	0	0	0	0	0	0	0	0	0	0	0	0	0	0	0	0	0	0	0	0	0	0	0	0	0	0	0
OTU55	0	0	0	0	0	0	0	0	0	0	0	0	0	0	0	0	0	0	0	0	0	0	0	0	0	0	0	0	0	0	0	0	0	0	0	0	0	0	0	0	0	0	0	0	0	0	0	0	0
OTU56	0	0	0	0	1	0	0	0	0	0	0	0	0	0	0	0	0	0	0	0	0	0	0	0	0	0	0	0	0	0	0	0	0	0	0	0	0	0	0	0	0	0	0	0	0	0	0	0	0
OTU57	0	0	0	0	0	0	0	0	0	0	0	0	0	0	0	0	0	0	0	0	0	0	0	0	0	0	0	0	0	0	0	0	0	0	0	0	0	0	0	0	0	0	0	0	0	0	0	0	0
OTU58	0	0	0	0	0	0	0	0	0	0	0	0	0	0	0	0	0	0	0	0	0	0	0	0	0	0	0	0	0	0	0	0	0	0	0	0	0	0	0	0	0	0	0	0	0	0	0	0	0
OTU59	0	0	0	0	0	0	0	0	0	0	0	0	0	0	0	0	0	0	0	0	0	0	0	0	0	0	0	0	0	0	0	0	0	0	0	0	0	0	0	0	0	0	0	0	0	0	0	0	0
OTU60	0	0	0	0	0	0	0	0	0	0	0	0	0	0	0	0	0	1	0	0	0	0	0	0	0	0	0	0	0	0	0	0	0	0	0	0	0	0	0	0	0	0	0	0	0	0	0	0	0
OTU61	0	1	0	0	0	1	0	2	0	0	0	0	0	0	0	0	0	1	0	0	0	0	0	1	0	4	1	0	0	0	0	0	0	0	1	0	0	0	3	0	0	0	0	0	1	0	0	0	0
OTU62	0	0	0	0	0	0	0	0	0	0	0	0	0	0	0	0	0	0	0	0	0	0	0	0	0	0	0	0	0	0	0	0	0	0	0	0	0	0	0	0	0	0	0	0	0	0	0	0	0
OTU63	0	0	0	0	0	0	0	0	0	0	0	0	0	0	0	0	0	0	0	0	0	0	0	0	0	0	0	0	0	0	0	0	0	0	0	0	0	0	0	0	0	0	0	0	0	0	0	0	0
OTU64	0	0	0	0	1	0	0	0	0	0	0	0	0	0	0	0	0	0	0	0	0	0	0	0	0	0	0	0	0	0	0	0	0	0	0	0	0	0	0	0	0	0	0	0	0	0	0	0	0
OTU65	0	0	0	0	0	0	0	0	0	0	0	0	0	0	0	0	0	0	0	0	0	0	0	0	0	0	0	0	1	0	0	1	0	0	0	0	0	0	0	0	0	0	0	0	0	0	0	0	0
OTU66	0	0	0	0	0	0	0	0	0	0	0	0	0	0	0	0	0	0	0	0	0	0	0	0	0	0	0	0	0	0	0	0	0	0	0	0	0	0	0	0	0	0	0	0	0	0	0	0	0
OTU67	0	0	0	0	0	0	0	0	0	0	0	0	0	0	0	0	0	0	0	0	0	0	0	0	0	0	0	0	0	0	0	0	0	0	1	0	0	0	0	0	0	0	0	0	0	0	0	0	0
OTU68	0	0	0	3	1	0	0	0	0	0	0	0	0	1	0	0	0	0	0	0	3	0	0	0	0	0	5	0	0	1	0	0	0	1	0	0	0	0	0	0	0	5	0	0	0	0	0	0	0
OTU69	0	0	0	0	0	0	0	0	0	0	0	0	0	0	0	0	0	0	0	0	0	0	0	0	0	0	0	0	0	0	0	0	0	0	0	0	0	0	0	0	0	0	0	0	1	0	0	0	0
OTU70	0	0	0	0	0	0	0	0	0	0	0	0	0	0	0	0	0	0	0	0	0	0	0	0	0	0	0	0	0	0	0	0	0	0	0	0	0	0	0	0	0	0	0	0	1	0	0	0	0
OTU71	0	0	0	0	0	0	0	0	0	0	0	0	0	0	0	0	0	0	0	0	0	0	0	0	0	0	0	0	0	0	0	0	0	0	0	0	0	0	0	0	0	0	0	0	0	0	0	0	0
OTU72	0	0	0	0	1	1	0	0	0	0	0	0	0	0	0	0	0	0	0	0	2	0	0	0	0	0	0	0	0	0	0	0	0	0	0	0	0	0	0	0	0	0	0	0	0	0	0	0	0
OTU73	0	0	0	0	0	0	1	0	0	0	0	0	0	0	0	0	0	0	0	0	0	0	0	0	0	0	0	0	0	0	0	3	0	0	0	0	0	0	0	0	0	0	0	1	0	0	0	0	0
OTU74	0	0	0	0	0	0	0	0	0	0	0	0	0	0	0	0	0	0	0	0	0	0	0	0	0	0	0	0	0	0	0	0	0	0	0	0	0	0	0	0	0	0	0	0	0	0	0	0	0
OTU75	0	0	0	0	0	0	0	0	0	0	0	0	0	0	0	0	0	0	1	0	0	0	0	0	0	0	0	0	0	0	0	0	0	0	0	0	0	0	0	0	0	0	0	0	0	0	0	0	0
OTU76	0	0	0	0	0	0	0	0	0	0	0	0	0	0	0	0	0	0	0	0	0	0	0	0	0	0	0	0	0	0	0	0	0	0	0	0	0	0	0	0	0	0	0	0	0	0	0	0	0
OTU77	0	0	0	0	0	0	0	0	0	0	0	0	0	0	0	0	0	0	0	0	0	0	0	0	0	0	0	0	0	0	0	0	0	0	0	0	0	0	0	0	0	0	0	0	3	0	0	0	0
OTU78	0	0	0	0	0	0	0	0	0	0	0	0	0	0	0	0	0	0	0	0	0	0	0	0	0	0	0	0	1	0	0	0	0	0	0	0	0	0	0	0	0	0	0	0	0	0	0	0	0
OTU79	0	0	0	0	0	0	0	0	1	0	0	0	0	0	0	0	0	0	0	0	0	0	0	0	0	0	0	0	0	0	0	0	0	0	0	0	0	0	0	0	0	0	0	0	1	0	0	0	0
OTU80	0	0	0	0	0	0	0	0	0	0	0	0	0	0	0	0	0	0	0	0	0	0	0	0	0	0	0	0	0	0	0	0	0	0	0	0	0	0	0	0	0	0	0	0	0	0	0	0	0
OTU81	0	0	0	0	0	0	0	0	0	0	0	0	0	0	0	0	0	1	0	0	0	0	0	0	0	0	0	0	0	0	0	2	0	0	0	0	0	0	0	0	0	2	0	0	0	0	0	0	0
OTU82	0	0	0	0	0	0	0	0	0	0	0	0	0	0	0	0	0	0	0	0	0	3	0	0	0	0	0	0	0	0	0	0	0	0	0	0	0	0	0	0	0	0	0	0	0	0	0	0	0
OTU83	0	0	0	2	0	0	0	0	0	0	0	0	0	0	0	0	0	0	0	0	0	0	0	0	0	0	0	0	0	0	0	0	0	0	0	0	0	0	0	0	0	0	0	0	0	0	0	0	0
OTU84	0	0	0	0	0	0	0	0	0	0	0	0	0	0	0	0	0	0	0	0	0	0	0	0	1	0	0	0	0	0	0	0	0	0	0	0	1	0	0	0	0	0	0	0	0	0	0	0	0
OTU85	0	0	0	0	0	0	0	0	0	0	0	0	0	0	0	0	0	0	0	0	0	0	0	0	0	0	0	0	0	0	0	0	0	0	0	0	0	0	0	0	0	0	0	0	0	0	0	0	0
OTU86	0	0	0	0	0	0	0	0	0	0	0	0	0	0	0	0	0	0	0	0	0	0	0	0	0	0	2	0	0	0	0	0	0	0	0	0	0	0	0	0	0	0	0	0	0	0	0	0	0
OTU87	0	0	0	0	0	0	0	0	0	0	0	0	0	0	0	0	0	0	0	0	0	0	0	0	0	0	0	0	0	0	0	0	0	0	0	0	0	0	0	0	0	0	0	0	0	0	0	1	0
OTU88	0	0	0	1	0	0	0	0	0	0	0	0	0	0	0	0	0	0	0	0	0	0	0	1	0	0	0	0	0	0	0	0	0	0	0	0	0	0	0	0	0	0	0	0	0	0	0	0	0
OTU89	2	0	0	0	0	0	0	0	0	0	0	0	0	0	0	0	0	0	0	0	0	0	0	0	0	0	0	0	0	0	0	0	0	0	0	0	0	1	0	0	0	0	0	0	0	1	0	0	0
OTU90	0	0	0	0	0	0	0	1	0	0	0	0	0	0	0	0	0	0	0	0	0	0	0	0	0	0	0	0	1	0	0	0	0	0	0	0	0	0	0	0	0	0	0	0	0	0	0	0	0
OTU91	0	0	0	0	0	0	0	0	0	0	0	0	0	0	0	0	0	0	0	0	0	0	0	0	0	0	0	0	0	0	0	0	0	0	0	0	0	0	0	0	0	0	0	0	0	0	0	0	0
OTU92	0	0	0	0	0	0	0	0	0	0	0	0	0	0	0	0	0	0	0	0	0	0	0	0	0	0	0	0	0	0	0	0	0	0	0	0	0	0	0	0	0	0	0	0	0	0	0	0	0
OTU93	0	0	0	0	0	0	0	0	0	0	0	0	0	0	0	0	0	0	0	0	0	0	0	0	0	0	0	0	0	0	0	0	0	0	0	0	0	0	0	0	0	0	0	0	0	0	0	0	0
OTU94	0	1	0	0	0	0	0	0	0	0	0	0	0	0	0	0	0	0	0	0	0	0	0	0	0	1	0	0	0	0	0	1	0	0	0	0	0	0	0	0	0	0	0	0	2	0	2	0	1
OTU95	0	0	0	0	0	0	0	0	0	0	0	0	0	0	0	0	0	0	0	0	0	0	0	0	0	0	0	0	0	0	0	0	0	0	0	0	0	0	0	0	0	0	0	0	0	0	0	0	0
OTU96	0	0	0	0	0	0	0	0	0	0	0	0	0	0	0	0	0	0	0	0	0	0	0	0	0	0	0	0	0	0	0	0	0	0	0	0	0	0	0	0	0	0	0	0	0	0	0	0	0
OTU97	0	0	0	0	0	0	0	0	0	0	0	0	0	0	0	0	0	0	0	0	0	0	0	0	0	0	0	0	0	0	0	0	0	0	0	0	0	0	0	0	0	0	0	0	0	0	0	0	0
OTU98	0	0	0	0	0	0	0	0	0	0	0	0	0	0	0	0	0	0	0	0	0	0	0	0	0	0	0	0	0	0	0	0	0	0	0	0	0	0	0	0	0	0	0	0	0	0	0	0	0
OTU99	1	0	1	0	0	0	0	0	0	0	0	0	0	0	0	0	0	0	1	2	0	0	2	0	0	0	0	0	0	0	0	0	4	0	0	0	0	0	0	0	0	0	0	0	0	0	0	0	0
OTU100	0	0	0	0	0	0	0	0	0	0	0	0	0	0	0	0	0	0	0	0	0	0	0	0	0	0	0	0	0	0	0	0	0	0	0	0	0	0	0	0	0	0	0	0	0	0	0	0	0
OTU101	0	0	0	0	0	0	0	0	0	0	0	0	0	0	0	0	0	0	0	0	0	0	0	0	0	0	0	0	0	0	0	0	0	0	0	0	0	0	0	0	0	0	0	0	1	0	0	0	0
OTU102	0	0	0	0	0	0	0	0	0	0	0	0	0	0	0	0	0	0	0	0	0	0	0	0	0	0	0	0	0	0	0	0	0	0	0	0	0	0	0	0	0	0	0	0	0	0	0	0	0
OTU103	0	0	0	0	0	0	0	0	0	0	0	0	0	1	0	0	0	0	0	0	0	0	0	0	0	0	0	0	0	0	0	0	0	0	0	3	0	0	0	0	0	0	0	0	0	0	0	0	0
OTU104	0	2	0	0	0	0	0	0	0	0	0	0	0	0	0	0	0	0	0	0	0	0	0	0	0	0	0	0	0	0	0	0	0	0	0	0	0	0	0	0	0	0	0	0	0	0	0	0	0
OTU105	3	2	7	7	0	2	5	9	5	1	2	6	7	10	1	3	1	2	6	1	6	2	2	7	1	2	0	0	0	5	1	1	0	1	1	0	1	4	0	17	0	0	0	2	0	2	0	0	2
OTU106	0	0	0	0	0	0	0	0	0	0	0	0	0	0	0	0	0	0	0	0	0	0	0	0	0	0	0	0	0	0	0	0	0	0	0	0	0	0	0	0	0	0	0	0	0	0	0	0	1
OTU107	0	0	0	0	0	0	0	0	0	0	0	0	0	0	0	0	0	0	0	0	0	0	0	0	0	0	0	0	0	0	0	0	0	0	0	0	0	0	0	0	0	0	0	0	0	0	0	0	0
OTU108	0	0	0	0	0	0	0	0	0	0	0	0	0	0	0	0	0	0	0	0	0	0	0	0	0	0	0	0	0	0	0	0	0	0	0	0	0	0	0	0	0	0	0	0	0	0	0	0	0
OTU109	2	0	0	0	8	0	3	0	0	0	0	1	3	0	0	0	3	4	15	0	0	1	0	0	1	1	0	0	0	1	0	0	0	1	0	4	12	1	0	0	0	4	0	1	0	1	0	0	0
OTU110	0	0	0	0	0	0	0	0	0	0	0	1	0	0	1	0	0	0	0	0	0	0	0	0	0	0	0	0	0	0	0	0	0	0	0	0	0	0	0	0	0	0	0	0	0	0	0	0	0
OTU111	0	1	0	0	5	0	2	0	3	7	1	0	1	0	1	0	0	1	0	2	0	0	0	0	0	17	0	2	1	0	0	0	0	4	0	0	0	0	3	6	0	1	1	1	5	1	0	0	1
OTU112	2	0	2	7	1	2	0	0	0	8	4	1	1	0	1	3	0	0	1	0	0	1	1	0	1	6	0	1	1	3	1	0	0	0	0	0	0	1	0	11	0	0	2	0	0	0	0	0	3
OTU113	0	0	0	0	0	0	1	0	0	0	0	0	0	0	0	0	0	0	0	0	0	0	0	0	0	0	0	0	0	0	0	0	0	0	0	0	0	0	0	0	0	0	0	0	0	0	0	1	0
OTU114	0	0	0	0	0	0	0	0	0	0	0	0	0	0	0	0	0	0	0	0	0	0	0	0	0	0	0	0	0	0	0	0	0	0	0	0	0	0	0	0	0	0	0	0	0	0	0	0	0
OTU115	0	0	0	1	1	0	0	0	0	2	5	0	0	0	0	0	0	0	2	0	0	0	2	0	0	4	1	0	0	0	0	0	0	0	0	0	0	0	1	0	0	0	0	0	0	0	0	0	0
OTU116	2	0	0	1	0	0	0	0	0	0	0	3	0	0	0	0	0	3	0	0	0	0	0	2	1	5	0	0	0	0	0	0	0	0	0	0	0	0	0	1	0	0	0	0	0	0	0	1	1
OTU117	0	0	0	0	0	0	0	0	0	0	0	0	0	0	0	0	0	0	0	0	0	0	0	0	0	0	0	0	0	0	0	0	0	0	0	0	0	0	0	0	0	0	0	0	3	0	0	0	0
OTU118	0	0	0	0	0	0	0	0	0	0	0	0	0	0	0	0	0	0	0	0	0	0	0	0	0	0	0	0	0	0	0	0	0	0	0	0	0	0	0	0	0	0	0	0	0	0	0	0	0
OTU119	0	0	0	0	0	0	0	0	0	0	0	0	0	0	0	0	0	0	0	0	0	0	0	0	0	0	0	0	0	0	0	0	0	0	0	0	0	0	0	0	0	0	0	0	0	0	1	0	0
OTU120	0	0	0	0	0	0	0	0	0	0	0	0	0	0	0	0	0	2	0	0	0	0	0	0	0	0	0	0	0	0	0	0	0	0	0	0	0	0	0	0	0	0	0	0	2	0	0	0	0
OTU121	0	0	0	0	2	0	0	0	0	0	0	0	3	0	0	0	0	0	0	0	0	0	0	0	0	4	0	0	0	0	0	0	0	0	0	0	0	0	0	0	0	0	0	0	0	0	0	0	0
OTU122	0	0	0	0	0	0	0	0	0	0	0	0	0	0	0	0	0	0	0	0	0	0	0	0	0	0	0	0	0	0	0	0	0	0	0	0	0	0	0	0	0	0	0	0	0	0	0	0	0
OTU123	0	0	0	7	0	0	0	0	0	2	0	0	0	1	0	1	0	0	1	0	0	0	0	3	2	6	0	0	0	1	0	1	0	0	0	0	0	0	0	1	0	0	0	0	0	0	0	0	0
OTU124	0	0	0	0	0	0	0	0	0	0	0	0	0	0	0	0	0	0	0	0	0	0	0	0	0	0	0	0	0	0	0	0	0	0	0	0	0	0	0	0	0	0	0	0	0	0	0	0	0
OTU125	0	0	0	2	0	0	0	0	0	0	0	0	0	0	0	0	0	0	0	0	0	0	0	0	0	0	0	0	0	0	0	0	1	0	1	0	0	0	0	0	0	0	0	0	0	0	0	0	0
OTU126	0	0	0	0	0	0	0	0	0	0	0	0	0	1	0	0	0	0	0	1	0	0	0	0	0	0	0	0	1	0	0	0	0	0	0	0	0	0	0	0	0	0	0	0	0	0	0	0	0
OTU127	0	0	0	0	0	0	0	0	0	0	0	0	0	0	0	0	0	0	0	0	0	0	0	0	0	0	0	0	0	0	0	0	0	0	0	0	0	0	0	0	0	0	0	0	0	0	0	0	0
OTU128	0	0	1	1	0	0	0	0	3	0	0	0	2	0	0	1	0	3	0	0	0	0	0	0	0	1	0	0	0	0	0	2	0	0	0	0	0	0	0	2	0	0	0	0	0	0	0	0	2
OTU129	0	0	0	0	0	0	0	0	0	0	0	0	0	0	0	0	0	0	0	0	0	0	0	0	0	0	0	0	0	0	0	0	0	0	0	0	0	0	0	0	0	0	0	0	0	0	0	0	0
OTU130	0	0	0	0	0	0	0	0	0	0	0	0	0	0	0	0	0	0	0	0	0	0	0	0	0	0	0	0	0	0	0	0	0	0	0	0	0	0	0	0	0	0	0	0	0	0	0	0	0
OTU131	0	0	0	1	2	0	0	0	0	0	0	0	0	0	0	0	0	0	0	0	0	0	0	0	0	0	0	0	0	0	0	0	0	0	0	0	0	0	0	0	0	0	0	0	0	0	0	0	0
OTU132	0	0	0	0	0	0	0	0	0	0	0	0	0	0	0	0	0	0	0	0	0	0	0	0	0	1	0	0	0	0	0	0	0	0	0	0	0	0	0	0	0	0	0	0	0	0	0	0	0
OTU133	0	0	0	0	0	0	0	0	0	0	0	0	0	0	0	0	0	0	0	0	0	0	0	14	9	19	0	0	0	0	0	0	0	0	0	0	0	0	0	0	0	0	0	0	0	0	0	0	0
OTU134	0	0	0	0	0	0	0	0	0	0	0	0	0	0	0	0	0	0	0	0	0	0	0	0	0	0	0	0	0	0	0	0	0	0	0	0	0	0	0	0	0	0	0	0	0	0	0	0	0
OTU135	2	0	0	1	0	0	0	5	0	0	0	0	0	0	0	2	0	0	1	0	0	0	1	2	0	3	0	0	0	0	0	3	17	6	0	0	0	0	0	6	0	0	0	0	2	0	1	3	0
OTU136	0	0	0	0	0	0	0	0	0	0	0	0	0	0	0	0	0	0	0	0	0	0	0	0	0	0	0	0	0	0	0	0	0	0	0	0	0	0	0	0	0	0	0	0	0	0	0	0	0
OTU137	0	0	0	0	0	0	0	0	0	0	0	0	0	0	0	0	0	0	0	0	0	0	0	0	0	0	0	0	0	0	0	0	0	0	0	0	0	0	0	0	0	0	0	0	0	0	0	0	0
OTU138	0	0	0	0	0	0	0	0	0	0	0	0	0	0	0	0	0	0	0	0	0	0	0	0	0	0	0	0	0	0	0	0	0	0	0	0	0	0	0	0	0	0	0	0	0	0	0	0	0
OTU139	0	0	0	0	1	0	0	0	0	0	1	0	0	0	0	0	0	0	0	0	0	0	0	1	0	0	0	0	0	0	0	0	0	0	0	0	0	0	0	0	0	0	0	0	3	0	0	0	0
OTU140	3	2	6	1	0	0	1	0	15	8	0	3	0	11	0	1	0	0	4	4	28	0	9	13	2	12	0	5	36	38	1	0	0	8	0	0	1	0	0	10	0	35	0	0	0	1	0	1	2
OTU141	1	0	0	0	0	0	0	6	0	0	0	0	0	0	0	0	0	0	0	0	0	0	0	0	0	2	0	0	0	0	0	0	0	0	0	0	0	0	1	0	0	0	0	0	0	0	0	0	0
OTU142	0	0	0	0	0	0	0	0	0	5	0	0	0	0	0	0	0	0	0	0	0	0	0	0	0	0	0	0	0	0	0	0	0	0	0	0	0	0	0	0	0	0	0	0	0	0	0	0	0
OTU143	0	0	0	0	0	0	0	0	0	0	0	0	0	0	0	0	0	0	0	0	0	0	0	0	0	0	0	0	0	0	0	0	0	0	0	0	0	0	0	0	0	0	0	0	0	0	0	0	0
OTU144	0	0	0	0	0	0	0	0	0	0	0	0	0	0	0	0	0	0	0	0	0	0	0	0	0	0	0	0	0	0	0	0	0	0	0	0	0	0	0	0	0	0	0	0	0	0	0	0	0
OTU145	1	0	0	0	0	0	0	0	0	0	0	0	0	1	0	0	0	0	0	0	0	0	0	0	0	4	0	0	0	0	0	0	0	0	0	0	0	0	0	0	0	0	0	0	0	0	0	0	0
OTU146	0	0	0	0	0	0	0	0	2	0	0	0	0	0	0	0	0	0	0	0	1	0	0	0	0	2	0	0	0	0	0	0	0	0	0	0	0	0	0	0	1	0	0	0	0	0	0	0	0
OTU147	0	0	0	0	0	0	0	0	0	0	0	0	0	0	0	0	0	0	0	0	0	0	0	0	0	0	0	1	0	0	0	0	0	0	0	0	1	0	0	0	0	0	0	0	0	0	0	0	0
OTU148	0	0	0	0	0	0	0	0	0	0	0	0	0	0	0	0	0	0	0	0	0	0	0	2	0	0	0	0	0	0	0	0	0	0	0	0	0	0	0	0	0	0	0	0	0	0	0	0	0
OTU149	1	0	0	0	0	0	0	0	0	0	0	0	0	0	0	0	0	1	1	0	0	0	0	0	0	6	0	0	0	0	0	0	0	0	2	0	0	0	0	2	0	1	0	0	0	0	0	0	2
OTU150	0	0	0	0	0	0	0	0	0	0	0	0	0	0	0	0	0	0	0	0	0	0	0	0	0	0	0	0	0	0	0	0	0	0	0	0	0	0	0	0	0	0	0	0	0	0	0	0	0
OTU151	0	0	0	0	0	0	0	0	0	0	0	0	0	0	0	0	0	0	0	0	0	0	0	0	0	0	0	0	0	0	0	0	0	1	0	0	0	0	0	0	0	0	0	0	0	1	0	0	0
OTU152	1	0	0	0	0	0	0	0	0	0	0	0	0	0	0	0	0	0	0	0	0	0	0	0	0	0	0	0	0	0	0	0	0	0	0	0	0	0	0	0	0	0	0	0	0	0	0	0	0
OTU153	0	0	0	0	0	0	0	0	0	0	0	0	0	0	0	0	0	0	0	0	0	0	0	0	0	1	0	0	0	0	0	0	0	0	0	0	0	0	0	0	0	0	0	0	0	0	0	0	0
OTU154	0	0	0	0	0	0	0	0	0	0	0	0	0	0	0	0	0	0	0	0	0	0	0	0	0	0	0	0	0	0	0	0	0	0	0	0	0	0	0	0	0	0	0	0	0	0	0	0	0
OTU155	1	0	0	0	1	0	0	0	0	0	0	0	0	0	0	0	0	0	0	0	0	0	0	2	0	1	0	0	0	0	0	0	0	0	0	0	0	0	0	0	0	0	0	0	0	0	0	0	0
OTU156	0	0	0	0	0	0	0	0	0	0	0	0	0	0	0	0	0	0	0	0	0	0	0	0	0	0	0	0	0	0	0	0	0	0	0	0	0	0	0	0	0	0	0	0	0	0	0	0	0
OTU157	1	0	0	0	0	0	0	0	0	0	0	0	0	0	0	0	0	0	0	0	0	0	0	0	0	0	0	0	0	0	0	0	0	0	0	0	0	0	0	0	1	0	0	0	0	0	0	0	0
OTU158	0	0	0	0	0	0	0	0	0	0	0	0	0	0	0	0	0	0	0	0	0	0	0	0	0	0	0	0	0	0	0	0	0	0	0	0	0	0	0	0	0	0	0	0	0	0	0	0	0
OTU159	0	0	0	0	0	0	0	0	0	0	0	0	0	1	0	0	0	0	0	0	13	0	0	0	0	0	0	0	0	0	0	0	0	0	0	0	0	0	0	0	0	0	0	0	0	0	0	0	0
OTU160	0	0	0	0	0	0	0	0	0	0	0	0	0	0	0	0	0	0	0	0	0	0	0	0	0	0	0	0	0	0	0	0	0	0	0	0	0	0	0	0	0	0	0	0	0	0	0	0	0
OTU161	0	0	0	4	0	0	0	0	0	1	1	0	0	0	0	0	0	0	0	0	0	0	0	3	0	0	0	0	0	0	0	0	0	0	0	0	0	0	0	1	0	0	0	0	0	0	0	0	0
OTU162	0	0	0	0	1	0	0	0	0	0	0	0	0	0	0	0	0	0	0	0	0	0	0	0	0	0	0	0	0	0	0	1	1	1	0	0	0	0	0	0	0	0	0	0	1	1	0	0	2
OTU163	0	0	0	0	0	0	0	0	0	0	0	0	0	0	0	0	0	0	0	0	0	0	0	0	0	0	0	0	0	0	0	0	0	0	0	0	0	0	0	0	0	0	0	0	0	0	0	0	0
OTU164	0	0	0	1	0	3	0	1	0	4	3	0	0	0	0	0	0	0	0	0	0	0	0	0	0	4	0	0	0	0	0	0	0	3	0	0	0	2	0	2	0	0	0	0	0	0	0	0	0
OTU165	0	0	0	0	0	0	0	0	0	0	0	0	0	0	0	0	0	0	0	0	0	0	0	0	0	0	0	0	0	0	0	0	0	0	0	0	0	0	0	0	0	0	0	0	0	0	0	0	0
OTU166	5	4	0	1	0	0	0	0	0	0	13	0	0	0	0	1	0	0	0	0	0	0	0	6	0	4	0	0	0	0	0	0	0	0	0	0	0	0	0	7	0	0	0	0	0	1	0	0	0
OTU167	0	0	0	0	1	0	3	0	0	0	0	0	0	0	0	4	0	0	0	0	0	0	0	0	0	0	0	0	0	0	0	0	0	0	0	0	0	0	0	0	0	0	0	3	0	2	0	0	0
OTU168	0	0	0	0	2	0	0	0	0	0	0	0	0	0	0	0	0	0	0	0	0	0	0	0	0	0	0	0	0	0	0	0	0	0	0	0	0	0	0	0	0	0	0	0	0	0	0	0	0
OTU169	0	0	0	0	0	1	0	0	0	3	0	0	0	0	0	0	0	0	0	0	0	0	0	0	0	0	0	0	0	0	0	0	0	0	0	0	0	0	0	0	0	0	0	0	0	0	0	0	0
OTU170	0	3	0	0	0	1	1	0	2	0	0	0	0	0	0	0	0	0	0	0	0	0	0	5	0	3	0	0	0	1	0	0	0	0	0	0	0	0	0	0	0	0	0	0	1	0	0	0	0
OTU171	0	0	0	1	0	0	0	0	0	0	0	1	0	0	0	0	0	0	0	0	0	0	0	0	0	7	0	0	1	0	0	2	1	2	0	0	0	0	0	0	0	0	0	0	0	1	0	1	0
OTU172	1	0	0	0	1	0	0	0	0	0	0	0	0	0	0	0	0	0	0	0	0	0	0	0	1	11	0	0	0	0	0	0	0	1	0	0	0	0	0	0	0	0	0	0	1	0	2	0	1
OTU173	0	0	0	0	0	0	0	0	0	0	0	0	0	0	0	0	0	0	0	0	0	0	1	0	0	0	1	1	0	0	0	0	0	0	0	0	0	0	0	0	0	0	0	0	0	0	0	0	0
OTU174	8	0	0	0	2	0	0	0	1	0	0	0	0	0	0	0	0	1	5	0	1	0	0	0	0	4	0	0	1	1	0	0	0	1	1	0	0	0	0	1	0	0	0	0	0	1	0	0	4
OTU175	1	0	0	0	0	0	1	1	2	2	2	0	1	0	0	3	0	2	0	0	0	0	0	0	0	4	0	0	0	1	0	0	0	2	0	0	1	0	1	1	0	0	0	0	3	0	2	0	1
OTU176	0	0	0	0	0	0	0	0	0	0	0	0	0	0	0	0	0	0	0	0	0	0	0	0	0	0	0	0	1	0	0	0	0	0	0	0	0	0	0	0	0	0	0	0	0	0	0	0	0
OTU177	0	0	0	0	0	0	0	0	0	0	0	0	0	0	0	0	0	0	0	0	0	0	0	0	0	0	0	0	0	0	0	0	0	0	0	0	0	0	0	0	0	0	0	0	0	0	0	0	0
OTU178	0	0	0	1	1	0	0	0	0	2	0	0	0	0	0	0	0	0	0	0	0	0	0	0	1	0	0	1	0	0	0	0	0	1	0	0	0	0	0	0	0	0	0	0	0	0	0	0	0
OTU179	0	0	0	0	0	0	0	0	0	0	0	0	0	0	0	0	0	0	0	0	0	0	0	0	0	0	0	0	0	0	0	0	0	0	0	0	0	0	0	0	0	0	0	0	0	0	0	0	0
OTU180	0	0	0	0	0	0	0	0	0	0	0	0	0	0	0	0	0	0	0	0	0	0	0	0	0	0	0	0	0	0	0	0	0	0	0	0	0	0	0	0	0	0	0	0	0	0	0	0	0
OTU181	0	0	0	0	0	0	0	0	0	0	0	0	0	0	0	0	0	0	0	0	0	0	0	0	0	0	0	0	0	0	0	0	0	0	0	0	0	0	0	0	0	0	0	0	0	0	0	0	0
OTU182	0	0	0	0	0	0	0	0	0	0	1	0	0	0	0	0	0	0	0	0	0	0	0	0	0	0	0	0	0	0	0	0	0	0	0	0	0	0	0	0	0	0	0	0	0	0	0	0	0
OTU183	0	0	0	1	0	0	0	0	0	0	0	0	0	0	0	0	0	0	2	0	1	0	0	1	0	0	0	0	2	0	0	2	0	0	0	0	0	0	0	0	0	0	0	0	0	3	0	0	0
OTU184	0	0	0	0	0	0	0	0	0	0	0	0	0	0	0	0	0	0	0	0	0	0	0	0	0	0	0	0	0	0	0	0	0	0	0	0	0	0	0	0	0	0	0	0	0	0	0	0	0
OTU185	0	1	0	0	0	0	0	0	0	0	6	0	0	0	0	0	0	0	0	0	0	0	0	0	0	0	0	0	0	0	0	0	0	0	0	0	0	0	0	0	0	0	0	0	0	0	0	0	0
OTU186	2	1	0	0	0	0	0	0	0	0	0	3	0	0	0	0	0	0	0	0	0	0	0	0	0	2	0	0	0	0	0	0	0	0	0	0	0	0	0	2	0	0	0	0	0	0	0	0	0
OTU187	0	0	0	0	0	0	0	0	0	0	0	0	0	0	0	0	0	0	0	0	0	0	0	0	0	0	0	0	0	0	0	0	0	0	0	0	0	0	0	0	0	0	0	0	0	0	0	0	0
OTU188	0	0	0	0	0	0	0	0	0	0	0	0	0	0	0	0	0	0	0	0	0	0	0	0	0	0	0	0	0	0	0	0	0	0	0	0	0	0	0	0	0	0	0	0	0	0	0	0	0
OTU189	0	0	0	0	3	0	0	0	0	0	0	0	0	0	0	0	0	0	1	0	0	0	0	0	0	0	0	0	0	0	0	0	0	0	0	0	0	0	0	0	0	0	0	0	0	0	0	0	0
OTU190	0	0	0	1	0	1	0	0	0	0	0	0	0	0	0	0	0	0	0	0	1	0	0	0	0	11	0	0	1	1	0	0	0	0	0	0	0	0	0	0	0	0	0	0	1	0	0	0	0
OTU191	0	0	0	0	0	0	0	0	0	0	0	0	0	0	0	0	0	0	0	0	0	0	0	0	0	0	0	0	0	0	0	0	0	0	0	0	0	0	0	0	0	0	0	0	0	0	0	0	0
OTU192	0	0	0	0	0	0	0	0	0	0	0	0	0	0	0	0	0	0	0	0	0	0	0	0	0	0	0	0	0	0	0	0	0	0	0	0	0	0	0	0	0	0	0	0	0	0	0	0	0
OTU193	0	0	0	0	0	0	0	0	0	0	0	0	0	0	0	0	0	0	0	0	0	0	0	0	0	0	0	0	0	0	0	0	0	0	0	0	0	0	0	0	0	0	0	0	0	0	0	0	0
OTU194	0	0	0	0	3	0	0	0	0	1	0	0	1	0	0	0	0	0	0	0	0	0	0	0	0	2	0	0	0	0	1	0	0	0	0	0	1	0	0	1	0	0	0	0	1	3	0	0	1
OTU195	0	2	0	1	0	0	0	0	3	0	1	0	0	0	0	0	0	0	0	0	0	0	0	2	0	0	0	0	0	0	0	0	0	0	0	0	0	0	0	0	0	0	0	0	0	0	0	0	0
OTU196	0	1	0	0	0	0	0	0	0	0	0	0	0	0	0	0	0	0	0	0	3	0	0	0	0	0	4	0	0	0	0	0	0	0	0	0	0	0	0	0	0	0	0	0	0	0	0	0	0
OTU197	2	0	0	0	0	0	0	0	0	0	0	0	0	0	0	0	0	0	0	0	0	0	0	0	0	0	0	0	0	0	0	0	0	0	0	0	0	0	0	2	0	0	0	0	0	2	0	0	0
OTU198	0	0	0	0	0	0	0	0	0	0	0	0	0	0	0	0	0	0	0	0	0	0	0	0	0	0	0	0	0	0	0	0	0	0	0	0	0	0	0	0	0	0	0	0	2	0	0	0	0
OTU199	0	0	0	0	0	0	0	0	0	0	0	0	0	0	0	0	0	0	0	1	0	0	0	0	0	0	0	0	0	0	0	0	0	0	0	0	0	0	0	0	0	0	0	0	0	0	0	0	0
OTU200	0	0	0	0	0	0	0	0	0	0	0	1	0	0	0	0	0	0	2	0	0	1	0	0	0	0	0	0	0	0	0	0	0	0	0	0	0	0	0	0	0	0	0	0	0	0	0	0	0
OTU201	0	0	0	0	4	0	0	0	0	0	0	0	0	0	0	2	0	0	0	0	0	0	0	0	1	6	0	0	0	1	0	0	0	0	0	0	0	0	0	0	0	0	0	0	0	0	0	0	3
OTU202	0	0	0	0	0	0	0	0	0	0	0	0	0	0	0	0	0	0	0	0	0	0	0	0	0	0	0	0	0	0	0	0	0	0	0	0	0	0	0	0	0	0	0	0	0	0	0	0	0
OTU203	0	0	0	0	0	0	0	0	0	1	0	0	0	0	0	0	0	0	0	0	0	0	0	0	0	0	0	0	0	0	0	2	0	0	0	0	0	0	0	1	0	0	0	0	0	0	0	0	0
OTU204	0	0	0	0	0	0	0	0	0	0	0	0	0	0	0	0	0	0	0	0	0	0	0	0	0	0	0	0	0	0	0	0	0	0	0	0	0	0	0	0	0	0	0	0	0	0	0	0	0
OTU205	0	0	0	0	0	0	0	0	1	0	0	0	0	0	0	0	0	0	0	0	0	0	0	0	0	0	0	0	0	0	0	0	0	0	0	0	0	0	0	0	0	0	0	0	0	0	0	0	0
OTU206	0	0	0	0	0	0	0	0	0	0	0	0	0	0	0	0	0	0	0	0	0	0	0	0	0	0	0	0	0	0	0	0	0	0	0	0	0	0	0	0	0	0	0	0	0	0	0	0	0
OTU207	0	0	0	0	0	0	0	0	0	0	0	0	0	0	0	0	0	0	0	0	0	0	0	0	0	0	0	0	0	0	0	0	0	0	0	0	0	0	0	0	0	0	0	0	0	0	0	0	0
OTU208	0	0	0	0	0	0	0	0	0	0	0	0	0	0	0	0	0	0	0	0	0	0	0	0	0	0	0	0	0	0	0	0	0	0	0	0	0	0	0	0	0	0	0	0	0	0	0	0	0
OTU209	0	0	0	0	0	0	0	0	0	0	0	0	0	0	0	0	0	0	0	0	0	0	0	0	0	0	0	0	0	0	0	0	0	0	0	0	0	0	0	0	0	0	0	0	0	0	0	0	0
OTU210	0	0	0	0	0	0	0	0	0	0	0	0	0	0	0	0	0	0	0	0	0	0	2	0	0	0	0	0	0	0	0	0	0	0	0	0	0	0	0	0	0	0	0	0	0	0	0	0	0
OTU211	0	0	0	0	1	0	0	2	0	0	0	0	0	0	0	0	0	0	0	0	0	0	0	0	0	0	0	0	0	0	0	0	1	0	0	0	0	0	0	0	0	0	0	0	0	0	0	0	1
OTU212	0	0	0	0	0	0	0	0	0	0	0	0	0	0	0	0	0	0	0	0	0	0	0	0	0	0	0	0	0	0	0	0	0	0	0	0	0	0	0	0	0	0	0	0	0	0	0	0	0
OTU213	0	0	0	0	0	0	0	0	0	0	0	0	0	0	0	0	0	0	0	0	0	0	0	0	0	0	0	0	0	0	0	0	0	0	0	0	0	0	0	0	0	0	0	0	0	0	0	0	0
OTU214	0	0	0	0	0	0	0	1	1	0	0	0	0	0	0	0	0	0	0	0	0	0	0	0	0	1	0	0	0	0	0	0	0	0	0	0	0	0	0	0	0	0	0	0	1	0	0	0	0
OTU215	1	0	0	0	0	0	0	0	0	0	0	0	0	0	0	0	0	0	0	0	0	0	0	0	0	0	0	0	0	0	0	0	0	0	0	0	0	0	0	0	0	0	0	0	0	0	0	0	0
OTU216	0	0	0	0	0	0	0	0	0	0	0	0	0	0	0	0	0	0	0	0	0	0	0	0	0	0	0	0	0	0	0	0	0	0	0	0	0	1	0	0	0	0	0	0	0	0	0	0	0
OTU217	0	0	0	0	0	0	0	0	0	0	0	0	0	0	0	0	0	0	0	0	0	0	0	0	0	0	0	0	0	0	0	0	0	0	0	0	0	0	0	0	0	0	0	0	0	0	0	0	0
OTU218	1	0	0	0	0	0	0	0	0	0	0	0	0	0	0	0	0	0	0	0	0	0	0	0	0	0	0	0	0	1	0	0	0	0	0	0	0	0	0	0	0	0	0	0	0	0	0	0	0
OTU219	0	0	0	0	1	0	0	0	0	0	0	0	0	0	0	0	0	0	0	0	0	0	0	0	0	0	0	0	0	0	0	0	0	0	0	0	0	1	0	0	0	0	0	0	0	0	0	0	0
OTU220	0	0	0	0	0	0	0	0	0	0	0	0	0	0	0	0	0	0	0	0	0	0	0	0	0	0	0	0	0	0	0	0	0	0	0	0	0	0	0	0	0	0	0	0	0	0	0	0	0
OTU221	0	0	0	0	1	0	0	0	0	0	0	1	0	0	0	0	0	0	0	0	0	0	0	0	0	1	0	0	0	0	0	0	0	0	0	0	0	0	0	1	0	0	0	0	0	0	0	0	0
OTU222	0	0	0	0	0	0	0	0	0	4	0	1	0	0	0	1	0	0	0	0	0	1	0	0	0	0	0	0	1	0	0	0	0	0	0	0	0	0	0	1	0	0	0	0	0	0	0	0	0
OTU223	0	0	0	0	1	0	0	0	0	0	2	0	0	0	0	0	0	0	0	0	0	0	0	0	0	5	0	0	0	0	0	0	0	0	0	0	0	0	0	1	0	0	0	0	0	0	0	0	3
OTU224	0	0	0	0	0	0	0	0	0	0	0	0	0	0	0	0	0	0	0	0	0	0	0	0	0	0	0	0	0	0	0	0	0	0	0	0	0	0	0	0	0	2	0	0	0	0	0	0	0
OTU225	2	0	0	0	2	0	0	0	0	0	0	0	3	0	0	0	0	0	0	0	0	0	0	1	0	1	0	0	0	0	0	0	0	0	0	0	0	0	0	0	0	0	0	0	0	0	0	0	0
OTU226	0	0	0	0	1	0	0	0	0	0	0	0	0	0	0	0	0	0	0	0	0	0	0	0	1	2	0	0	0	0	0	0	1	0	0	0	0	0	0	0	0	0	0	0	0	0	0	0	0
OTU227	0	0	0	0	0	0	0	0	0	0	0	0	0	0	0	0	0	0	0	0	0	0	0	0	0	0	0	0	0	0	0	0	0	0	0	0	0	0	0	0	0	0	0	0	0	0	0	0	0
OTU228	0	0	0	0	0	0	0	0	0	0	0	0	0	0	0	0	0	0	0	0	0	0	0	2	0	1	0	0	0	0	0	0	0	0	0	0	0	0	0	0	0	0	0	0	0	0	0	0	0
OTU229	0	0	0	2	0	0	0	0	0	0	0	0	0	0	0	0	0	0	1	0	0	0	0	1	0	0	0	0	0	0	0	4	0	0	0	0	0	0	0	0	0	0	0	0	0	0	0	0	0
OTU230	0	0	0	0	0	0	0	0	0	1	0	0	1	0	0	0	0	0	0	0	0	0	0	2	0	0	0	0	0	0	0	0	0	0	0	0	0	0	0	1	0	0	0	0	0	0	0	0	0
OTU231	3	0	0	0	0	0	0	1	0	0	0	0	0	0	0	0	0	0	0	0	0	0	0	0	0	0	0	0	0	0	0	0	0	0	0	0	0	0	0	0	0	0	0	0	0	0	0	1	0
OTU232	0	1	0	0	1	0	0	0	0	0	0	0	0	0	0	0	0	0	0	0	0	0	0	1	0	1	0	0	0	0	0	0	21	2	0	0	3	0	0	1	1	0	0	0	0	0	1	0	3
OTU233	0	0	0	0	0	0	0	0	0	0	0	0	0	0	0	0	0	0	0	0	0	0	0	0	0	0	0	0	0	0	0	0	0	0	0	0	0	0	0	0	0	0	0	0	0	0	0	0	0
OTU234	0	0	0	0	0	0	0	0	0	0	0	0	0	0	0	0	0	0	0	0	0	0	0	0	0	0	0	0	0	0	0	0	0	0	0	0	0	0	0	0	0	0	0	0	0	0	0	0	0
OTU235	0	0	0	0	0	0	0	0	0	0	0	0	0	0	0	0	0	0	0	0	0	0	1	0	0	0	0	0	0	0	0	0	0	0	0	0	0	0	0	0	0	0	0	0	0	0	0	0	0
OTU236	0	0	0	0	0	0	0	0	0	0	0	0	0	0	0	0	0	0	0	0	0	0	0	0	0	0	0	0	0	0	0	0	0	0	0	0	0	0	0	0	0	0	0	0	0	0	0	0	0
OTU237	1	0	0	0	0	0	0	0	0	0	0	0	0	0	0	0	0	0	0	0	0	0	0	0	0	0	0	0	0	0	0	0	0	0	0	0	0	0	0	0	0	0	0	0	0	0	0	0	0
OTU238	1	0	3	0	1	0	0	0	0	0	0	0	0	0	0	0	0	0	0	2	0	0	0	1	0	0	0	1	0	0	0	0	0	2	0	0	0	0	0	0	0	0	0	0	0	0	0	0	2
OTU239	0	0	0	0	2	1	0	0	0	0	0	0	0	0	0	2	0	0	0	0	0	0	0	0	0	4	0	0	0	0	0	0	0	0	0	0	0	0	0	0	0	0	0	0	1	0	0	0	0
OTU240	0	0	0	0	0	0	0	0	0	0	0	0	0	0	0	0	0	0	0	0	0	2	0	0	0	1	0	0	5	0	0	0	0	0	0	0	0	0	0	0	1	1	2	0	1	0	1	0	0
OTU241	0	0	0	2	0	0	0	0	0	0	0	0	0	0	0	0	0	0	0	0	0	0	0	0	0	0	0	0	0	0	1	0	0	0	0	0	0	0	0	0	0	0	0	0	0	0	0	0	0
OTU242	0	0	0	0	0	0	0	0	0	0	0	0	0	0	0	0	0	0	0	0	0	0	0	0	0	0	0	0	0	0	0	0	0	0	0	0	0	0	0	0	0	0	0	0	0	0	0	0	0
OTU243	0	1	0	0	0	0	0	0	0	0	0	0	0	0	0	0	0	0	0	0	0	0	1	0	0	0	0	0	0	0	0	0	0	0	0	0	0	0	0	0	0	0	0	0	0	1	0	0	0
OTU244	3	0	0	0	0	0	0	0	0	0	0	0	0	0	0	4	0	0	0	0	0	0	1	0	0	1	0	0	0	0	0	0	0	0	0	0	0	0	0	1	0	0	0	0	4	0	0	0	0
OTU245	0	0	0	0	0	0	0	0	0	0	0	0	0	0	0	0	0	0	0	0	0	0	0	0	0	0	0	0	0	0	0	0	0	0	0	0	0	0	0	0	0	0	1	0	0	0	0	0	0
OTU246	0	0	0	0	0	0	0	0	0	0	0	0	0	0	0	0	0	0	0	0	0	0	0	0	1	0	0	0	0	0	0	0	0	0	0	0	0	0	0	0	0	0	0	0	0	0	0	0	0
OTU247	0	0	0	0	1	0	0	1	0	0	0	0	0	0	0	0	0	0	0	0	0	0	0	0	0	6	0	0	0	0	0	0	0	0	0	0	0	0	0	0	0	0	0	0	0	2	0	0	0
OTU248	0	0	0	0	0	0	0	0	0	0	0	0	0	0	0	0	0	0	0	0	0	0	0	0	0	0	0	0	0	0	0	0	0	0	0	0	0	0	0	0	0	0	0	0	0	0	0	0	0
OTU249	0	0	0	0	0	0	0	0	0	0	0	0	0	0	0	0	0	0	0	0	0	0	1	0	0	0	0	0	0	0	0	0	0	0	0	0	0	0	0	0	0	0	0	0	0	0	0	0	0
OTU250	0	0	0	0	0	0	0	0	0	0	0	0	0	0	0	0	0	0	0	0	0	0	0	0	0	0	0	0	0	0	0	0	0	0	0	0	0	0	0	0	0	0	0	0	0	0	0	0	0
OTU251	0	0	0	2	0	0	0	0	0	0	0	0	0	0	0	0	0	1	0	0	0	0	0	0	0	2	0	0	0	0	0	0	0	2	0	0	0	0	0	0	0	0	0	0	0	0	0	0	0
OTU252	0	0	0	0	2	0	0	4	0	0	0	0	0	0	0	0	0	0	0	0	1	0	0	0	0	5	0	0	0	0	0	3	0	2	0	0	0	4	1	0	0	0	0	0	1	3	0	0	1
OTU253	0	0	0	0	0	0	0	0	0	0	0	0	0	0	0	0	0	0	0	0	0	0	0	0	0	2	0	0	0	0	0	0	0	0	0	0	0	0	0	0	0	0	0	0	0	0	0	0	0
OTU254	0	0	8	0	0	0	0	0	9	5	0	1	3	0	0	2	0	0	0	0	0	0	2	0	0	0	0	0	3	5	0	1	0	0	0	0	0	0	0	2	0	0	0	0	0	0	0	0	2
OTU255	2	0	0	0	0	0	0	0	0	1	4	3	0	2	0	9	0	3	0	2	0	0	0	0	0	1	0	0	0	2	0	0	0	0	0	0	0	0	0	2	0	0	0	0	0	0	0	0	0
OTU256	0	1	0	5	0	0	0	0	0	0	0	0	0	0	0	0	0	0	0	0	0	0	0	1	0	2	0	0	0	0	0	0	0	0	0	0	0	0	0	0	0	0	0	0	0	0	0	0	0
OTU257	0	0	0	0	0	0	0	0	0	0	0	1	0	0	0	0	0	0	0	0	1	1	0	0	0	0	0	0	1	0	0	0	0	1	0	0	0	0	0	0	1	0	0	0	0	0	0	0	0
OTU258	0	0	0	0	0	0	0	0	0	0	0	0	0	0	0	0	0	0	0	0	0	0	0	0	0	0	0	0	0	0	0	0	0	0	0	0	0	0	0	0	0	0	0	0	0	0	0	0	0
OTU259	0	0	0	0	0	0	0	0	0	0	0	0	0	0	0	0	0	0	0	0	0	0	0	0	0	0	0	0	0	0	0	0	0	0	0	0	0	0	0	0	2	0	0	0	0	0	0	0	0
OTU260	0	2	0	0	1	0	0	0	0	2	1	2	2	5	0	0	0	0	1	0	0	0	1	0	0	1	21	0	0	0	0	0	0	0	0	0	0	0	0	0	0	2	0	0	3	0	0	0	0
OTU261	0	0	0	0	0	0	0	0	0	0	0	0	0	0	0	0	0	0	0	0	0	0	0	0	0	0	0	0	0	1	0	0	0	0	0	0	0	0	0	0	0	0	0	0	0	1	0	0	2
OTU262	0	0	0	0	0	0	0	0	2	0	0	0	1	0	0	1	0	0	0	0	3	0	0	1	0	0	0	0	4	1	0	0	0	0	0	0	0	0	0	0	0	0	0	0	0	0	0	0	0
OTU263	0	0	0	0	0	0	0	0	0	0	0	0	0	0	0	0	0	0	0	0	0	0	0	0	0	0	0	0	0	0	0	0	0	0	0	0	0	0	0	0	0	0	0	0	0	0	0	0	0
OTU264	0	0	0	0	0	0	0	0	0	0	0	0	0	0	0	1	0	0	0	0	0	0	0	1	0	0	0	0	0	0	0	0	0	0	0	0	0	0	0	0	0	0	0	0	0	0	0	0	0
OTU265	0	0	0	0	0	0	0	0	0	0	0	0	0	0	0	0	0	0	0	0	0	0	0	0	0	0	0	0	0	0	0	0	0	0	0	0	0	0	0	0	0	0	0	0	0	0	0	0	0
OTU266	0	0	0	0	0	0	0	0	0	1	0	0	1	0	0	0	0	1	0	0	0	0	0	0	0	1	0	0	0	2	0	0	0	0	0	0	0	0	0	2	0	0	0	0	0	0	2	0	3
OTU267	0	0	0	0	0	0	0	0	0	0	0	0	0	0	0	0	0	1	0	0	0	0	0	2	0	5	0	0	0	0	0	0	0	0	0	0	0	1	0	0	0	0	0	0	0	2	0	0	0
OTU268	0	0	0	11	0	0	0	0	0	0	1	0	2	0	0	0	0	2	0	0	0	0	0	0	0	1	0	0	2	0	0	0	4	1	0	0	0	0	0	0	0	1	1	0	0	0	0	3	0
OTU269	0	0	0	0	0	0	0	0	0	0	0	0	0	0	0	0	0	0	0	0	0	0	0	0	0	0	0	0	0	0	0	0	0	0	0	0	0	0	0	0	0	0	0	0	0	0	0	0	0
OTU270	4	7	2	13	7	0	0	0	0	0	1	1	9	1	0	1	0	0	5	0	1	1	1	2	0	2	0	0	8	5	1	22	1	19	0	4	4	0	0	2	2	1	4	0	5	2	11	3	1
OTU271	0	0	0	0	0	0	0	0	0	0	0	0	0	0	0	0	0	0	0	0	0	2	0	0	1	4	0	0	0	0	0	0	0	0	0	0	0	0	0	0	0	0	0	0	0	0	0	0	0
OTU272	0	0	0	0	0	0	0	0	0	0	0	0	0	0	0	0	1	0	0	0	0	0	0	0	0	0	0	0	0	0	2	0	0	0	0	0	0	0	0	0	0	0	0	0	0	0	0	0	0
OTU273	0	0	0	0	0	0	0	0	0	0	0	0	0	0	0	0	0	0	0	0	0	0	0	0	0	0	0	0	0	0	0	0	0	0	0	0	0	0	0	0	0	0	0	0	0	0	0	0	0
OTU274	0	0	0	0	0	0	0	0	0	0	0	0	0	0	0	0	0	0	0	0	0	0	0	0	0	0	0	0	1	0	0	0	0	2	0	0	0	0	0	0	0	0	0	0	0	0	0	0	0
OTU275	5	0	0	0	0	0	0	0	0	0	0	0	2	0	0	0	0	0	0	0	0	0	0	0	0	0	0	0	0	0	0	0	0	0	0	0	0	0	0	0	0	0	0	0	0	0	0	0	0
OTU276	0	0	0	2	0	0	0	0	0	0	0	0	0	0	0	0	0	0	0	0	0	0	0	0	0	0	0	0	2	0	0	0	0	0	0	0	0	0	0	0	0	0	0	0	1	0	0	0	0
OTU277	4	2	0	14	4	0	6	3	2	0	2	0	1	1	0	0	2	5	8	4	3	1	5	0	0	2	2	1	9	2	10	8	2	5	1	6	0	3	0	0	0	1	2	0	0	1	1	2	3
OTU278	1	1	0	0	0	0	0	2	1	0	0	13	0	0	0	14	2	0	10	0	6	10	2	0	1	1	0	12	3	0	1	0	0	0	1	0	0	0	0	0	2	0	2	0	0	0	3	0	2
OTU279	0	0	0	2	0	0	0	0	0	0	0	0	0	0	0	1	0	0	0	0	0	0	0	9	0	0	0	0	0	0	0	0	0	0	0	0	0	0	0	0	0	0	0	0	0	0	0	0	0
OTU280	0	2	1	0	0	0	0	0	0	0	0	4	0	0	0	0	0	0	0	0	6	0	0	0	0	0	0	0	0	0	0	0	0	0	0	0	0	0	0	0	1	0	1	0	5	0	0	0	0
OTU281	0	0	0	0	1	0	0	0	0	0	0	0	0	0	0	0	0	0	0	0	0	0	0	0	0	0	0	0	0	0	0	0	0	0	0	0	0	0	0	0	0	0	0	0	0	1	0	0	0
OTU282	0	0	0	0	0	0	0	0	0	0	0	0	0	0	0	0	0	0	0	0	0	0	0	0	0	0	0	0	0	0	0	0	0	0	0	0	0	0	0	0	0	0	0	0	0	0	0	0	0
OTU283	0	0	0	0	0	0	0	0	0	0	0	0	0	0	0	0	0	0	0	0	0	0	0	0	0	0	1	0	2	0	0	1	0	0	0	0	0	0	0	0	0	0	0	0	0	0	2	0	0
OTU284	0	0	0	0	0	0	0	0	0	0	0	0	0	0	0	0	0	0	0	0	0	0	0	0	0	0	0	0	0	0	0	0	0	0	0	0	0	0	0	0	0	0	0	0	0	0	3	0	0
OTU285	0	0	0	0	0	0	0	0	0	0	0	0	0	0	1	0	0	0	0	0	0	0	1	0	0	0	0	0	0	0	0	0	0	0	0	0	0	0	0	0	0	0	0	0	0	0	0	0	0
OTU286	0	2	0	3	0	0	0	0	0	0	0	0	0	0	0	0	0	0	0	0	0	0	0	0	0	0	0	0	6	0	0	0	0	0	0	0	0	0	0	0	0	0	0	0	0	0	0	0	0
OTU287	0	0	0	0	0	0	0	0	0	0	0	0	0	0	0	0	0	0	0	0	0	0	0	1	0	0	0	0	0	0	0	0	0	0	0	0	0	0	0	0	0	0	0	0	0	0	0	0	0
OTU288	0	0	0	0	0	0	0	0	0	0	0	0	0	0	0	0	0	0	0	0	0	0	0	1	0	0	0	0	0	0	0	0	0	0	0	0	0	0	0	0	0	0	0	0	0	0	0	0	0
OTU289	2	0	0	0	0	0	0	0	0	0	1	0	0	0	0	0	0	0	0	0	0	0	0	0	0	0	0	0	0	1	0	0	0	0	0	0	0	4	0	1	0	0	0	0	0	0	0	0	0
OTU290	0	0	0	0	0	0	0	0	0	0	0	0	0	0	0	0	0	0	0	0	0	0	0	0	0	0	0	0	0	0	0	0	0	0	0	0	0	0	0	0	0	6	0	0	0	0	0	0	0
OTU291	0	0	0	1	0	2	0	0	0	0	0	0	0	0	0	0	0	0	6	0	0	0	0	0	0	1	0	1	0	0	1	0	0	0	0	0	0	0	0	0	0	0	2	0	1	0	0	0	0
OTU292	0	0	0	0	0	0	0	0	0	0	0	0	0	0	0	0	0	0	0	0	0	0	0	0	0	0	0	0	0	0	0	0	0	0	0	0	0	0	0	0	0	0	0	0	0	0	0	0	0
OTU293	0	0	0	0	0	0	0	0	0	0	0	0	0	0	0	0	0	0	0	0	0	0	0	0	0	0	0	0	0	0	0	0	0	0	0	0	0	0	0	0	0	0	0	0	0	0	0	0	0
OTU294	0	0	0	0	0	0	0	0	0	0	0	0	0	0	0	0	0	0	0	0	0	0	0	0	0	0	0	0	0	0	0	0	0	0	0	0	0	0	0	0	0	0	0	0	0	0	0	0	0
OTU295	0	0	0	0	0	0	0	0	0	0	0	0	0	0	0	0	0	0	0	0	0	0	0	0	0	0	0	0	0	0	0	0	0	0	0	0	0	0	0	0	0	0	0	0	0	0	0	0	0
OTU296	0	0	0	0	0	0	0	0	0	0	0	0	0	0	0	0	0	0	0	0	0	0	0	0	1	0	0	0	0	0	0	0	0	0	0	0	0	0	0	0	0	0	0	0	0	0	0	0	0
OTU297	0	0	0	0	0	0	0	0	0	0	0	0	0	0	0	0	0	0	0	0	0	0	0	0	0	0	0	0	0	0	0	0	0	0	0	0	0	0	0	0	0	0	0	0	0	0	0	0	0
OTU298	0	0	0	20	0	0	0	0	0	0	0	0	0	0	0	0	0	0	0	0	0	0	0	2	0	0	0	0	0	0	0	0	0	0	0	0	0	0	0	0	0	0	0	0	0	0	0	0	0
OTU299	0	0	0	1	0	0	0	0	0	0	0	0	0	0	0	0	0	0	0	0	0	0	0	0	0	0	0	0	0	0	0	0	0	0	0	0	0	0	0	0	0	0	0	0	0	0	0	0	0
OTU300	0	0	1	0	0	0	0	0	0	0	0	0	0	0	0	0	0	0	0	0	0	0	0	0	0	0	0	0	0	0	0	0	0	0	0	0	0	0	0	0	0	0	0	0	0	0	0	0	0
OTU301	0	0	0	0	0	0	0	0	0	0	0	0	0	0	0	0	0	0	0	0	0	0	0	0	0	0	0	0	0	0	0	0	0	0	0	0	0	0	0	0	0	0	0	0	0	0	0	0	0
OTU302	0	0	0	0	0	0	0	0	0	0	0	0	0	0	0	0	0	0	0	0	0	0	0	0	0	0	0	0	0	0	0	0	0	0	0	0	0	0	0	0	0	0	0	0	0	0	0	0	0
OTU303	0	0	0	1	0	1	0	0	0	0	0	0	0	0	0	0	0	0	0	0	0	0	0	0	0	0	0	0	0	0	0	0	0	0	0	0	0	0	0	0	0	0	0	0	0	0	0	0	0
OTU304	0	0	0	0	0	0	0	0	0	0	0	0	0	0	0	0	0	0	0	0	0	0	0	0	0	0	0	0	0	0	0	0	0	0	0	0	0	0	0	0	0	0	0	0	0	0	0	0	0
OTU305	3	0	0	1	6	0	0	0	0	0	0	0	0	0	0	0	0	0	1	1	2	0	0	0	0	0	7	0	2	0	0	21	12	1	0	0	0	2	0	0	1	4	0	0	2	0	1	0	0
OTU306	0	0	0	0	0	0	0	0	0	0	0	0	0	0	0	0	0	0	0	0	0	0	0	0	0	0	0	0	0	0	0	0	0	0	0	0	0	0	0	0	0	0	0	0	0	0	0	0	0
OTU307	0	7	0	3	2	0	7	2	0	0	1	0	0	3	0	1	0	0	0	0	1	0	0	5	2	3	0	4	1	3	5	0	2	3	0	0	0	0	0	2	3	6	5	0	0	0	3	1	0
OTU308	0	0	0	0	0	0	0	0	0	0	0	0	0	0	0	0	0	0	0	0	0	0	2	0	0	0	0	0	0	0	0	0	0	0	0	0	0	0	0	0	0	0	0	0	0	0	0	0	0
OTU309	0	0	0	0	0	2	0	0	0	0	0	0	0	0	2	0	0	0	0	0	0	0	0	7	4	0	0	0	0	0	0	0	0	0	0	0	0	0	8	0	0	0	0	0	0	0	0	0	0
OTU310	0	0	0	1	0	0	0	0	0	0	0	0	0	0	0	0	0	0	0	0	0	0	0	0	0	0	0	0	0	0	0	0	0	0	0	0	0	0	0	0	0	0	0	0	0	0	0	0	0
OTU311	1	0	0	0	0	0	0	0	0	0	0	0	0	0	0	0	0	0	0	0	0	0	0	0	0	0	0	0	0	0	0	0	0	0	0	0	0	0	0	0	0	0	0	0	0	0	0	0	0
OTU312	0	0	0	0	0	0	0	0	0	0	0	1	0	0	0	0	0	0	0	0	0	0	0	0	0	0	0	0	0	0	0	0	0	0	0	0	0	0	0	0	0	0	0	0	0	0	0	0	0
OTU313	0	0	0	0	0	0	0	0	0	0	0	0	0	0	0	0	0	0	0	0	0	0	0	0	0	0	0	0	0	0	0	0	0	0	0	0	0	0	0	0	0	0	0	0	0	0	0	0	0
OTU314	0	14	0	0	0	0	0	0	0	0	0	0	0	0	0	0	0	0	0	0	0	0	0	0	0	0	0	0	0	0	0	0	0	0	0	0	0	0	0	0	0	0	0	0	0	0	0	0	0
OTU315	0	0	0	0	0	0	0	0	0	0	0	0	0	0	0	0	0	0	0	0	0	0	0	0	0	0	0	0	0	0	0	0	0	0	0	0	0	0	0	0	0	0	0	0	0	0	0	0	0
OTU316	0	0	0	0	0	0	0	0	0	0	0	0	0	0	0	0	0	0	0	0	0	1	0	0	0	0	0	0	0	0	0	0	0	0	0	0	0	0	0	0	0	0	0	0	0	0	0	0	0
OTU317	0	0	0	0	0	0	0	1	0	0	0	0	0	0	0	0	0	0	0	0	0	0	0	0	0	0	0	0	0	0	0	0	0	0	0	0	0	0	0	0	0	0	0	0	0	0	0	0	0
OTU318	1	2	0	0	7	35	0	0	3	53	11	1	1	0	0	0	0	0	0	1	0	0	0	5	1	6	0	0	0	0	0	0	0	0	0	0	0	0	0	0	0	0	0	0	2	3	0	0	0
OTU319	0	0	0	0	0	0	0	0	0	0	0	0	0	0	0	0	0	0	0	0	0	0	0	0	0	0	0	0	0	0	0	0	0	0	0	0	0	0	0	0	0	0	0	0	0	0	0	0	0
OTU320	0	3	1	0	0	8	0	0	0	2	1	0	1	0	0	0	0	1	0	0	5	0	0	0	0	0	0	0	0	0	0	0	0	0	0	0	1	0	0	1	0	0	0	0	0	1	0	0	0
OTU321	0	0	0	0	0	0	0	0	0	0	0	0	0	0	0	0	0	0	0	0	0	0	0	1	0	0	0	0	0	0	0	0	0	0	0	0	0	0	0	0	0	0	0	0	0	0	0	0	0
OTU322	0	0	0	1	0	0	0	0	0	0	0	0	0	0	0	0	0	0	0	0	0	0	0	1	0	0	2	0	0	0	0	0	0	0	0	0	0	0	0	0	0	0	0	0	1	0	0	0	0
OTU323	0	0	0	7	0	0	0	0	0	0	0	0	0	0	0	0	0	0	0	0	0	0	0	0	1	0	0	0	0	0	0	1	0	0	0	0	0	0	0	0	0	0	0	0	1	0	0	1	0
OTU324	0	0	0	0	1	0	2	0	0	0	0	0	0	0	0	0	0	0	0	5	0	0	3	0	0	0	0	1	3	4	0	0	0	0	1	0	0	0	0	0	2	1	0	0	0	0	0	1	0
OTU325	0	0	0	0	0	0	0	3	0	0	0	0	0	0	0	0	0	0	0	0	0	0	0	2	0	0	0	0	1	0	0	0	0	0	0	0	0	0	0	0	0	0	0	0	0	2	0	0	0
OTU326	5	2	0	0	2	0	0	2	0	1	0	0	1	4	0	0	0	0	0	0	0	0	0	1	5	2	1	0	2	0	0	0	0	0	0	0	0	1	0	0	0	0	0	0	0	2	0	0	0
OTU327	0	0	0	0	0	3	0	0	0	0	0	0	0	0	0	21	0	0	0	0	0	0	0	0	0	0	0	0	0	0	0	0	0	0	0	0	0	0	0	0	0	0	0	0	0	0	0	0	0
OTU328	1	1	0	1	3	0	0	0	0	0	0	0	0	0	0	0	2	9	2	0	0	0	0	0	1	5	0	0	0	0	0	5	0	0	0	0	0	6	0	0	0	0	0	0	0	1	4	2	0
OTU329	0	0	0	0	0	0	0	0	0	0	0	0	0	0	0	0	0	0	0	0	0	0	0	0	0	0	0	0	0	0	0	0	0	0	0	0	0	0	0	0	0	0	0	0	0	0	0	0	0
OTU330	0	0	0	0	0	0	0	0	0	0	0	0	0	0	0	0	0	0	0	0	0	0	0	0	0	0	0	0	0	0	0	0	0	0	0	0	0	0	0	0	0	0	0	0	0	0	0	0	0
OTU331	0	0	0	0	0	0	0	0	0	0	0	0	0	0	0	0	0	0	0	0	0	0	0	0	0	0	0	0	0	0	0	0	0	0	0	0	0	0	0	0	0	0	0	0	0	0	0	0	0
OTU332	0	0	0	0	11	0	0	0	0	0	0	0	0	1	0	2	0	0	0	0	2	0	0	1	0	0	0	0	0	0	0	0	0	0	0	0	0	0	0	0	0	35	0	0	0	0	0	0	0
OTU333	2	0	0	0	1	0	0	2	0	4	2	0	0	0	0	0	0	0	0	0	0	0	0	0	2	0	1	1	1	0	0	0	0	0	0	0	0	1	0	2	0	0	0	0	0	0	0	0	0
OTU334	0	0	0	0	0	0	2	0	0	0	0	0	0	0	0	0	0	0	0	0	0	0	0	0	0	0	1	0	0	0	0	0	0	0	0	0	0	0	0	0	0	1	0	0	0	0	0	0	0
OTU335	0	0	0	0	2	0	0	0	1	0	0	0	0	0	0	0	0	0	0	0	2	0	0	0	0	0	0	0	0	0	0	0	0	0	0	0	0	0	0	0	0	0	0	0	0	0	0	0	0
OTU336	0	0	0	0	0	0	0	0	0	0	0	0	0	0	0	0	0	0	0	0	0	0	0	0	0	0	0	0	0	0	0	0	0	0	0	0	0	0	0	0	0	0	0	0	0	0	3	0	0
OTU337	0	0	0	0	0	0	0	0	0	0	0	0	0	0	0	0	0	0	0	0	0	0	0	0	0	0	0	0	0	0	0	0	0	0	0	0	0	0	0	0	0	0	0	0	0	0	0	0	0
OTU338	0	0	0	0	0	0	0	0	0	0	0	0	0	0	0	0	0	0	0	0	0	0	0	0	0	0	0	0	0	0	0	0	0	0	0	0	0	0	0	0	0	0	0	0	0	0	0	0	0
OTU339	0	0	0	0	1	0	0	0	0	0	0	0	0	0	0	1	0	0	0	0	0	0	0	0	0	0	0	0	0	0	0	0	0	0	0	0	0	0	0	0	0	0	0	0	0	0	0	0	0
OTU340	0	0	0	1	0	0	0	0	0	0	0	0	0	0	0	0	0	0	0	0	0	0	0	0	0	0	2	0	1	0	1	0	0	0	0	0	0	0	0	0	0	0	0	0	0	0	0	1	0
OTU341	0	0	0	0	0	0	0	0	0	0	0	0	0	0	0	0	0	0	0	0	0	0	0	1	0	0	0	0	0	0	0	0	0	0	0	0	0	0	0	0	0	0	0	0	0	0	0	0	0
OTU342	0	1	0	0	0	0	0	0	0	0	0	0	0	0	0	0	0	0	0	0	0	0	0	0	0	0	0	0	0	0	0	0	0	0	0	0	0	0	0	0	0	0	0	0	0	0	0	0	0
OTU343	0	0	0	0	0	0	0	2	0	0	0	0	0	0	0	0	0	0	0	0	0	0	0	0	0	0	0	0	1	0	0	0	0	0	0	0	0	0	0	0	0	0	0	0	0	0	0	0	1
OTU344	0	0	0	1	1	0	0	0	0	0	0	0	0	0	0	0	0	0	0	1	1	0	0	0	1	0	0	0	0	0	0	0	0	1	0	0	0	1	0	0	0	0	0	0	0	0	0	0	0
OTU345	0	0	0	0	0	0	0	0	0	0	0	0	0	0	0	0	0	1	0	0	0	0	0	0	0	4	0	0	0	0	0	0	0	0	0	0	0	0	0	0	0	0	0	0	0	0	0	0	0
OTU346	0	0	0	0	0	0	0	0	0	0	0	0	0	0	0	0	0	0	0	0	0	0	0	0	0	0	0	0	0	0	0	0	0	0	0	0	0	0	0	0	0	0	0	0	0	0	0	0	0
OTU347	0	0	0	3	0	0	0	6	0	0	0	0	0	0	0	0	0	0	0	0	0	0	0	0	0	0	0	0	0	0	0	0	0	0	0	0	0	0	0	0	0	0	0	0	0	0	0	0	0
OTU348	0	0	0	0	2	0	0	0	0	0	0	0	0	0	0	0	0	0	0	0	0	0	0	0	0	0	2	0	0	0	0	0	0	0	0	0	0	0	0	0	0	0	0	0	0	0	0	0	0
OTU349	0	0	0	0	0	0	0	0	0	0	0	0	0	0	1	0	0	0	0	0	0	0	0	0	0	3	0	0	0	0	0	0	0	0	0	1	0	0	0	0	0	0	0	0	0	0	0	0	0
OTU350	0	0	0	11	0	0	0	0	3	0	0	2	2	0	0	0	0	2	0	0	0	0	0	0	0	0	0	0	0	0	0	0	1	0	0	0	1	1	0	0	0	0	0	0	0	0	0	0	0
OTU351	0	0	0	0	0	0	0	0	0	0	0	0	0	0	0	0	0	0	0	0	0	0	0	0	0	1	0	0	0	0	0	0	0	0	0	0	0	0	0	0	0	0	0	0	0	0	0	0	0
OTU352	0	0	0	0	0	0	0	0	0	0	0	0	0	0	0	0	0	0	0	0	0	0	0	0	0	0	0	0	0	0	0	0	0	0	0	0	0	0	0	0	0	0	0	0	0	0	0	0	0
OTU353	0	0	0	150	0	1	0	0	0	3	0	10	0	0	0	0	2	6	1	0	0	0	3	43	0	3	5	0	4	3	0	0	0	0	0	1	0	22	0	3	0	21	3	0	0	0	13	0	0
OTU354	0	0	0	0	0	0	1	1	0	0	0	0	0	0	0	0	0	0	0	0	0	0	0	0	0	0	0	0	0	0	0	0	0	0	0	0	0	0	0	0	0	0	0	0	0	0	0	0	0
OTU355	0	0	0	0	0	0	0	0	0	0	0	0	0	0	0	0	0	0	0	0	0	0	0	0	0	0	0	0	0	0	0	0	0	0	0	0	0	0	0	0	0	0	0	0	0	0	0	0	0
OTU356	0	0	0	0	0	0	0	0	0	0	0	0	0	0	0	0	1	1	0	2	0	0	0	0	1	0	0	0	9	0	0	0	0	0	0	0	0	0	0	0	0	0	0	0	0	0	0	5	3
OTU357	0	0	0	0	0	0	0	0	0	0	0	0	0	0	0	2	0	0	0	0	0	0	0	0	0	0	2	0	0	0	1	0	0	0	0	0	0	0	0	0	0	0	0	0	0	0	0	1	0
OTU358	0	0	0	0	0	0	0	0	0	0	0	0	0	0	0	0	0	0	0	0	0	0	0	0	0	0	0	0	0	0	0	0	0	0	0	0	0	0	0	0	0	0	0	0	0	0	0	0	0
OTU359	0	0	0	0	0	0	0	0	0	0	0	0	0	0	0	0	0	0	0	0	0	0	0	0	0	0	0	0	0	0	0	0	0	0	0	0	0	0	0	0	0	0	0	0	0	0	0	0	0
OTU360	0	0	0	0	0	0	0	0	0	0	0	0	0	0	0	0	0	0	0	0	0	0	0	0	0	0	0	0	0	0	0	0	0	0	0	0	0	0	0	0	0	0	0	0	0	0	0	0	0
OTU361	0	0	0	0	0	0	0	0	0	0	0	0	0	0	0	0	0	0	0	0	0	0	0	0	0	0	0	0	2	0	0	0	0	0	0	0	0	0	0	0	0	0	0	0	0	0	0	0	0
OTU362	0	0	0	0	0	0	0	0	0	0	0	0	0	0	0	0	0	0	0	0	0	0	0	0	0	0	0	0	2	0	0	0	0	0	0	0	0	0	0	0	0	0	0	0	0	0	0	0	0
OTU363	0	0	0	0	0	0	0	1	0	0	0	0	0	0	0	0	0	0	0	0	0	0	0	0	0	0	0	0	3	0	0	0	0	0	1	0	0	0	0	0	0	0	0	0	0	0	0	0	0
OTU364	0	0	0	0	0	0	0	0	0	0	0	0	0	0	0	0	0	0	0	0	0	0	0	0	0	0	0	0	5	0	0	0	0	0	0	0	0	0	0	0	0	0	0	0	0	0	0	0	0
OTU365	0	0	0	0	0	0	0	0	0	0	0	0	0	0	0	0	0	1	0	0	0	0	0	0	0	0	0	0	2	0	0	0	0	0	0	0	0	0	0	0	0	0	0	0	0	0	0	0	0
OTU366	1	0	0	0	0	0	0	1	0	0	0	0	0	0	0	0	0	0	0	0	0	0	0	0	0	0	0	0	4	0	0	0	0	0	0	0	0	0	0	0	0	0	0	0	0	0	0	0	0
OTU367	0	0	0	0	0	0	0	0	0	0	0	0	0	0	0	0	0	0	0	0	1	0	0	0	0	0	0	0	7	0	0	0	1	0	1	0	0	0	0	0	0	1	0	0	0	0	1	0	0
OTU368	0	0	0	0	0	0	0	0	0	0	0	0	0	0	0	0	0	0	0	0	0	0	0	0	0	0	0	0	3	0	0	0	0	0	0	0	0	1	0	0	0	0	0	0	0	0	0	0	0
OTU369	0	0	0	0	0	0	0	0	0	0	0	0	0	0	0	0	0	0	0	0	0	0	0	0	0	0	0	0	5	0	0	0	0	0	0	0	0	0	0	0	0	0	0	0	0	0	0	0	0
OTU370	0	0	0	0	0	0	0	0	0	0	0	0	0	0	0	0	0	0	0	0	0	0	0	0	0	0	1	0	8	0	0	0	1	0	0	0	0	0	0	0	1	0	0	0	0	0	0	0	0
OTU371	0	0	0	0	0	0	0	0	0	0	0	0	0	0	0	0	0	0	0	0	0	0	0	0	0	0	0	0	2	0	0	0	0	0	0	0	0	0	0	0	0	0	0	0	0	0	0	0	0
OTU372	0	0	0	0	0	0	0	0	0	0	0	0	0	0	0	0	0	0	0	0	0	0	0	0	0	0	0	0	6	0	0	0	0	0	0	0	0	0	0	0	0	0	0	0	0	0	0	0	0
OTU373	0	0	0	0	0	0	0	0	0	0	0	0	0	1	0	0	0	0	0	0	0	0	0	0	0	0	0	0	4	0	0	0	0	1	0	0	0	0	0	0	0	0	0	0	0	0	0	0	0
OTU374	0	0	0	0	0	0	0	0	0	0	0	0	0	0	0	3	0	0	0	0	0	0	0	0	0	0	0	0	5	0	0	2	0	0	0	0	0	0	0	0	0	0	0	0	0	0	0	0	0
OTU375	0	0	0	0	0	0	0	0	0	0	0	0	0	0	0	0	0	0	0	0	2	0	0	0	0	0	0	0	6	0	0	0	0	0	0	0	0	0	0	0	0	0	0	0	0	0	0	0	0
OTU376	0	0	0	0	0	0	0	0	0	0	0	0	0	0	0	0	0	0	0	0	1	0	0	0	0	0	0	0	3	0	0	0	0	0	0	0	0	0	0	0	0	3	0	0	0	0	0	0	0
OTU377	0	0	0	0	0	0	0	0	0	0	0	0	0	0	0	0	0	0	0	0	0	0	0	0	0	0	0	0	7	0	0	0	0	0	0	0	0	0	0	0	0	0	0	0	0	0	0	0	0
OTU378	1	0	0	0	0	0	0	0	0	0	0	0	0	0	0	0	0	0	0	0	1	0	0	0	0	0	0	0	5	0	0	0	0	0	0	0	0	0	0	0	0	0	0	0	0	0	0	1	0
OTU379	0	0	0	0	0	0	0	0	0	1	0	1	0	0	0	0	0	0	0	0	1	0	0	0	0	0	0	0	2	0	0	0	0	0	0	0	0	0	0	0	0	0	0	0	0	0	0	0	0
OTU380	0	0	0	0	0	0	0	0	0	0	0	0	0	0	0	0	0	0	0	0	0	0	0	0	0	0	0	0	2	0	0	0	0	0	0	0	0	0	0	0	0	0	0	0	0	0	0	0	0
OTU381	0	0	0	0	0	0	0	0	0	0	0	0	0	0	0	0	0	0	0	0	0	0	0	0	0	0	0	0	4	0	0	0	0	0	0	0	0	0	0	0	0	0	0	0	0	0	0	0	0
OTU382	0	0	0	0	0	0	0	0	0	0	0	0	0	0	0	0	0	0	0	0	0	0	0	0	0	0	0	0	2	0	0	0	0	0	0	0	0	0	0	0	0	0	0	0	0	0	0	0	0
OTU383	0	0	0	0	0	0	0	0	0	0	0	0	0	0	0	0	0	0	0	0	4	0	0	0	0	0	0	0	1	0	0	0	0	0	0	0	0	0	0	0	0	0	0	0	0	0	0	0	0
OTU384	2	0	0	0	2	0	0	0	0	0	0	0	0	0	0	1	1	0	1	1	0	0	0	1	0	0	0	4	2	0	0	0	0	0	0	0	0	0	0	0	0	1	1	0	0	0	0	0	0
OTU385	0	0	0	0	0	0	0	0	0	0	0	0	0	0	0	0	0	0	0	0	0	0	0	0	0	0	0	0	3	0	0	0	0	0	0	0	0	0	0	0	0	0	0	0	0	0	0	0	0
OTU386	0	0	0	0	0	0	0	0	0	0	0	0	0	0	0	0	0	0	0	0	0	0	0	0	0	0	0	0	7	0	0	0	0	0	0	0	0	0	0	0	0	0	0	0	0	0	0	0	0
OTU387	0	0	0	0	0	0	0	0	0	0	0	0	0	0	0	0	0	0	0	0	0	0	0	0	0	0	0	0	2	0	0	0	0	0	0	0	0	0	0	0	0	0	0	0	0	0	0	0	0
OTU388	0	0	1	0	0	0	0	0	0	0	0	0	0	0	0	0	0	0	0	0	0	0	0	0	0	0	0	0	7	0	0	0	0	0	0	0	0	0	0	1	0	0	0	0	0	0	0	0	0
OTU389	0	0	0	0	0	0	0	0	0	0	0	0	0	0	0	0	0	0	0	0	0	0	0	0	0	0	0	0	2	0	0	0	0	0	0	0	0	0	0	0	0	0	0	0	0	0	0	0	0
OTU390	0	0	0	0	0	0	0	0	0	0	0	0	0	0	0	0	0	0	0	0	0	0	0	0	0	0	0	0	3	0	0	0	0	0	0	0	0	0	0	0	0	0	0	0	0	0	0	0	0
OTU391	0	0	0	0	0	0	0	0	0	0	0	0	0	0	0	0	0	0	0	0	0	0	0	0	0	0	0	0	2	0	0	0	0	0	0	0	0	0	0	0	0	0	0	0	0	0	0	0	0
OTU392	0	0	0	0	3	0	0	0	0	0	0	0	0	0	0	0	0	2	1	0	0	0	0	0	0	0	0	0	2	0	0	1	1	0	0	0	0	0	0	0	0	0	0	0	0	0	0	0	0
OTU393	0	0	0	0	0	0	0	0	0	0	0	0	0	0	0	0	0	0	0	0	0	0	0	0	0	0	0	0	5	0	0	0	0	0	0	0	0	0	0	0	0	0	0	0	0	0	0	0	0
OTU394	0	0	0	0	0	0	0	0	0	0	0	0	0	0	0	0	0	0	0	0	0	0	0	0	0	0	0	0	2	0	0	0	0	0	0	0	0	0	0	0	0	0	0	0	0	0	0	0	0
OTU395	0	0	0	0	0	0	0	0	0	0	0	0	0	0	0	0	0	0	0	0	0	0	0	0	0	0	0	0	3	0	0	0	0	0	0	0	0	0	0	0	0	0	0	0	0	0	0	0	0
OTU396	0	0	0	0	0	0	0	0	0	0	0	0	0	0	0	0	0	0	0	0	0	0	0	0	0	0	0	0	2	0	0	0	0	0	0	0	0	0	0	0	0	0	0	0	0	0	0	0	0
OTU397	0	0	0	0	0	0	0	0	0	0	0	0	0	0	0	0	0	0	0	0	0	0	0	0	0	0	0	0	2	0	0	0	0	0	0	0	0	0	0	0	0	0	0	0	0	0	0	0	0
OTU398	0	0	0	0	0	0	0	0	0	0	0	0	0	0	0	0	0	0	0	0	0	0	0	0	0	0	0	0	2	0	0	0	0	0	0	0	0	0	0	0	0	0	0	0	0	0	0	0	0
OTU399	0	0	0	0	0	0	0	0	0	0	0	0	0	0	0	0	0	0	0	0	0	0	0	0	0	0	0	0	2	0	0	0	0	0	0	0	0	0	0	0	0	0	0	0	0	0	0	0	0
OTU400	0	0	0	0	0	0	0	0	0	0	0	0	0	0	0	0	0	0	0	0	0	0	0	0	0	0	0	0	2	0	0	0	0	0	0	0	0	0	0	0	0	0	0	0	0	0	0	1	0
OTU401	0	0	0	0	0	0	0	0	0	0	0	1	0	0	0	0	0	0	0	0	2	0	0	0	0	0	0	0	3	0	0	0	0	0	0	0	0	0	0	0	0	0	0	0	0	0	0	0	0
OTU402	0	0	0	0	0	0	0	0	0	0	0	0	0	0	0	0	0	0	0	0	0	0	0	0	0	0	0	0	2	0	0	0	0	0	0	0	0	0	0	0	0	0	0	0	0	0	0	0	0
OTU403	0	0	0	0	0	0	0	0	0	0	0	0	0	0	0	0	0	0	0	0	0	0	0	0	0	0	0	0	2	0	0	0	0	0	0	0	0	0	0	0	0	0	0	0	0	0	0	0	0
OTU404	0	0	0	0	0	0	0	0	0	0	0	0	0	0	0	0	0	0	0	0	0	0	0	0	0	0	0	0	4	0	0	0	0	0	0	0	0	0	0	0	0	0	0	0	0	0	0	0	0
OTU405	0	0	0	0	0	0	0	0	0	0	0	0	0	0	0	0	0	0	0	0	0	0	0	1	0	0	0	0	4	0	0	1	0	0	0	0	0	0	0	0	0	0	0	0	0	0	0	1	0
OTU406	2	0	0	0	0	0	0	0	0	0	0	0	0	0	0	0	0	0	0	0	0	0	0	0	0	0	0	0	2	1	0	0	0	0	0	0	0	2	0	0	1	0	0	0	0	0	0	0	0
OTU407	0	0	0	0	0	0	0	0	0	0	0	0	0	0	0	0	0	0	0	0	0	0	0	0	0	0	0	0	2	0	0	0	0	0	0	0	0	0	0	0	0	0	0	0	0	0	0	0	0
OTU408	0	0	0	0	0	0	0	0	0	0	0	0	0	0	0	0	0	0	0	0	0	0	0	0	0	0	0	0	2	0	0	0	0	0	0	0	0	0	0	0	0	0	0	0	0	0	0	0	0
OTU409	0	0	0	0	0	0	0	0	0	0	0	0	0	0	0	0	0	0	0	0	0	0	0	0	0	0	0	0	4	0	0	0	0	0	0	0	0	0	0	0	0	0	0	0	0	0	0	0	0
OTU410	0	0	0	0	0	0	0	0	0	0	0	0	0	0	0	0	0	0	0	0	0	0	0	0	0	0	0	0	2	0	0	0	0	2	0	0	0	0	0	0	0	0	0	0	0	0	0	0	0
OTU411	3	0	0	1	6	0	1	1	0	1	0	2	0	2	0	1	0	0	5	0	0	0	0	1	0	4	0	0	3	0	0	0	2	4	0	0	0	0	0	3	0	2	6	0	0	0	0	0	7
OTU412	1	0	2	0	0	0	0	0	0	0	0	0	0	3	0	2	0	0	1	0	0	0	5	2	1	1	0	4	3	2	0	0	0	0	0	0	1	0	0	0	0	0	0	0	0	0	0	0	0
OTU413	0	0	0	0	0	0	0	0	0	0	0	0	0	0	0	0	0	0	0	0	0	0	0	0	0	0	0	0	2	0	0	0	0	0	0	0	0	0	0	0	0	0	0	0	0	0	0	0	0
OTU414	0	29	4	32	1	7	3	6	13	21	1	6	52	6	0	2	11	29	1	10	1	0	1	35	3	14	0	0	17	25	5	0	1	1	2	9	6	46	2	34	0	0	1	5	13	36	2	13	4
OTU415	0	0	0	0	0	0	0	0	0	0	0	0	0	0	0	0	0	0	0	0	0	0	0	0	0	2	0	0	3	0	0	0	1	1	1	0	0	0	0	0	0	1	0	0	2	0	0	0	0
OTU416	0	0	0	0	0	0	0	0	0	0	0	0	0	0	0	0	0	0	0	0	0	0	0	0	0	0	0	0	5	0	0	0	0	10	0	0	0	0	0	0	0	3	0	0	0	0	0	0	0
OTU417	0	0	0	0	0	0	0	0	0	0	0	0	0	0	0	0	0	0	0	0	0	0	0	0	0	0	0	0	2	0	0	0	0	0	0	0	0	0	0	0	0	0	0	0	0	0	0	0	0
OTU418	0	0	0	0	1	0	0	0	0	0	0	0	0	0	0	0	0	0	1	0	0	0	1	0	0	0	0	1	6	0	0	0	0	1	0	0	0	0	0	0	0	2	0	0	0	0	1	0	0
OTU419	0	0	0	0	0	0	0	0	0	0	0	0	0	0	0	0	0	0	0	0	0	0	0	0	0	0	0	0	2	0	0	0	0	0	0	0	0	0	0	0	0	0	0	0	0	0	0	0	0
OTU420	0	0	0	0	0	0	0	0	0	0	0	0	0	0	0	0	0	0	0	0	0	0	0	0	0	0	0	0	3	0	0	0	0	0	0	0	0	0	0	0	0	0	0	0	0	0	0	0	0
OTU421	0	0	0	0	0	0	0	0	0	0	0	0	0	0	0	0	0	0	0	0	0	0	0	0	0	0	0	0	4	0	0	0	0	0	0	0	0	0	0	0	0	0	0	0	0	0	0	0	0
OTU422	0	0	0	0	0	0	0	0	0	0	0	0	0	0	0	0	0	0	0	0	0	0	0	0	0	0	0	0	2	0	0	0	0	0	0	0	0	0	0	0	0	0	0	0	0	0	0	0	0
OTU423	0	0	0	0	0	0	0	0	0	0	0	0	0	0	0	0	0	0	0	0	0	0	0	0	0	0	0	0	2	0	0	0	0	0	0	0	0	0	0	0	0	0	0	0	0	0	0	0	0
OTU424	0	0	0	0	0	0	0	0	0	0	0	0	0	0	0	0	0	0	0	0	2	0	0	0	0	0	0	0	2	0	0	0	0	0	0	0	0	0	0	0	0	1	0	0	0	0	0	0	0
OTU425	0	0	0	0	0	0	0	0	0	0	0	0	0	0	0	0	0	0	0	0	0	0	0	0	0	0	0	0	3	0	0	0	0	0	0	0	0	1	0	0	0	0	0	0	0	0	0	0	0
OTU426	0	0	0	0	0	0	0	0	0	0	0	1	0	0	0	0	0	0	0	0	0	0	0	0	0	0	0	0	2	0	0	0	0	0	0	0	0	0	0	0	0	0	0	0	0	0	0	0	0
OTU427	2	0	0	0	0	0	2	3	0	0	0	0	0	0	0	0	0	0	2	5	0	1	0	0	1	1	2	0	9	1	9	1	0	2	1	0	0	0	0	0	0	2	0	0	0	0	3	14	6
OTU428	0	0	0	0	0	0	0	0	0	0	0	0	0	0	0	0	0	1	0	0	0	0	0	0	0	0	0	0	3	0	0	0	0	0	0	0	0	1	0	0	0	0	0	0	0	0	0	0	0
OTU429	0	0	0	0	0	0	0	0	0	0	0	0	0	0	0	0	0	0	0	0	0	0	0	0	0	0	0	0	3	0	0	0	0	0	0	0	0	0	0	0	0	0	0	0	0	0	0	0	0
OTU430	0	0	0	0	0	0	0	0	0	0	0	0	0	0	0	0	0	0	0	0	0	0	2	0	0	0	0	0	3	0	0	0	0	0	0	0	0	0	0	0	0	0	0	0	0	0	0	0	0
OTU431	0	0	0	0	0	0	0	0	0	0	0	0	0	0	0	0	0	0	0	0	2	0	0	0	0	0	0	0	2	0	0	0	0	0	0	0	0	0	0	0	0	0	0	0	0	0	0	0	0
OTU432	0	0	0	0	0	0	0	0	0	1	0	0	0	0	0	0	0	0	0	0	0	0	0	0	0	0	0	0	3	0	0	0	0	0	0	0	0	0	0	0	0	0	0	0	0	1	0	0	0
OTU433	0	0	0	0	0	0	0	0	0	0	0	0	0	0	0	0	0	0	0	1	0	0	0	0	0	0	0	0	5	2	0	0	0	0	1	0	0	0	0	0	0	0	0	0	0	0	0	0	0
OTU434	0	0	0	0	0	0	0	0	0	0	0	0	0	0	0	0	0	0	0	0	0	0	0	0	0	0	0	0	2	0	0	0	0	0	0	0	0	0	0	0	0	0	0	0	0	0	0	0	0
OTU435	0	0	0	0	0	0	0	0	0	0	0	0	0	0	0	0	0	0	0	0	0	0	0	0	0	0	0	0	2	0	0	0	0	0	0	0	0	0	0	0	0	0	0	0	0	0	0	0	0
OTU436	0	0	0	0	0	0	0	0	0	0	0	0	0	0	0	0	0	0	0	0	0	0	0	0	0	0	0	0	2	0	0	0	0	0	0	0	0	0	0	0	0	0	0	0	0	0	0	0	0
OTU437	0	0	0	0	0	0	0	0	0	0	0	0	0	0	0	0	0	1	0	0	0	0	0	0	0	0	0	0	3	0	0	0	0	0	0	0	0	0	0	0	0	0	0	0	0	0	0	0	0
OTU438	0	0	0	0	0	0	0	0	0	0	0	0	0	0	0	0	0	0	0	0	0	0	0	0	0	0	0	0	3	0	0	0	0	0	0	0	0	0	0	0	0	0	0	0	0	0	0	0	0
OTU439	0	1	0	0	0	0	0	0	0	0	0	0	0	0	0	0	0	0	0	0	0	0	0	0	0	0	0	0	9	1	0	0	0	0	0	0	0	0	0	0	0	0	0	0	0	0	0	0	0
OTU440	0	0	0	0	0	0	0	0	0	0	0	0	0	0	0	1	0	0	0	0	0	0	0	0	0	0	0	0	2	0	0	0	0	0	0	0	0	0	0	0	0	0	0	0	0	0	0	0	0
OTU441	0	0	0	0	0	0	0	2	0	0	0	0	0	0	0	0	0	0	0	0	0	0	0	0	0	0	0	0	2	0	0	0	0	0	1	0	0	0	0	0	0	0	0	0	0	0	0	0	0
OTU442	0	0	0	0	0	0	0	0	0	0	0	0	0	0	0	0	0	0	0	0	0	0	2	0	0	0	0	0	46	0	6	0	0	1	1	0	0	0	0	0	0	0	0	0	0	0	7	152	1
OTU443	0	0	0	0	0	0	0	0	0	0	0	0	0	0	0	0	0	0	0	0	0	0	0	0	0	0	0	0	2	0	0	0	0	0	0	0	0	0	0	0	0	0	0	0	0	0	0	0	0
OTU444	0	0	0	0	0	0	0	0	0	0	0	0	0	0	0	0	0	0	0	0	0	0	0	0	0	0	0	0	2	0	0	0	0	0	0	0	0	0	0	0	0	0	0	0	0	0	0	0	0
OTU445	0	0	0	0	0	0	0	0	0	0	0	0	0	0	0	0	0	0	0	0	0	0	0	0	0	0	0	0	2	0	0	0	0	0	0	0	0	0	0	0	0	0	0	0	0	0	0	0	0
OTU446	0	0	0	0	0	0	0	0	0	0	0	0	0	0	0	0	0	0	0	0	0	0	0	0	0	0	0	0	3	0	0	0	0	0	0	0	0	0	0	0	0	0	0	0	0	0	0	0	0
OTU447	1	1	0	2	0	0	0	0	0	1	0	0	4	0	0	1	0	2	0	0	0	0	0	0	0	6	0	0	2	0	0	0	0	0	1	0	0	3	0	0	0	0	0	0	2	0	0	0	0
OTU448	0	0	0	0	0	0	0	0	0	0	0	0	0	0	0	0	0	0	0	0	0	0	0	0	0	0	0	0	3	0	0	0	0	0	0	0	0	0	0	0	0	0	0	0	0	0	0	0	0
OTU449	0	0	0	0	0	0	0	0	0	0	0	0	0	0	0	0	0	0	0	0	1	0	0	0	0	0	0	0	2	0	0	0	0	0	0	0	0	0	0	0	0	0	0	0	0	0	0	0	1
OTU450	0	0	0	0	0	0	0	0	0	0	0	0	0	0	0	0	0	0	0	0	0	0	0	0	0	0	0	0	2	0	0	0	0	0	0	0	0	0	0	0	0	0	0	0	0	0	0	0	0
OTU451	0	0	0	0	0	0	0	0	0	0	0	0	0	0	0	0	0	0	0	0	0	0	0	0	0	0	0	0	3	0	0	0	0	0	0	0	0	0	0	0	0	0	0	0	0	0	0	0	0
OTU452	1	0	0	1	0	0	0	3	0	0	0	0	0	2	0	0	0	0	0	0	3	0	0	0	1	5	0	0	23	0	0	0	0	0	0	0	0	1	0	0	0	0	0	0	0	0	0	0	0
OTU453	0	0	0	0	0	0	0	0	0	0	0	0	0	0	0	0	0	0	1	0	0	0	0	0	0	0	0	0	4	0	0	0	0	0	0	0	0	0	0	0	0	0	0	0	0	0	0	0	0
OTU454	0	0	0	0	0	0	0	0	0	0	0	0	0	0	0	0	0	0	0	0	0	0	0	0	0	0	0	0	2	0	0	0	0	0	0	0	0	0	0	0	0	0	0	0	0	0	0	0	0
OTU455	0	0	0	0	0	0	0	0	0	0	0	0	0	0	0	0	0	0	0	0	0	0	0	0	0	0	0	0	2	0	0	0	0	0	0	0	0	0	0	0	0	0	0	0	0	0	0	0	0
OTU456	0	0	0	0	0	0	0	0	0	0	0	0	0	0	0	0	0	0	0	0	0	0	0	0	0	0	0	0	2	0	0	0	0	0	0	0	0	0	0	0	0	1	0	0	0	0	0	0	0
OTU457	0	0	0	0	0	0	0	0	0	0	0	0	0	0	0	0	0	0	0	0	0	0	0	0	0	0	0	0	2	0	0	0	0	1	0	0	0	0	0	0	0	0	0	0	0	0	0	0	0
OTU458	0	0	2	0	0	0	0	1	0	0	0	0	0	0	0	0	0	0	0	0	1	0	0	0	0	1	0	0	2	0	0	0	0	1	0	0	0	0	0	0	0	0	0	0	0	0	0	0	0
OTU459	0	0	0	0	0	0	0	0	0	0	0	0	0	0	0	0	0	0	0	0	0	0	0	0	0	0	0	0	2	0	0	0	0	0	0	0	0	0	0	0	0	0	0	0	0	0	0	0	0
OTU460	0	0	0	0	0	0	0	0	0	0	0	0	0	0	0	0	0	0	1	0	0	0	0	0	0	0	0	0	2	0	0	0	0	0	0	0	0	0	0	0	0	0	1	0	0	0	0	0	0
OTU461	0	0	0	0	0	0	0	0	0	0	0	0	0	0	0	0	0	0	0	0	0	0	0	0	0	0	0	0	4	0	0	0	0	0	0	0	0	0	0	0	0	0	0	0	0	0	0	0	0
OTU462	0	0	0	0	0	0	0	0	0	0	0	0	0	1	0	0	0	0	1	0	0	0	0	0	0	0	0	1	2	0	1	0	0	0	0	0	0	1	0	0	0	0	0	0	0	0	0	0	0
OTU463	0	0	0	0	0	0	0	0	0	0	0	0	0	0	0	0	0	0	0	0	0	0	0	0	0	1	0	0	2	0	0	0	0	0	0	0	0	0	0	0	0	0	0	0	0	0	0	1	1
OTU464	0	0	0	0	0	0	0	0	0	0	0	0	0	0	0	0	0	0	0	0	0	0	0	0	0	0	0	0	2	0	0	0	0	0	0	0	0	0	0	0	0	0	0	0	0	0	0	0	0
OTU465	0	0	0	0	0	0	0	0	0	0	0	0	0	0	0	0	0	1	0	0	0	0	0	0	0	0	0	0	2	0	0	0	0	0	0	0	0	0	0	0	0	0	0	0	0	0	0	0	0
OTU466	0	0	0	0	0	0	0	0	0	0	0	0	0	0	0	0	0	0	0	0	0	0	0	0	0	0	0	0	2	0	0	0	0	0	0	0	0	0	0	0	0	0	0	0	0	0	0	0	0
OTU467	0	0	0	0	1	0	0	0	0	0	0	0	0	0	0	0	0	0	0	0	0	0	0	0	0	3	0	0	3	0	0	0	0	0	0	0	0	0	0	0	0	0	0	0	0	0	0	0	0
OTU468	0	0	0	0	0	0	0	0	0	0	0	0	0	0	0	0	0	1	0	0	0	0	0	0	0	1	0	0	2	0	0	0	0	0	0	0	0	0	0	0	0	0	0	0	0	0	0	0	0
OTU469	0	1	0	0	9	0	4	1	0	0	0	0	1	4	0	0	0	0	4	1	2	0	1	0	0	6	10	1	33	2	4	0	0	1	5	0	0	0	0	0	0	4	4	0	2	2	2	3	1
OTU470	0	0	0	0	0	0	0	0	0	0	0	0	0	0	0	0	0	0	0	0	0	0	0	1	0	0	0	0	3	0	0	0	0	0	0	0	0	0	0	0	0	0	0	0	0	0	0	0	0
OTU471	0	0	0	0	0	0	0	0	0	0	0	0	0	0	0	0	0	0	0	0	0	0	0	0	0	0	0	0	3	0	0	0	0	0	0	0	0	0	0	0	0	0	0	0	0	0	0	0	0
OTU472	0	0	0	2	2	0	0	0	0	0	0	0	0	0	0	0	0	0	0	0	0	0	0	0	0	1	0	0	3	0	0	0	0	0	0	0	0	0	0	0	0	0	0	0	0	0	0	0	0
OTU473	0	0	0	0	0	0	0	0	0	0	0	0	0	0	0	0	0	0	0	0	1	0	0	0	0	0	0	0	4	0	0	0	0	0	0	0	0	2	0	0	0	0	0	0	0	0	0	0	0
OTU474	0	0	1	0	0	0	0	0	0	0	0	0	0	0	0	0	0	0	0	1	0	0	0	0	0	0	0	0	4	0	0	0	0	0	0	0	0	0	0	0	0	0	0	0	0	0	0	0	0
OTU475	0	0	0	0	0	0	0	0	0	0	0	0	0	0	0	0	0	0	0	0	0	0	0	0	0	0	0	0	4	0	0	0	0	0	0	0	0	0	0	0	0	0	0	0	0	0	0	0	0
OTU476	0	0	0	0	0	0	0	0	0	0	0	0	0	0	0	0	0	0	0	0	0	0	0	0	0	0	0	0	4	0	0	0	0	0	0	0	0	0	0	0	0	0	0	0	0	0	0	0	3
OTU477	0	0	0	0	1	0	1	0	0	0	0	0	0	2	3	1	1	0	4	0	1	0	1	0	3	0	1	0	24	0	0	0	0	0	5	0	0	0	1	0	0	0	6	2	0	1	0	1	0
OTU478	0	0	0	0	0	0	0	0	0	0	0	0	0	0	0	0	0	0	0	0	0	0	0	0	0	0	0	0	2	0	0	0	0	0	0	0	0	0	0	0	0	0	0	0	0	0	0	0	0
OTU479	0	0	0	0	0	0	0	0	0	0	0	0	0	0	0	0	0	0	0	0	0	0	0	0	0	0	0	0	6	0	0	1	0	0	0	0	0	0	0	0	0	0	0	0	0	0	0	0	0
OTU480	0	0	0	0	0	0	0	0	0	0	0	0	0	0	0	0	0	0	0	0	0	0	0	0	0	0	0	0	2	0	0	0	0	0	0	0	0	0	0	0	0	0	0	0	0	0	0	0	0
OTU481	0	0	0	0	0	0	0	0	0	0	0	0	0	0	0	0	0	0	0	0	0	0	0	0	0	0	0	0	2	0	0	0	0	0	0	0	0	0	0	0	0	0	0	0	0	0	0	0	0
OTU482	0	0	0	0	0	0	0	0	0	0	0	0	0	0	0	0	0	0	0	0	0	0	0	0	0	3	0	0	2	0	0	0	0	0	0	0	0	0	0	0	0	0	0	0	1	0	0	0	0
OTU483	0	0	0	0	2	0	0	0	0	0	0	0	0	0	0	0	0	0	0	0	0	0	0	0	0	0	0	0	3	0	0	0	0	0	0	0	0	0	0	0	0	0	0	0	0	0	0	0	1
OTU484	0	0	0	0	0	0	0	0	0	0	0	0	0	0	0	0	0	0	0	0	0	0	0	0	0	0	0	0	2	0	0	0	0	0	0	0	0	0	0	0	0	0	0	0	0	0	0	0	0
OTU485	0	0	0	0	0	0	0	0	0	0	0	0	0	0	0	0	0	0	0	0	0	0	0	0	0	0	0	0	2	0	0	0	0	0	0	0	0	0	0	0	0	0	0	0	0	0	0	0	0
OTU486	0	0	0	0	0	0	0	0	0	0	0	0	0	0	0	0	0	0	0	0	0	0	0	0	0	0	0	0	2	0	0	0	0	0	0	0	0	0	0	0	0	0	0	0	0	0	0	0	0
OTU487	0	0	0	0	0	0	0	0	0	0	0	0	0	0	0	0	0	0	0	0	0	0	0	0	0	0	0	0	3	0	0	0	0	0	0	0	0	0	0	0	0	0	0	0	0	0	0	0	0
OTU488	0	0	0	0	0	0	0	0	0	0	0	0	0	0	0	0	0	0	0	0	0	0	0	0	0	0	0	0	2	0	0	0	0	0	0	0	0	0	0	0	0	0	0	0	0	0	0	0	0
OTU489	0	0	0	0	0	0	0	0	0	0	0	0	0	0	0	0	0	0	0	0	0	0	0	0	0	0	0	0	2	0	0	0	0	0	0	0	0	0	0	0	0	0	0	0	0	0	0	0	0
OTU490	0	2	0	1	21	0	0	5	0	0	0	0	1	0	0	0	11	9	4	10	0	4	5	0	2	13	0	0	55	8	21	5	0	62	3	4	27	0	0	0	2	3	1	3	90	1	61	120	58
OTU491	0	0	0	0	0	0	0	0	0	0	0	0	1	0	0	0	0	0	0	0	0	0	0	0	0	0	0	0	2	0	0	1	0	0	0	0	0	0	0	0	0	0	0	0	2	0	0	0	0
OTU492	0	0	0	0	0	0	0	0	0	0	0	0	0	0	0	0	0	0	0	0	0	0	0	0	0	0	0	0	2	0	0	0	0	0	0	0	0	0	0	0	0	0	0	0	0	0	0	0	0
OTU493	0	0	0	0	0	0	0	0	0	0	0	0	0	0	0	0	0	0	0	0	0	0	0	0	0	0	0	0	2	0	0	0	0	0	0	0	0	0	0	0	0	0	0	0	0	0	0	0	0
OTU494	0	0	0	0	0	0	0	0	0	0	0	0	0	3	0	0	0	0	0	0	0	0	0	0	0	0	0	0	11	2	0	0	0	0	0	0	0	0	0	0	0	2	0	0	0	0	0	0	0
OTU495	0	0	0	0	0	0	0	0	0	0	0	0	0	0	1	0	0	0	0	0	0	0	0	0	0	0	0	0	3	0	0	0	0	0	0	0	0	0	0	0	0	0	0	0	0	0	0	0	0
OTU496	0	0	0	0	0	0	0	0	0	0	0	0	0	0	0	0	0	0	0	0	0	0	0	0	0	0	0	0	2	0	0	0	0	0	0	0	0	0	0	0	0	0	0	0	0	0	0	0	0
OTU497	0	0	0	0	0	0	0	0	0	0	0	0	0	0	0	0	0	0	0	0	0	0	0	0	0	0	0	0	2	0	0	0	0	0	0	0	0	0	0	0	0	0	0	0	0	0	0	0	0
OTU498	0	0	0	0	0	0	0	0	0	0	0	0	0	0	0	0	0	1	0	0	0	0	0	0	0	0	0	0	3	0	0	0	0	0	0	0	0	0	0	0	0	0	0	0	0	0	0	0	0
OTU499	0	0	0	0	2	0	0	0	0	0	0	1	2	0	0	0	1	0	2	1	0	0	1	0	0	0	0	0	9	0	1	2	1	0	1	1	0	2	0	0	0	0	1	0	0	0	12	20	1
OTU500	0	0	0	0	0	0	0	0	0	0	0	0	0	0	0	0	0	0	0	0	2	0	1	0	0	0	0	0	1	0	0	0	0	0	0	0	0	0	0	0	0	1	0	0	0	0	0	0	0
OTU501	0	4	0	5	0	1	1	0	1	0	0	0	0	0	0	0	0	3	0	0	0	0	0	1	0	0	0	0	5	0	1	0	0	0	0	0	0	3	0	2	0	0	1	0	0	2	1	0	1
OTU502	2	0	0	0	0	0	0	0	0	0	0	0	0	0	0	0	0	0	0	0	0	0	0	0	0	0	0	0	0	2	0	0	0	0	0	0	0	0	0	0	0	0	0	0	0	0	0	0	0
OTU503	0	4	0	4	0	0	1	1	0	0	1	1	0	4	0	1	0	1	0	0	1	2	0	2	0	0	0	0	1	3	1	2	4	2	0	0	0	4	0	0	0	0	0	0	4	1	0	0	2
OTU504	1	0	0	0	1	0	0	0	0	0	0	0	0	0	0	0	0	0	1	0	6	0	3	9	0	5	0	0	1	5	0	0	0	0	0	0	0	1	0	0	0	5	0	0	0	0	0	0	3
OTU505	3	0	0	0	0	0	0	0	0	0	0	1	0	0	0	4	0	0	0	0	0	0	0	0	0	1	0	0	0	5	0	0	0	0	0	0	0	0	0	1	0	0	0	0	0	0	0	0	2
OTU506	0	0	0	1	1	0	0	2	0	0	0	0	0	0	0	0	0	0	0	0	0	0	2	0	0	4	0	0	1	1	0	0	1	0	2	0	0	0	0	0	0	2	0	0	0	0	0	0	0
OTU507	0	0	1	4	0	0	2	0	0	0	0	0	0	0	0	0	0	0	0	0	0	0	0	6	0	0	0	0	0	6	0	0	0	0	0	0	0	0	0	0	0	0	0	0	0	1	0	0	0
OTU508	0	0	0	0	0	0	0	0	0	0	0	0	0	0	0	0	0	0	0	0	1	0	0	0	0	1	0	0	0	1	0	0	0	0	0	0	0	0	0	0	0	0	0	0	0	0	0	0	0
OTU509	0	0	0	0	0	0	0	0	0	0	0	0	0	0	0	0	0	0	0	0	0	0	0	0	0	0	0	0	0	2	0	0	0	0	0	0	0	0	0	0	0	0	0	0	0	0	0	0	0
OTU510	1	1	0	0	1	3	0	1	0	0	3	0	0	1	0	2	0	5	1	1	0	0	3	1	0	5	0	0	0	2	0	1	0	0	0	0	1	3	0	4	0	0	0	0	2	1	0	0	0
OTU511	1	0	0	1	5	0	0	0	0	0	0	0	0	0	0	0	0	0	0	0	0	0	0	1	0	2	0	0	0	3	0	0	1	0	0	0	0	0	0	0	0	0	0	0	1	0	0	0	0
OTU512	0	0	0	0	0	0	0	0	0	0	0	0	0	0	0	0	0	2	0	0	0	0	0	1	0	1	0	0	1	3	0	1	0	0	0	0	0	0	0	0	0	0	0	0	0	0	0	0	1
OTU513	0	0	0	0	0	0	0	0	0	0	0	0	0	0	0	1	0	0	0	0	0	0	0	1	0	0	0	0	0	1	0	0	0	0	0	0	0	0	0	0	0	0	0	0	0	0	0	0	0
OTU514	0	0	0	2	0	0	0	0	0	0	0	0	0	0	0	0	0	0	0	0	0	0	0	0	0	0	0	0	2	2	0	0	1	0	0	0	0	0	0	0	0	1	0	0	0	0	1	0	0
OTU515	0	0	0	0	0	0	0	0	0	0	0	0	0	0	0	0	0	0	0	0	0	0	0	0	0	0	0	0	0	2	0	0	0	0	0	0	0	0	0	0	0	0	0	0	0	0	0	0	0
OTU516	0	3	0	0	0	0	0	0	0	0	0	0	0	0	0	0	0	0	0	0	0	0	2	3	0	0	0	0	0	2	0	0	0	0	0	0	0	0	0	0	0	0	0	0	0	0	0	0	0
OTU517	0	0	0	0	0	0	0	0	0	0	0	0	0	0	0	0	0	0	0	0	0	0	0	0	0	0	0	0	0	2	0	0	0	0	0	0	0	0	0	0	0	0	0	0	0	0	0	0	0
OTU518	0	1	1	0	0	0	0	0	0	0	0	0	0	0	0	0	0	0	0	0	0	0	0	5	0	1	0	0	0	2	0	0	0	0	0	0	0	0	0	4	0	0	0	0	0	0	0	0	0
OTU519	0	0	0	0	0	0	0	0	0	0	0	0	0	0	0	0	0	0	0	0	0	0	0	0	0	0	0	0	0	2	0	0	0	0	0	0	0	0	0	0	0	0	0	0	0	0	0	0	0
OTU520	0	0	0	0	0	0	0	0	0	2	0	0	2	0	0	1	0	0	0	0	0	0	0	0	0	0	0	0	0	2	0	0	0	0	0	0	0	0	0	0	0	0	0	0	0	0	0	0	0
OTU521	37	1	0	1	0	0	1	0	1	0	0	0	0	0	0	0	0	8	0	0	2	0	1	0	2	0	0	0	0	2	0	0	0	0	0	0	0	0	0	1	0	0	0	0	0	0	0	0	0
OTU522	0	0	0	0	0	0	0	0	0	0	0	0	0	0	0	0	0	0	0	0	0	0	0	0	0	0	0	0	0	2	0	0	0	0	0	0	0	0	0	0	0	0	0	0	0	0	0	0	0
OTU523	0	0	0	0	0	0	0	0	0	0	0	0	0	0	0	0	0	0	0	0	0	0	0	0	0	0	0	0	0	8	0	0	0	0	0	0	0	0	0	0	0	0	0	0	0	0	0	0	0
OTU524	0	0	0	0	0	0	0	0	0	0	0	0	0	0	0	0	0	0	0	0	19	0	0	0	0	0	0	0	0	3	0	0	0	0	0	0	0	0	0	0	0	0	0	0	0	0	0	0	0
OTU525	0	0	0	0	0	0	0	0	0	0	0	0	0	0	0	0	0	0	0	0	0	0	0	0	0	0	0	0	0	1	0	0	0	0	0	0	0	0	0	0	0	3	0	0	0	0	0	0	0
OTU526	0	0	0	0	0	0	0	0	1	0	0	0	0	0	0	0	0	0	0	0	1	0	1	0	0	0	0	0	0	3	0	0	0	0	0	0	0	0	0	3	0	0	0	0	0	0	0	0	0
OTU527	1	0	0	0	1	0	0	0	1	0	0	0	0	0	0	0	0	0	0	0	1	0	0	0	1	0	0	0	0	1	0	0	0	3	0	0	0	0	0	1	0	0	0	0	5	0	0	0	4
OTU528	0	0	0	0	0	0	0	0	0	0	0	0	0	0	0	0	0	0	0	0	0	0	0	0	0	0	0	0	0	5	0	0	0	0	0	0	0	0	0	0	0	0	0	0	0	0	0	0	0
OTU529	0	0	0	0	0	0	0	0	1	0	0	0	0	0	0	0	0	0	0	0	0	0	0	11	0	0	0	1	3	17	0	0	0	0	0	0	0	0	0	0	0	0	0	0	0	0	0	0	0
OTU530	0	0	0	0	0	0	0	0	0	0	0	0	0	0	0	0	0	0	0	0	0	0	0	0	0	0	0	0	0	1	0	0	0	0	0	0	0	0	0	0	0	0	0	0	0	0	0	0	0
OTU531	1	0	0	0	1	0	0	0	0	0	0	0	0	0	0	0	0	0	0	0	0	0	0	0	0	0	0	0	0	1	0	0	0	0	0	0	0	0	0	0	0	0	0	0	0	0	0	0	0
OTU532	0	1	0	0	0	0	0	0	0	1	0	0	0	0	0	0	0	0	0	0	4	0	0	2	0	2	0	0	1	1	1	0	0	0	0	0	0	0	0	0	0	0	0	0	0	2	0	0	1
OTU533	0	0	0	0	1	0	0	0	0	0	0	0	0	0	0	0	0	0	0	0	0	0	0	0	0	1	0	0	0	2	0	0	0	0	0	0	0	0	0	0	0	0	0	0	0	0	0	0	3
OTU534	0	3	0	10	4	0	0	1	0	0	0	1	0	2	1	1	1	1	2	0	0	0	0	0	1	0	0	0	1	3	0	1	0	1	1	0	3	0	0	1	2	5	0	0	1	0	3	12	4
OTU535	0	0	0	0	0	0	0	0	0	0	0	0	0	0	0	0	0	0	0	0	0	0	0	0	0	0	0	0	0	4	0	0	0	0	0	0	0	0	0	0	0	0	0	0	0	0	0	0	0
OTU536	0	0	0	2	0	0	0	0	0	0	0	0	0	0	0	0	0	0	0	0	0	0	0	0	0	0	0	0	0	2	0	0	0	0	0	0	0	0	0	0	0	0	0	0	0	0	0	0	0
OTU537	0	0	0	0	0	0	0	0	0	0	0	0	0	0	0	0	0	0	0	0	0	0	0	0	0	0	0	0	0	1	0	0	0	0	0	0	0	0	0	0	0	0	0	0	0	0	0	0	0
OTU538	0	0	0	1	0	0	0	5	0	0	0	0	0	0	0	0	0	0	0	0	1	0	0	2	1	9	0	0	0	3	0	0	0	0	0	0	0	0	0	0	0	0	0	0	0	0	0	0	0
OTU539	0	0	0	0	0	0	0	0	0	0	0	0	0	0	0	0	0	0	0	0	0	0	1	0	0	0	0	0	0	2	0	0	0	0	0	0	0	0	0	0	0	0	0	0	0	0	0	0	0
OTU540	0	0	0	0	0	0	0	0	0	0	0	0	0	0	0	0	0	0	0	0	1	0	0	0	0	0	0	0	0	3	0	0	0	0	0	0	0	0	0	0	0	3	0	0	0	0	0	0	0
OTU541	0	0	0	0	0	0	0	0	0	0	0	0	0	0	0	0	0	0	0	0	0	0	0	0	0	0	0	0	0	1	0	0	0	0	0	0	0	0	0	0	0	0	0	0	0	0	0	0	0
OTU542	0	0	0	0	0	0	0	0	0	0	0	0	0	0	0	0	0	0	0	0	0	0	0	0	0	0	0	0	0	2	0	0	0	0	0	0	0	0	0	0	0	0	0	0	0	0	0	0	0
OTU543	1	0	2	0	0	1	0	0	0	17	0	0	0	0	0	0	0	0	0	0	0	0	0	10	0	1	0	0	0	6	0	0	0	0	0	0	0	0	0	17	0	0	0	0	0	0	0	0	0
OTU544	0	1	1	1	0	0	0	0	0	0	0	2	0	0	0	0	0	0	0	0	0	0	0	10	0	0	0	0	3	1	0	0	0	0	0	0	0	0	0	0	0	0	0	0	0	0	0	0	0
OTU545	0	0	0	0	0	0	0	0	0	0	0	0	0	0	0	0	0	0	0	0	0	0	0	0	0	0	0	0	0	3	0	0	0	0	0	0	0	0	0	0	0	0	0	0	0	0	0	0	0
OTU546	0	0	0	0	0	0	0	0	0	0	0	0	0	0	0	0	0	0	0	0	0	0	0	0	0	0	0	0	0	2	0	0	0	0	0	0	0	0	2	0	0	0	0	0	0	0	0	0	0
OTU547	0	0	0	0	0	0	0	0	0	0	0	0	0	0	0	0	0	0	0	0	0	0	0	0	0	0	0	0	0	2	0	0	0	0	0	0	0	0	0	0	0	0	0	0	0	0	0	0	0
OTU548	0	0	0	0	0	0	0	0	0	0	0	0	0	0	0	0	0	0	0	0	0	0	0	0	0	0	0	0	0	2	0	0	0	0	0	0	0	0	0	0	0	0	0	0	0	0	0	0	0
OTU549	0	0	0	1	0	1	0	0	0	0	0	0	0	0	0	0	0	1	0	0	0	0	0	0	0	0	0	0	0	2	0	0	5	0	0	1	0	0	0	0	0	0	0	0	1	0	0	0	0
OTU550	2	0	0	0	0	0	0	0	1	0	0	0	0	0	0	0	0	0	0	0	0	0	0	1	0	0	0	0	0	2	0	0	0	0	0	0	0	0	0	0	0	0	0	0	0	0	0	0	0
OTU551	0	0	0	0	0	0	0	1	0	0	0	0	0	0	0	0	0	0	0	0	0	0	0	0	0	0	0	0	0	3	0	0	0	0	0	0	0	0	0	0	0	0	0	0	0	0	0	0	0
OTU552	0	0	0	0	0	0	0	0	0	0	0	0	0	0	0	0	0	0	0	0	0	0	0	0	0	0	0	0	0	2	0	0	0	0	0	1	0	0	0	0	0	0	0	0	0	0	0	0	0
OTU553	0	0	0	0	0	0	0	0	0	0	0	0	0	0	0	0	0	0	0	0	0	0	0	0	0	0	1	1	0	2	0	0	0	0	0	0	0	0	0	0	0	0	0	0	0	0	0	0	0
OTU554	0	0	0	0	0	0	0	0	1	0	0	0	0	0	0	0	0	0	2	0	0	0	0	0	0	1	0	0	2	3	0	0	0	0	0	0	0	0	0	0	2	3	0	0	0	1	0	0	0
OTU555	1	0	0	0	0	0	0	0	0	0	0	1	0	0	0	0	0	0	0	0	0	0	0	0	0	0	0	0	0	4	0	0	0	0	0	0	0	0	0	0	0	0	0	0	0	0	0	0	0
OTU556	1	0	0	0	2	0	0	0	0	0	0	0	0	0	0	1	0	0	0	0	0	0	1	0	0	1	0	0	0	2	0	1	0	0	0	0	0	0	0	0	0	0	0	0	0	0	0	0	1
OTU557	1	0	0	0	0	0	0	0	0	0	0	0	0	0	0	0	0	0	0	0	0	0	0	0	0	0	0	0	0	1	0	0	0	0	0	0	0	0	0	0	0	0	0	0	0	0	0	0	0
OTU558	0	0	1	0	0	0	0	0	0	0	0	0	0	0	0	1	0	0	0	0	0	0	0	0	0	0	0	0	0	2	0	0	0	0	0	0	0	0	0	2	0	0	0	0	0	0	0	0	1
OTU559	0	0	0	0	0	0	1	0	0	0	0	0	0	0	0	0	0	0	0	0	0	0	0	0	0	0	0	0	0	1	0	0	0	0	0	0	0	0	0	0	0	0	0	1	0	0	0	0	0
OTU560	0	0	0	0	0	0	0	0	0	0	0	0	0	0	0	0	0	0	0	0	0	0	0	0	0	0	0	0	0	2	0	0	0	0	0	0	0	0	0	0	0	0	0	0	0	0	0	0	0
OTU561	0	0	0	0	0	0	0	0	0	0	0	0	0	0	0	0	0	0	0	0	0	0	0	0	0	0	0	0	1	2	0	0	0	0	0	0	0	0	0	0	0	0	0	0	0	0	0	0	0
OTU562	0	1	0	2	0	0	0	0	0	0	0	0	1	0	0	0	0	0	0	0	0	0	0	12	1	1	0	0	0	3	0	0	0	0	1	0	0	0	0	0	0	4	0	0	0	0	0	0	0
OTU563	0	0	0	0	0	0	0	0	0	0	0	0	0	0	0	0	0	0	0	0	0	0	0	0	0	0	0	0	0	1	0	0	0	0	0	0	0	0	0	0	0	1	0	0	0	0	0	0	0
OTU564	1	1	0	1	0	0	0	0	0	1	0	0	0	0	0	0	0	0	1	0	3	0	0	9	0	0	0	0	0	2	0	0	0	0	0	0	0	0	0	0	0	1	0	0	0	0	0	0	0
OTU565	0	0	0	0	0	0	0	0	0	0	0	0	0	0	0	0	0	0	0	0	0	0	0	0	0	0	0	0	0	2	0	0	1	0	0	0	0	0	0	0	0	0	0	0	0	0	2	0	0
OTU566	0	1	6	0	0	0	0	0	3	1	0	0	0	4	0	4	0	0	1	0	3	0	1	7	0	0	0	0	0	6	0	0	0	0	0	0	0	0	0	2	0	0	0	0	0	0	0	0	0
OTU567	0	0	0	0	0	0	0	0	0	2	0	0	0	0	0	0	0	0	0	0	0	0	0	0	0	0	0	0	0	3	0	0	0	0	0	0	0	0	0	0	0	0	0	0	0	0	0	0	0
OTU568	3	1	0	0	0	0	0	0	0	0	0	0	0	0	0	0	0	0	0	0	0	0	0	2	0	1	0	0	0	6	0	0	0	0	0	0	0	0	0	0	0	0	0	0	0	0	0	0	2
OTU569	0	0	0	0	0	0	0	0	0	0	0	0	0	0	0	0	0	0	0	0	0	0	0	2	0	0	0	0	0	8	0	0	0	0	0	0	0	0	0	2	0	0	0	0	0	0	0	0	0
OTU570	0	0	0	0	0	0	0	0	0	0	0	0	0	0	0	0	0	0	0	0	0	0	0	0	0	0	0	0	0	2	0	0	0	0	0	0	0	0	0	0	0	0	0	0	0	0	0	0	0
OTU571	0	0	0	0	0	0	0	0	0	0	1	0	0	0	0	0	0	0	0	0	0	0	0	0	0	0	0	0	0	4	0	0	0	0	0	0	0	0	0	0	0	0	0	0	0	0	0	0	0
OTU572	0	0	0	0	0	0	0	0	0	0	0	0	0	0	0	0	0	0	0	0	0	0	0	0	0	0	0	0	0	2	0	0	0	0	0	0	0	0	0	0	0	0	0	0	0	0	0	0	0
OTU573	0	0	0	2	0	0	0	0	0	0	0	0	0	0	0	0	0	0	0	0	0	0	0	0	0	0	0	0	0	1	0	0	0	0	0	0	0	0	0	0	0	0	0	0	0	1	0	0	0
OTU574	0	0	0	1	0	0	0	0	0	0	0	0	0	0	0	0	0	0	0	0	1	0	0	1	0	1	0	0	3	3	0	0	0	0	0	0	0	0	0	1	0	0	0	0	0	0	0	0	2
OTU575	2	0	0	0	0	0	0	0	0	0	0	0	0	0	0	0	0	0	0	0	0	0	0	2	0	0	0	0	0	1	0	0	0	0	0	0	0	0	0	0	0	0	0	0	0	0	0	0	0
OTU576	0	0	0	2	0	0	0	0	0	0	0	1	0	0	0	0	0	0	0	0	0	2	0	3	0	0	0	0	0	1	0	0	0	0	0	0	0	0	0	0	0	0	0	0	0	0	0	0	0
OTU577	0	0	0	0	0	0	0	0	0	0	0	0	0	0	0	0	0	0	0	0	0	0	0	0	0	0	0	0	0	2	0	0	0	0	0	0	0	0	0	0	0	0	0	0	0	0	0	0	1
OTU578	0	0	0	0	1	0	1	0	0	0	0	0	0	0	0	0	0	0	0	0	0	0	0	0	0	0	0	0	0	1	0	0	0	2	0	0	0	0	0	0	0	0	0	0	0	0	0	0	0
OTU579	0	1	0	1	1	0	1	0	0	0	0	0	0	0	0	0	1	0	1	0	0	0	0	0	0	2	0	0	1	2	0	0	1	3	4	0	0	0	0	0	0	0	0	0	2	0	0	3	0
OTU580	0	4	0	0	0	0	0	0	0	0	0	0	0	0	0	0	0	0	0	0	1	0	0	0	0	0	0	0	0	1	0	0	0	0	0	0	0	0	0	1	0	0	0	0	0	0	0	0	0
OTU581	0	0	0	0	0	0	0	0	0	0	0	1	0	0	0	0	0	0	0	0	0	0	0	0	0	0	0	0	0	2	0	0	0	0	0	0	0	0	0	0	0	0	0	0	0	0	0	0	0
OTU582	2	0	0	0	0	0	0	0	0	0	0	0	0	0	0	0	0	0	0	0	0	0	0	0	0	0	0	0	0	1	0	0	0	0	0	0	0	0	0	0	0	0	0	0	0	0	0	0	0
OTU583	0	0	0	0	0	0	0	0	0	0	0	0	0	0	0	0	0	0	0	0	0	0	0	0	0	0	0	0	0	2	0	0	0	0	0	0	0	0	0	0	0	0	0	0	0	0	0	0	0
OTU584	0	0	0	0	0	0	0	0	0	0	0	0	0	0	0	0	0	0	0	0	0	0	0	0	1	0	0	0	0	1	0	0	0	0	0	0	0	0	0	0	0	0	0	0	0	0	0	0	0
OTU585	1	4	0	3	0	1	24	1	5	0	0	1	0	0	1	12	0	0	0	2	0	5	61	3	0	0	11	0	0	8	3	0	0	0	3	0	0	0	0	0	0	0	0	1	6	2	0	0	0
OTU586	1	0	0	3	0	0	0	0	0	0	0	0	0	0	0	0	2	0	0	0	3	0	1	0	0	0	0	0	4	1	0	0	0	1	0	0	0	0	0	0	0	0	0	0	0	0	0	0	0
OTU587	0	0	0	0	1	0	0	0	0	0	0	0	0	0	0	0	0	0	0	0	0	0	2	0	0	1	1	0	1	2	0	1	2	0	0	0	0	0	0	1	0	3	1	0	2	0	1	0	0
OTU588	0	0	0	0	0	0	0	0	0	0	0	0	0	0	0	0	0	0	0	0	0	0	0	0	0	1	0	0	0	2	0	0	0	0	0	0	0	0	0	0	0	0	0	0	0	0	1	0	0
OTU589	14	1	0	0	0	0	0	1	2	0	0	0	0	5	1	0	1	1	1	0	0	1	0	19	8	11	0	0	0	1	0	2	0	0	0	0	0	0	5	0	0	4	2	0	0	0	0	0	0
OTU590	0	0	2	1	0	0	0	0	0	0	1	0	0	0	0	0	0	0	0	0	0	0	0	1	0	0	0	0	0	3	0	0	0	0	0	0	0	0	0	4	0	0	0	0	0	0	0	0	0
OTU591	0	0	1	2	0	0	0	0	0	0	0	0	0	0	0	0	0	0	0	0	5	0	0	0	0	1	0	0	0	4	0	0	0	0	0	0	0	0	0	1	0	0	0	0	0	0	0	0	0
OTU592	0	0	0	0	0	0	0	0	0	0	0	0	0	0	0	0	1	0	0	0	0	0	0	0	0	3	0	0	0	2	0	0	0	1	0	0	0	0	0	0	0	0	0	0	3	0	7	0	1
OTU593	0	0	0	0	0	0	0	0	0	0	0	0	0	0	0	0	0	0	0	0	1	0	0	2	0	0	0	0	0	4	0	0	0	0	0	0	0	0	0	0	0	0	0	0	0	0	0	0	1
OTU594	3	0	0	0	1	0	0	0	0	0	0	0	0	2	0	0	0	0	1	0	0	0	0	0	0	0	0	0	2	4	0	1	0	0	0	0	0	1	0	0	0	0	0	0	0	0	0	0	0
OTU595	0	26	0	0	0	0	0	0	0	0	0	0	0	0	0	0	0	0	0	0	0	0	0	1	0	0	0	0	0	2	0	0	0	0	0	0	0	0	0	0	0	0	0	0	0	0	0	0	0
OTU596	0	0	0	0	2	0	0	1	0	0	0	0	0	0	0	0	0	0	0	0	0	0	0	0	0	1	0	0	0	1	0	0	0	0	0	0	0	0	0	1	0	0	0	0	0	0	0	0	0
OTU597	0	0	0	0	0	0	0	0	0	0	0	0	0	0	0	0	0	0	0	0	2	0	0	0	0	0	0	0	4	5	0	0	0	0	0	0	0	0	0	2	0	0	0	0	0	0	0	0	0
OTU598	0	1	0	0	0	0	0	0	0	0	0	0	0	0	0	0	0	0	0	0	0	0	0	0	0	0	0	0	0	2	0	0	0	0	0	0	0	0	0	0	0	0	0	0	0	0	0	0	0
OTU599	0	0	0	0	0	0	0	0	0	0	0	0	0	0	0	0	0	0	0	0	0	0	0	0	0	0	0	0	0	2	0	0	0	0	0	0	0	0	0	0	0	0	0	0	0	0	0	0	0
OTU600	0	0	0	0	1	0	0	0	0	0	0	0	0	0	0	1	0	0	0	0	0	0	0	0	0	2	0	0	0	1	0	3	0	0	0	0	0	0	0	0	0	0	0	0	0	0	0	0	0
OTU601	0	0	0	0	0	0	0	0	0	0	0	0	0	0	0	0	0	0	0	0	0	0	0	1	0	0	0	0	0	3	0	0	0	0	0	0	0	0	0	0	0	0	0	0	0	0	0	0	0
OTU602	0	0	0	0	0	0	0	0	0	0	0	0	0	0	0	0	0	0	0	0	0	0	0	0	0	0	0	0	0	4	0	0	0	0	0	0	0	0	0	0	0	0	0	0	0	0	0	0	0
OTU603	0	0	0	0	0	0	0	0	0	0	0	0	0	0	0	0	0	0	0	0	0	0	0	0	0	0	0	0	1	1	0	0	0	0	0	0	0	0	0	0	0	0	0	0	0	0	0	0	2
OTU604	0	0	0	1	0	0	0	0	0	1	0	0	0	0	0	0	0	0	0	0	0	0	0	0	0	0	0	0	0	1	0	0	0	0	0	0	0	0	0	0	0	0	0	0	0	0	0	0	0
OTU605	1	0	0	0	0	0	0	2	0	0	0	4	0	0	0	0	0	0	0	0	0	0	1	0	0	0	0	0	0	1	0	2	0	0	0	0	0	0	0	0	0	0	0	0	2	0	0	0	0
OTU606	0	0	0	0	0	0	0	0	0	0	0	0	0	0	0	0	0	0	0	0	0	0	0	1	0	0	0	0	0	3	0	0	0	0	0	0	0	0	0	0	0	0	0	0	0	0	0	0	0
OTU607	0	0	0	0	0	0	0	0	0	0	0	0	0	0	0	0	0	0	0	0	6	0	0	5	0	0	0	0	0	2	0	0	0	0	0	0	0	0	0	5	0	0	0	0	0	2	0	0	0
OTU608	0	1	0	0	3	0	0	2	1	4	1	0	1	0	0	0	0	0	1	0	0	0	0	0	0	0	0	0	1	1	0	0	0	0	0	0	0	1	3	1	1	0	0	0	0	1	1	0	1
OTU609	0	0	0	0	0	0	0	0	0	0	0	0	0	0	0	0	0	0	1	0	1	0	0	0	0	0	0	0	0	1	0	0	0	0	0	0	0	0	0	0	0	1	0	0	0	0	0	0	0
OTU610	0	0	0	0	0	0	0	0	0	0	0	0	0	0	0	0	0	0	0	0	0	0	0	0	0	0	0	0	0	2	0	0	0	0	0	0	0	0	0	0	0	0	0	0	0	0	0	0	0
OTU611	0	0	0	0	0	0	0	0	0	0	0	0	0	0	0	0	0	0	0	0	0	0	0	0	0	0	0	0	0	3	0	0	0	0	0	0	0	0	0	0	0	0	0	0	0	0	0	0	0
OTU612	0	0	0	0	1	0	0	1	0	0	0	0	0	0	0	0	0	0	0	0	0	1	0	0	0	4	0	0	0	1	0	0	0	0	0	0	0	0	0	1	0	0	0	0	0	0	0	0	0
OTU613	0	0	0	0	0	0	0	0	0	1	0	0	0	0	0	0	0	0	8	0	0	0	1	0	0	0	0	0	3	2	0	0	0	0	0	0	0	0	0	0	0	10	0	0	0	0	0	0	0
OTU614	1	0	0	0	0	0	0	0	0	0	0	1	0	0	0	0	0	0	0	0	0	0	2	0	0	0	0	0	0	2	0	0	0	0	0	0	0	0	0	0	0	1	0	0	0	0	0	0	0
OTU615	0	0	0	0	0	0	0	0	0	0	0	0	0	0	0	0	0	0	0	0	0	0	0	0	0	0	0	0	0	3	0	0	0	0	0	0	0	0	0	0	0	0	0	0	0	0	0	0	0
OTU616	0	0	0	0	0	0	0	0	1	0	0	1	0	0	0	0	0	0	0	0	0	0	0	2	0	0	0	0	0	3	0	0	0	0	0	0	0	0	0	0	0	0	0	0	0	0	0	0	0
OTU617	0	0	0	0	1	0	0	0	0	0	0	0	0	0	0	0	0	0	0	0	0	0	1	0	0	0	0	0	0	1	0	0	0	0	0	0	0	0	0	0	0	0	0	0	0	0	0	0	0
OTU618	0	0	0	1	0	0	0	0	0	0	0	0	0	0	0	0	0	0	0	0	0	0	0	0	0	0	0	0	0	3	0	0	0	0	0	0	0	0	0	0	0	0	0	0	0	0	0	0	0
OTU619	0	0	0	0	0	0	0	0	0	0	0	0	0	0	0	0	0	0	0	0	0	0	1	0	0	0	0	0	0	3	0	0	0	0	0	0	0	0	0	0	0	0	0	0	0	0	0	0	0
OTU620	10	1	0	0	2	0	0	0	0	1	0	2	1	0	0	1	0	0	0	0	0	0	0	3	0	2	0	0	0	3	0	0	0	0	0	0	0	0	0	8	0	1	0	0	0	0	0	0	0
OTU621	0	0	5	0	0	0	0	0	0	2	0	2	2	0	0	0	0	0	1	0	4	0	0	1	0	0	1	0	0	6	0	0	0	0	0	0	0	0	0	0	0	0	0	0	0	0	0	0	1
OTU622	0	0	0	0	0	0	1	0	1	0	0	1	0	0	0	1	0	0	0	0	0	0	0	3	0	0	0	0	0	4	0	0	0	0	0	0	0	0	0	1	0	0	0	0	2	0	0	0	0
OTU623	0	0	0	0	0	0	0	0	0	0	0	0	0	0	0	0	0	0	0	0	0	0	0	1	0	0	0	0	0	2	0	0	0	0	0	0	0	0	0	0	0	0	0	0	0	0	0	0	0
OTU624	0	0	0	0	0	0	0	0	0	0	0	0	0	0	0	0	0	0	0	0	0	0	0	0	0	0	0	0	0	2	0	0	0	0	0	0	0	0	0	0	0	0	0	0	0	0	0	0	0
OTU625	0	0	0	0	0	0	0	0	0	0	0	0	0	0	0	0	0	0	0	0	0	0	0	0	0	0	0	0	0	4	0	0	0	0	0	0	0	0	0	0	0	0	0	0	0	0	0	0	0
OTU626	0	0	0	0	0	0	0	0	0	0	0	0	0	0	0	0	0	0	0	0	0	0	0	0	0	0	0	0	0	3	0	0	0	0	0	0	0	0	0	0	0	0	0	0	0	0	0	0	0
OTU627	0	0	0	0	0	0	0	0	0	0	0	0	0	0	0	0	0	0	0	0	0	0	0	0	0	0	0	0	0	35	0	0	0	0	0	0	0	0	0	0	0	0	0	0	0	0	0	0	0
OTU628	0	1	0	0	0	8	0	0	1	0	0	0	1	0	0	1	0	0	0	0	0	0	0	0	1	0	0	0	0	2	1	0	0	0	0	2	0	0	1	0	0	0	0	0	1	0	0	0	6
OTU629	0	0	0	0	0	0	0	0	0	0	0	0	0	0	0	0	0	0	0	0	0	0	0	0	0	1	0	0	0	1	0	0	0	0	0	0	0	0	0	0	0	0	0	0	0	0	0	0	0
OTU630	0	0	0	0	0	0	0	0	0	0	0	0	0	0	0	0	0	0	0	0	0	0	0	0	0	0	0	0	0	2	0	0	0	0	0	0	0	0	0	0	0	0	0	0	0	0	0	0	0
OTU631	3	0	0	0	0	0	0	0	0	0	0	0	0	0	0	0	0	0	0	0	1	0	1	0	0	0	0	0	0	1	0	0	0	0	0	0	0	0	0	0	0	0	0	0	0	0	0	0	0
OTU632	0	0	0	0	0	0	0	0	0	0	0	0	0	0	0	0	0	0	0	0	0	0	0	0	0	0	0	0	0	2	0	0	0	0	0	0	0	0	0	0	0	0	0	0	0	0	0	0	0
OTU633	0	0	0	0	1	0	0	1	2	0	0	0	0	0	0	0	0	0	0	0	0	0	0	1	0	0	0	0	0	2	0	0	0	0	0	0	0	0	0	2	0	0	0	0	0	0	0	0	0
OTU634	2	2	0	7	1	0	0	0	0	0	0	3	0	0	0	0	3	1	3	0	1	0	5	1	0	2	0	0	29	11	1	0	0	1	0	0	0	0	0	0	0	0	0	0	0	0	0	0	5
OTU635	0	0	0	0	0	0	0	0	0	0	0	0	0	0	0	0	0	0	0	0	1	0	0	0	0	0	0	0	8	1	0	0	0	0	0	0	0	0	0	2	0	0	0	0	0	0	0	0	7
OTU636	0	0	0	0	0	0	0	0	0	0	0	0	0	0	0	0	0	0	0	0	0	0	0	0	0	0	0	0	0	2	0	0	0	0	0	0	0	0	0	0	0	0	0	0	0	0	0	0	0
OTU637	0	1	0	0	7	1	1	1	1	0	1	0	2	0	0	0	0	0	0	0	1	0	0	1	0	6	0	0	1	3	0	2	6	5	1	0	0	0	1	1	0	0	0	0	0	3	0	0	14
OTU638	0	0	0	0	0	0	1	1	0	0	0	1	0	0	0	0	0	0	0	0	0	0	0	0	0	0	0	0	0	1	0	0	0	0	0	0	0	0	0	0	0	0	0	0	0	0	0	0	0
OTU639	0	0	0	0	2	0	0	1	0	0	0	0	0	0	0	0	0	0	0	0	0	0	0	0	0	0	0	0	0	3	0	0	0	4	0	0	0	0	0	4	0	1	0	0	0	0	0	0	0
OTU640	0	0	0	0	0	0	0	0	0	0	0	0	0	0	0	0	0	0	0	0	0	0	0	0	0	0	0	0	0	2	0	0	0	0	0	0	0	0	0	0	0	4	0	0	0	0	0	0	0
OTU641	3	0	0	0	0	0	0	0	0	0	0	0	0	0	0	0	0	0	0	0	0	0	0	1	0	0	0	0	1	5	0	0	0	0	0	0	0	0	0	2	0	0	0	0	0	0	0	0	3
OTU642	0	0	0	0	0	0	0	0	0	0	0	0	0	0	0	0	0	0	0	0	0	0	0	0	0	0	0	0	0	1	0	0	0	1	0	0	0	0	0	0	0	0	0	0	0	0	0	0	0
OTU643	0	0	0	0	0	0	0	0	0	0	0	0	0	0	0	0	0	0	0	0	0	0	1	0	0	0	0	0	0	4	0	0	0	0	0	0	0	0	0	0	0	0	0	0	0	0	0	0	0
OTU644	0	0	0	0	0	0	0	0	0	0	0	0	0	0	0	0	0	0	0	0	0	0	0	0	0	0	0	0	0	2	0	0	0	0	0	0	0	0	0	0	0	0	0	0	0	0	0	0	0
OTU645	0	0	0	0	0	0	0	0	0	0	0	0	0	0	0	0	0	0	0	0	2	0	0	0	0	0	0	0	0	1	0	0	0	0	0	0	0	0	0	0	0	0	0	0	0	0	0	1	0
OTU646	0	0	0	0	0	0	0	0	0	0	0	0	0	0	0	0	0	0	0	0	1	0	0	0	0	0	0	0	0	2	0	0	0	0	0	0	0	0	0	0	0	0	0	0	0	0	0	0	0
OTU647	0	0	0	0	0	0	0	0	0	0	0	0	0	2	0	0	0	0	0	0	0	0	0	0	0	0	0	0	0	5	0	0	0	0	0	0	0	0	0	0	0	0	0	0	0	0	0	0	0
OTU648	0	0	0	0	0	0	0	0	0	0	0	0	0	1	0	0	0	0	0	0	0	0	0	0	2	4	0	0	1	1	0	0	23	0	0	0	0	0	0	0	0	0	0	0	2	1	0	0	0
OTU649	2	1	0	0	1	0	0	0	0	0	0	1	0	0	0	0	0	9	1	0	0	0	0	0	0	2	0	0	2	2	0	4	1	37	0	0	0	0	0	1	0	1	0	0	11	0	23	11	8
OTU650	2	0	0	2	3	0	0	0	3	0	0	0	0	0	0	0	2	0	1	0	1	0	0	2	0	3	0	0	0	2	0	1	1	1	0	0	0	0	0	2	0	0	1	0	0	3	0	0	3
OTU651	1	0	0	0	0	0	0	0	0	0	0	0	0	0	0	0	0	0	0	0	0	0	0	0	0	5	0	0	0	3	0	0	0	0	0	0	0	0	1	0	0	0	0	0	0	0	0	0	0
OTU652	4	0	0	0	0	0	0	0	0	0	0	0	0	0	0	0	0	0	0	0	0	0	0	2	0	3	0	0	0	3	0	0	0	0	0	0	0	0	0	2	0	0	0	0	0	0	0	0	0
OTU653	0	0	0	0	0	0	0	0	0	0	0	0	0	0	0	0	0	0	0	0	0	0	0	0	0	0	0	0	0	3	0	0	0	0	0	0	0	0	0	0	0	0	0	0	0	0	0	0	0
OTU654	0	0	0	0	0	0	0	0	0	0	0	0	0	0	0	0	0	0	0	0	0	0	0	0	0	0	0	0	0	2	0	0	0	0	0	0	0	0	0	0	0	0	0	0	0	0	0	0	0
OTU655	0	0	0	0	0	0	0	0	0	0	0	0	0	0	0	0	0	0	0	0	0	0	0	0	0	3	0	0	0	1	0	0	0	0	0	0	0	0	0	0	0	0	0	0	0	0	0	0	0
OTU656	0	0	0	0	0	0	0	0	0	0	0	0	0	0	0	0	1	0	0	0	0	0	0	0	0	0	0	0	0	1	0	0	0	0	0	0	0	0	0	0	0	0	0	0	0	0	0	0	0
OTU657	0	0	0	0	0	0	0	0	0	0	0	0	0	0	0	0	0	0	0	0	0	0	0	0	0	0	0	0	0	2	0	0	0	0	0	0	0	0	0	0	0	0	0	0	0	0	0	0	0
OTU658	0	0	0	0	3	0	0	0	0	0	0	0	0	0	0	0	0	0	0	0	0	0	8	0	0	0	0	0	0	1	0	0	0	0	0	0	0	0	0	0	0	0	0	0	0	0	0	0	0
OTU659	0	1	1	0	0	0	0	0	0	1	0	0	2	0	0	0	0	0	0	0	0	0	0	0	0	0	0	0	0	1	0	0	1	0	0	0	0	1	0	0	0	0	0	0	0	0	0	0	1
OTU660	0	1	0	0	0	0	0	0	0	0	0	0	0	0	0	0	0	0	0	0	0	0	0	0	0	0	0	0	0	2	0	0	0	0	0	0	0	0	0	0	0	0	0	0	0	0	0	0	0
OTU661	2	0	0	5	1	0	0	2	0	0	1	1	2	0	1	0	2	0	2	0	2	4	0	0	2	0	2	3	9	1	0	24	4	13	2	2	0	4	0	0	2	7	0	0	0	0	0	0	2
OTU662	0	0	0	0	2	0	0	0	0	0	0	0	0	0	0	0	0	0	1	0	0	0	0	0	0	1	4	6	1	2	0	0	0	0	0	0	0	0	0	0	0	0	1	0	0	0	0	0	0
OTU663	0	0	0	0	1	0	0	0	0	0	0	0	0	0	0	0	0	0	0	0	0	0	0	0	0	1	0	0	0	1	0	0	3	0	0	0	0	0	0	4	0	0	0	0	0	0	0	0	0
OTU664	0	0	0	0	0	0	0	0	0	0	0	0	0	0	0	0	0	0	0	0	0	0	0	0	0	0	0	0	0	2	0	0	0	0	0	0	0	0	0	0	0	0	0	0	0	0	0	0	0
OTU665	0	0	0	0	0	0	0	0	0	0	0	0	0	0	0	0	0	0	0	0	0	0	0	0	0	0	0	0	0	5	0	0	0	2	0	0	0	0	0	0	0	0	0	0	0	0	0	0	0
OTU666	4	0	0	2	0	0	0	0	0	0	0	4	0	0	0	0	0	0	0	0	0	0	1	10	0	0	0	0	0	2	0	2	0	0	0	0	0	0	0	1	0	2	0	0	0	2	0	0	0
OTU667	0	0	0	0	0	0	0	1	0	5	6	0	0	1	0	0	0	6	0	0	0	0	0	0	0	1	0	0	0	1	0	0	0	0	0	0	0	0	0	1	0	0	1	0	0	0	0	0	2
OTU668	0	0	0	0	0	0	0	0	1	0	0	0	0	0	0	0	0	0	0	0	0	0	0	0	0	0	0	0	0	2	0	0	0	0	0	0	0	0	0	0	0	0	0	0	0	0	0	0	0
OTU669	0	0	0	0	0	0	0	0	0	0	0	0	0	0	0	0	0	0	0	0	0	0	1	1	0	0	0	0	0	2	0	0	0	4	0	0	0	0	0	0	0	0	0	0	0	0	0	0	0
OTU670	0	0	0	0	0	0	0	0	0	0	0	0	0	0	0	0	0	0	0	0	0	0	0	0	0	0	0	0	0	3	0	0	0	0	0	0	0	2	0	0	0	0	0	0	0	0	0	0	0
OTU671	1	0	0	0	0	0	0	0	0	0	0	1	0	1	0	0	0	0	13	0	0	0	0	0	0	0	0	0	0	1	0	0	0	0	0	0	0	1	0	1	0	1	0	0	0	0	0	0	1
OTU672	0	0	0	0	0	0	0	0	0	0	0	0	0	0	0	0	0	0	0	0	0	0	0	0	0	0	0	0	0	3	0	0	0	0	0	0	0	0	0	0	0	0	0	0	0	0	0	0	0
OTU673	0	0	0	0	0	0	0	0	0	0	1	0	0	0	0	0	0	0	0	0	0	0	0	0	0	0	0	0	0	2	0	0	0	0	0	0	0	0	0	0	0	0	0	0	0	0	0	0	0
OTU674	0	0	0	0	0	0	0	0	0	0	0	0	0	0	0	0	0	0	0	0	0	0	0	0	0	0	0	0	0	5	0	0	0	0	0	0	0	0	0	0	0	0	0	0	0	0	0	0	0
OTU675	0	0	0	0	0	0	0	0	0	0	0	0	0	0	0	0	0	0	1	0	15	0	0	9	0	0	0	0	4	2	0	0	0	0	0	0	0	0	0	0	0	7	0	0	0	2	0	0	0
OTU676	0	0	0	0	0	0	0	0	0	0	0	0	0	0	0	0	0	0	0	0	0	0	0	0	0	0	0	0	0	1	0	0	0	0	0	0	0	0	0	0	0	0	0	0	0	0	0	0	0
OTU677	0	0	0	0	0	0	0	0	0	0	0	0	0	0	0	0	0	0	0	0	0	0	0	0	0	0	0	0	0	2	0	0	0	0	0	0	0	0	0	0	0	0	0	0	0	0	0	0	0
OTU678	0	0	0	0	0	0	0	0	0	0	0	0	0	0	0	0	0	0	0	0	0	0	0	1	0	0	0	0	0	2	0	0	0	0	0	0	0	0	0	0	0	0	0	0	0	0	0	0	0
OTU679	0	1	0	0	0	0	0	0	0	0	0	0	0	0	0	0	0	0	0	0	0	0	0	0	0	1	0	0	0	1	0	0	0	0	0	0	0	0	0	0	0	0	0	0	0	0	0	0	0
OTU680	0	0	0	0	0	0	1	0	0	0	0	0	0	0	0	0	0	0	0	0	0	0	0	0	0	0	2	0	0	1	0	0	0	0	0	0	0	0	0	0	0	7	0	3	8	0	0	0	0
OTU681	0	0	0	0	0	0	0	0	0	0	0	0	0	0	0	2	0	0	0	0	0	0	0	0	0	0	0	0	5	1	0	0	0	0	0	0	0	0	0	1	0	1	0	0	0	0	0	0	4
OTU682	0	0	0	0	0	0	0	0	0	0	0	0	0	0	0	0	0	0	0	0	0	0	0	0	0	0	0	0	0	2	0	0	0	0	0	0	0	0	0	0	0	0	0	0	0	0	0	0	0
OTU683	0	0	0	0	0	0	0	0	0	0	0	0	0	0	0	0	0	0	0	0	0	0	0	0	0	0	0	0	0	3	0	0	0	0	0	0	0	0	0	0	0	0	0	0	0	0	0	0	0
OTU684	0	0	0	0	2	0	0	0	0	0	0	0	0	0	0	0	0	0	0	0	0	0	0	0	0	0	0	0	0	1	0	0	0	0	0	0	0	0	0	0	0	0	0	0	0	0	0	0	0
OTU685	2	0	0	0	0	0	0	0	0	0	0	2	0	0	0	0	0	0	0	0	0	0	0	10	0	0	0	0	0	1	0	0	0	0	0	0	0	0	0	0	0	1	0	0	0	1	0	0	0
OTU686	0	0	0	1	1	0	0	0	0	0	0	0	0	0	0	0	0	0	0	0	9	0	0	150	0	0	0	0	0	1	0	2	0	0	0	0	0	0	0	0	0	28	0	0	0	0	0	0	0
OTU687	0	0	0	0	0	0	0	0	0	0	0	0	0	0	0	0	0	0	0	0	0	0	0	0	0	0	0	0	0	2	0	0	0	0	0	0	0	0	0	0	0	0	0	0	0	0	0	0	1
OTU688	0	0	0	0	0	0	0	0	0	0	0	0	0	0	0	0	0	0	0	0	0	0	0	0	0	0	0	0	0	3	0	0	0	1	0	0	0	0	0	0	0	0	0	0	0	0	0	0	0
OTU689	0	0	0	2	0	0	0	0	0	0	0	0	0	0	0	0	0	0	0	0	0	0	4	1	0	0	0	0	0	1	0	0	0	0	0	0	0	0	0	0	0	0	0	0	0	0	0	0	0
OTU690	0	0	0	0	0	0	0	0	0	0	0	0	0	0	0	0	0	0	0	0	0	0	0	0	0	0	0	0	0	1	0	0	0	0	0	0	0	0	0	1	0	0	0	0	0	0	0	0	0
OTU691	0	0	0	0	0	0	0	0	0	0	0	0	0	0	0	0	0	0	0	0	1	0	0	0	0	0	0	0	0	2	0	0	0	0	0	0	0	0	0	0	0	0	0	0	0	0	0	0	0
OTU692	0	0	0	4	0	0	7	1	2	0	0	0	1	0	0	0	0	8	0	0	0	0	0	0	0	2	0	0	0	2	0	0	1	0	0	0	0	0	6	0	0	0	0	0	0	0	2	0	8
OTU693	0	0	1	0	3	0	0	0	0	0	0	0	0	0	0	0	0	1	0	0	0	0	0	0	0	0	0	0	0	1	0	2	1	2	0	0	0	1	0	1	0	2	0	0	0	1	1	0	1
OTU694	0	0	0	0	0	0	0	0	0	0	0	0	0	0	0	0	0	0	0	0	0	0	0	0	0	0	0	0	2	2	0	0	0	0	0	0	0	0	0	0	0	0	0	0	0	0	0	0	1
OTU695	0	0	2	0	0	0	0	0	0	0	0	0	0	0	0	0	0	0	0	0	0	0	0	0	0	0	0	0	0	1	0	0	0	0	0	0	0	0	0	1	0	0	0	0	0	0	0	0	2
OTU696	2	0	0	1	0	0	0	0	0	0	0	0	4	0	0	0	0	0	0	0	0	0	0	0	1	0	0	0	0	1	0	0	2	3	0	0	0	0	0	0	0	0	0	0	0	0	0	0	2
OTU697	0	0	0	0	0	0	0	0	1	0	0	0	0	0	0	0	0	0	4	0	0	0	3	0	0	0	0	0	0	2	0	0	0	0	0	0	0	0	0	0	0	3	0	0	0	0	0	0	0
OTU698	0	0	0	0	0	0	0	0	0	0	0	0	0	0	0	0	0	0	0	0	0	0	0	0	0	1	0	0	0	3	0	0	0	0	0	0	0	0	0	0	0	0	0	0	0	0	0	0	1
OTU699	0	0	0	0	1	0	0	0	0	0	0	0	0	0	0	0	0	0	0	0	0	0	0	0	0	0	0	0	0	1	0	0	0	0	0	0	0	0	0	0	0	0	0	0	0	0	0	0	0
OTU700	0	0	0	0	0	0	0	0	0	0	0	0	0	0	0	0	0	0	0	0	0	0	0	0	0	0	0	0	0	1	0	0	0	0	0	0	0	0	0	0	0	0	0	0	0	0	0	0	0
OTU701	11	0	0	0	0	0	0	0	0	1	2	0	0	0	0	1	0	0	0	0	1	0	1	2	0	0	0	0	2	2	0	0	0	0	0	0	0	1	0	2	0	0	0	0	0	0	0	0	2
OTU702	4	0	0	1	0	0	0	0	1	0	1	0	0	0	0	0	0	0	0	0	0	0	0	0	0	0	0	0	0	1	0	0	0	0	0	0	0	0	0	0	0	0	0	0	0	0	0	0	0
OTU703	0	0	0	0	0	0	0	0	0	0	0	1	0	0	0	0	0	0	0	0	0	0	0	0	0	0	0	0	0	5	0	0	0	0	0	0	0	0	0	0	0	0	0	0	0	0	0	0	0
OTU704	0	0	0	2	0	0	0	0	0	0	0	1	0	0	0	0	0	0	0	0	0	1	0	0	0	0	0	0	0	3	0	0	0	0	0	0	0	0	0	0	0	0	0	4	1	0	0	0	0
OTU705	0	0	0	0	0	0	0	0	0	0	0	0	0	0	0	0	0	0	0	0	0	0	0	0	0	0	1	0	0	1	0	0	0	0	0	0	0	0	0	0	0	0	0	0	0	0	0	1	0
OTU706	0	0	0	0	1	0	0	0	0	1	0	0	0	0	0	0	0	0	0	0	0	0	0	1	0	0	0	0	0	2	0	2	0	0	0	0	0	0	1	0	0	0	0	0	0	2	0	0	0
OTU707	0	0	1	0	0	0	0	0	1	1	0	0	0	0	0	0	0	0	0	0	2	0	0	3	0	0	0	0	0	1	0	0	0	0	0	0	0	0	0	5	0	0	0	0	0	0	0	0	0
OTU708	0	0	0	1	0	0	0	0	0	0	0	1	1	0	0	0	0	0	0	0	1	0	0	0	1	0	0	0	0	1	0	0	0	0	0	0	0	0	0	0	0	1	0	0	0	0	0	0	0
OTU709	2	0	0	0	0	0	0	0	2	1	1	2	0	0	0	2	0	0	0	0	1	0	0	3	0	2	0	0	0	12	0	0	0	0	0	0	0	0	0	6	0	0	0	0	0	1	0	0	0
OTU710	0	0	0	0	0	0	0	0	0	1	0	0	0	0	0	0	0	0	0	0	0	0	0	0	0	0	1	0	0	2	0	0	0	0	0	0	0	0	1	0	0	0	0	0	0	0	0	0	0
OTU711	0	0	0	0	0	0	0	0	0	0	0	0	0	1	0	0	0	0	0	0	0	0	1	0	0	0	3	0	0	2	0	1	2	0	0	0	0	0	0	0	0	0	0	0	0	0	0	0	0
OTU712	0	0	0	0	0	0	0	0	0	0	0	0	0	0	0	0	0	0	0	0	0	0	0	0	0	0	1	0	3	1	0	0	0	0	0	0	0	0	0	0	0	1	0	0	1	0	3	3	0
OTU713	4	0	0	1	0	0	0	0	0	0	0	0	0	0	0	0	0	0	0	0	3	0	2	0	0	0	0	0	1	1	0	1	0	0	0	0	0	0	0	0	0	1	0	0	0	0	0	0	0
OTU714	0	0	0	0	0	0	0	0	0	0	0	0	0	1	0	0	0	0	0	2	0	2	0	0	0	0	0	0	10	1	7	0	4	0	0	0	0	0	0	0	0	0	0	0	0	0	0	1	0
OTU715	0	0	0	0	0	0	0	0	0	0	0	0	0	0	0	0	0	0	0	0	0	0	0	2	0	0	0	0	0	1	0	0	0	0	0	0	0	0	0	0	0	0	0	0	0	0	0	0	0
OTU716	3	0	0	0	0	0	0	0	0	0	0	0	4	0	0	0	0	0	0	0	0	0	0	0	0	0	0	0	0	2	0	0	0	0	0	0	0	0	0	0	0	0	0	0	0	0	0	0	0
OTU717	0	0	0	0	1	0	0	0	0	0	0	0	0	0	0	0	0	0	0	0	0	0	0	0	0	0	0	0	0	2	0	0	0	0	0	0	0	0	0	0	0	0	0	0	0	0	0	0	0
OTU718	1	1	1	0	1	0	0	0	0	0	0	0	0	0	0	1	0	0	0	0	3	0	0	0	0	1	0	0	0	2	0	0	0	0	0	0	0	0	0	5	0	1	0	0	0	1	0	0	2
OTU719	0	0	0	1	0	0	0	0	0	0	0	0	0	1	0	0	0	0	0	0	0	0	0	0	0	0	0	0	0	2	0	0	0	0	0	0	0	0	0	1	0	1	0	0	0	0	0	0	0
OTU720	0	0	0	0	1	0	0	1	0	0	0	0	0	0	0	0	0	0	0	0	0	0	0	1	0	0	2	0	0	4	0	0	0	0	0	0	0	0	0	0	0	5	0	0	0	1	0	0	0
OTU721	0	0	0	0	0	0	0	0	0	0	0	2	0	0	0	0	0	2	0	0	3	0	0	0	0	0	0	0	8	1	0	0	0	0	0	0	0	0	0	0	0	0	0	0	0	0	0	0	0
OTU722	0	0	0	0	0	0	0	0	0	0	0	0	0	0	0	0	0	0	0	0	0	0	0	0	0	0	0	0	0	2	0	3	0	0	0	0	0	0	0	0	0	0	0	0	0	0	0	0	0
OTU723	0	0	0	0	0	0	2	0	0	0	0	0	0	0	0	0	0	0	0	0	0	0	0	3	0	0	0	0	0	2	0	0	0	0	0	0	0	0	0	0	0	0	0	0	0	1	0	0	0
OTU724	0	0	0	1	5	0	0	1	0	1	0	0	0	2	0	0	0	0	0	0	0	0	0	0	0	8	0	0	0	2	0	1	0	0	0	0	0	1	0	1	0	0	0	0	0	0	1	0	0
OTU725	0	0	0	0	0	0	0	0	0	0	0	0	0	0	0	0	0	0	1	0	0	0	0	0	0	0	0	0	0	3	0	0	0	0	0	0	0	0	0	0	0	0	0	0	0	0	0	0	0
OTU726	0	0	0	0	1	0	0	0	0	0	0	0	0	0	0	0	0	1	0	0	0	0	0	0	0	2	0	0	0	3	0	0	0	0	1	0	0	0	0	2	0	0	0	0	0	0	0	0	0
OTU727	0	0	0	0	0	0	0	0	0	0	0	0	0	0	0	0	0	0	0	0	0	0	2	0	0	0	0	0	0	1	0	0	0	0	0	0	0	0	0	0	0	0	0	0	0	0	0	0	0
OTU728	6	6	2	3	8	0	3	5	2	2	0	4	4	28	5	3	0	8	4	0	2	0	1	6	6	15	0	0	3	5	0	3	4	2	7	0	1	6	0	2	1	2	4	0	1	3	0	0	3
OTU729	0	3	1	0	0	0	1	0	0	1	0	0	0	0	0	0	0	1	1	0	1	0	0	1	0	3	0	0	0	4	1	0	0	0	1	0	0	7	0	1	0	0	0	0	0	3	0	0	1
OTU730	0	0	0	0	1	0	0	0	0	0	0	0	0	0	0	0	0	0	0	0	2	0	4	0	0	0	3	3	0	1	0	0	0	0	0	0	0	0	0	0	0	0	0	0	0	0	0	0	0
OTU731	0	0	0	0	0	0	0	0	0	1	0	0	0	0	0	0	0	0	0	0	0	0	0	0	0	0	0	0	0	2	0	0	0	0	0	0	0	0	0	0	0	0	0	0	0	0	0	0	0
OTU732	82	9	7	15	3	0	8	6	7	84	72	4	5	11	0	0	2	19	12	5	2	0	1	41	4	28	0	1	2	14	1	8	1	2	0	0	0	32	3	13	1	1	1	6	7	45	2	10	3
OTU733	0	0	0	0	0	0	0	0	0	0	0	0	0	0	0	0	0	0	0	0	0	0	0	0	0	0	0	0	0	3	0	0	0	0	0	0	0	0	0	0	0	0	0	0	0	0	0	0	0
OTU734	0	1	0	0	0	0	0	0	0	0	0	0	0	0	0	0	0	0	0	0	0	0	0	0	0	2	0	0	0	2	0	0	0	0	0	0	0	0	0	0	0	0	0	0	1	0	0	0	0
OTU735	0	0	0	0	0	0	0	1	0	0	0	0	0	0	0	0	0	0	0	0	1	0	0	0	1	0	0	0	0	1	0	0	0	0	0	0	0	0	0	0	0	1	0	0	0	0	0	0	0
OTU736	0	0	0	0	0	0	0	0	0	0	0	0	0	0	0	0	0	0	0	1	0	0	0	0	0	0	0	0	0	2	0	0	0	0	0	0	0	0	0	0	0	1	0	0	0	0	0	0	1
OTU737	0	0	0	0	0	0	0	0	0	0	0	0	0	0	0	0	0	0	0	0	0	0	3	0	0	0	0	0	0	5	1	0	0	0	0	0	0	0	0	0	0	0	0	0	0	0	0	0	0
OTU738	0	0	0	0	0	0	0	0	0	0	0	0	0	0	0	0	0	0	0	0	0	0	0	0	0	0	0	0	0	3	0	0	0	0	0	0	0	0	0	0	0	0	0	0	0	0	0	0	0
OTU739	0	0	0	0	0	0	0	0	0	0	0	0	0	0	0	0	0	0	1	0	0	0	1	0	0	0	0	0	0	2	0	0	0	0	0	0	0	0	0	0	0	0	1	0	0	0	0	0	0
OTU740	0	0	0	0	0	0	0	0	0	0	0	0	0	0	0	0	0	0	0	0	0	0	0	0	0	0	0	0	0	2	0	0	0	0	0	0	0	0	0	0	0	0	0	0	0	0	0	0	0
OTU741	0	0	0	0	0	0	0	0	1	0	0	0	0	0	0	0	0	0	0	0	3	0	1	1	0	0	2	0	3	1	0	0	0	0	0	0	0	0	0	0	0	21	0	0	0	0	0	0	0
OTU742	1	0	0	1	2	0	0	0	0	0	0	0	0	0	0	0	0	0	0	0	1	0	0	0	1	2	0	0	0	5	0	1	5	1	0	0	0	0	0	2	0	0	0	0	3	0	0	0	0
OTU743	0	0	1	0	1	0	0	0	0	0	0	0	0	0	0	0	0	0	0	0	0	0	0	0	0	1	0	0	0	1	0	0	0	0	0	0	0	0	0	1	0	0	0	0	0	0	0	0	0
OTU744	0	0	0	0	0	0	1	0	0	0	0	0	0	0	0	0	0	0	0	0	0	0	0	0	0	0	0	0	0	2	0	0	0	0	0	0	0	0	0	0	0	0	0	0	0	0	0	0	0
OTU745	0	1	2	0	0	0	0	0	0	0	0	0	0	0	0	0	0	1	0	0	0	0	0	0	0	0	0	0	0	3	0	0	0	0	0	0	0	3	0	1	0	0	0	0	0	0	0	0	0
OTU746	0	0	0	0	0	0	0	0	0	0	0	0	0	0	0	0	0	0	0	0	0	0	0	0	0	0	0	0	0	2	0	0	0	0	0	0	0	0	0	0	0	0	0	0	0	0	0	0	0
OTU747	0	0	0	0	0	0	0	0	0	0	0	0	0	0	0	0	0	0	0	0	0	0	0	0	0	0	0	0	0	4	0	0	0	0	0	0	0	0	0	0	0	0	0	0	0	0	0	0	0
OTU748	0	0	0	0	0	0	0	0	0	0	0	0	0	0	0	0	0	3	0	0	0	0	0	0	0	0	0	0	1	1	0	0	0	0	0	0	0	0	0	0	0	0	0	0	0	0	0	0	1
OTU749	0	0	0	0	1	0	0	0	0	3	3	0	0	0	0	1	0	0	0	0	1	0	0	3	1	1	0	0	0	5	0	0	0	0	0	0	0	0	0	7	0	0	0	1	0	0	0	0	5
OTU750	0	0	0	0	0	0	0	0	0	0	0	0	0	0	0	0	0	0	0	1	0	0	0	0	0	0	0	0	0	2	0	0	0	0	0	0	0	0	0	0	0	0	0	0	0	0	0	0	0
OTU751	0	0	0	0	0	0	0	0	0	0	0	0	0	0	0	0	0	0	0	0	0	0	0	0	0	1	0	0	0	2	0	0	0	0	0	0	0	0	0	0	1	0	0	1	0	0	0	0	0
OTU752	0	1	0	6	0	0	0	6	0	0	0	0	0	0	0	0	0	0	0	0	0	0	0	0	0	0	0	0	0	1	0	0	0	0	0	0	0	0	0	0	0	0	0	0	0	0	0	0	0
OTU753	0	0	0	0	3	0	0	0	0	0	0	0	0	0	0	0	0	0	0	0	0	0	0	0	0	0	0	0	0	2	0	0	0	1	0	0	0	0	0	1	0	0	0	0	0	0	0	0	2
OTU754	0	0	0	0	0	0	0	0	0	0	0	0	0	0	0	0	0	0	0	0	0	0	0	0	0	0	0	0	0	3	0	0	0	0	0	0	0	0	0	0	0	0	0	0	0	0	0	0	0
OTU755	3	0	0	5	3	0	0	0	0	0	0	0	0	0	0	0	0	1	1	0	0	0	0	0	0	3	0	0	0	1	0	3	1	1	0	0	0	0	0	0	0	0	0	0	0	0	0	0	0
OTU756	0	0	0	0	0	0	0	0	0	0	0	0	0	0	0	0	0	0	0	0	0	0	0	0	0	0	0	0	0	2	0	0	0	0	0	0	0	0	0	0	0	0	0	0	0	0	0	0	0
OTU757	2	1	0	3	2	0	0	0	3	0	0	7	1	1	0	0	0	0	8	0	3	0	3	1	0	1	0	0	5	4	0	0	0	0	0	0	0	9	0	0	0	1	0	0	0	3	0	0	3
OTU758	0	0	0	0	0	0	0	0	0	0	0	0	0	0	0	0	0	0	0	0	0	0	0	0	0	0	0	0	0	1	0	0	0	0	0	0	0	0	0	0	0	0	0	0	0	2	0	0	0
OTU759	0	0	0	0	1	0	0	0	0	0	0	2	0	0	0	0	0	0	0	1	0	0	1	0	0	3	0	0	0	2	0	0	0	0	0	0	0	0	0	0	0	0	0	0	6	0	0	0	1
OTU760	0	0	0	0	0	0	0	0	0	0	0	0	0	0	0	0	0	0	0	0	0	0	2	0	0	0	0	0	0	1	0	0	0	0	0	0	0	0	0	1	0	0	0	0	0	0	0	0	0
OTU761	0	0	0	0	0	0	0	0	0	0	0	0	0	0	0	0	0	0	0	0	0	0	0	0	0	0	0	0	0	3	0	0	0	0	0	0	0	0	0	0	0	0	0	0	0	0	0	0	0
OTU762	0	0	0	0	0	0	0	0	0	0	0	0	0	0	0	0	0	0	0	0	0	0	0	0	0	0	0	0	0	3	0	0	0	0	0	0	0	0	0	0	0	0	0	0	0	0	0	0	0
OTU763	0	0	0	0	2	0	0	0	0	0	0	0	0	0	0	0	0	0	0	0	0	0	0	0	0	1	0	0	0	1	0	0	0	0	0	0	0	0	0	0	0	0	0	0	0	0	0	0	0
OTU764	0	0	0	0	0	0	0	0	0	0	0	0	0	0	0	0	0	0	0	0	0	0	0	0	0	0	0	0	0	2	0	0	0	0	0	0	0	0	0	0	0	0	0	0	0	0	0	0	0
OTU765	0	0	0	0	0	0	0	0	0	0	0	0	0	0	0	0	0	0	0	0	0	0	0	0	0	0	0	0	0	1	0	0	0	0	0	0	0	0	0	0	0	0	0	0	0	0	0	0	0
OTU766	0	0	0	0	0	0	0	0	0	0	0	0	0	0	0	1	0	0	0	0	0	0	0	0	0	1	0	0	0	2	0	0	0	0	0	0	0	0	0	0	0	0	0	0	0	0	0	0	0
OTU767	0	0	0	0	0	0	0	0	0	0	0	0	2	0	0	0	0	1	4	0	0	0	5	0	0	0	0	0	0	13	1	0	0	0	0	0	0	0	0	0	0	0	0	0	0	0	0	0	0
OTU768	3	0	0	0	3	0	0	0	0	0	0	0	1	0	0	0	0	1	4	0	0	0	0	0	0	6	0	0	0	2	0	0	0	0	1	0	0	2	0	0	0	1	4	0	3	2	1	0	2
OTU769	2	0	0	0	2	0	0	0	0	0	0	0	0	0	0	0	0	1	0	0	0	0	0	0	0	0	0	0	0	2	0	0	0	3	0	0	0	0	0	2	0	0	0	0	0	2	0	0	0
OTU770	0	0	0	2	0	0	0	0	0	0	0	2	1	0	0	0	0	0	0	0	2	0	1	0	2	0	0	0	0	1	0	0	0	0	0	0	0	0	0	0	2	0	0	0	0	1	0	0	0
OTU771	0	0	0	0	0	0	0	0	0	0	0	0	0	0	0	0	0	1	0	0	0	0	0	0	0	0	0	0	0	2	0	0	0	1	0	0	0	0	0	0	0	0	0	0	0	0	0	0	1
OTU772	0	0	0	0	0	0	0	0	0	0	0	0	0	0	0	0	0	0	0	0	0	0	0	0	0	0	0	0	0	2	0	0	0	0	0	0	0	0	0	0	0	0	0	0	0	0	0	0	0
OTU773	0	0	0	0	0	0	0	0	0	0	0	0	0	0	0	0	0	0	0	0	0	0	0	0	0	0	0	0	0	2	0	0	0	0	0	0	0	0	0	0	0	1	0	0	0	0	0	0	0
OTU774	0	0	0	0	0	0	0	0	0	0	0	0	0	0	0	0	0	0	0	0	0	0	0	0	0	0	0	0	0	2	0	0	0	0	0	0	0	0	0	0	0	0	0	0	0	0	0	0	0
OTU775	0	0	0	0	0	0	0	0	0	0	0	0	0	0	0	0	0	0	0	0	0	0	0	0	0	0	0	0	0	2	0	0	0	0	0	0	0	0	0	0	0	0	0	0	0	0	0	0	0
OTU776	0	0	0	0	0	0	0	0	0	0	0	0	0	0	0	0	0	0	0	0	0	0	0	0	0	0	0	0	0	2	0	7	0	0	0	0	0	0	0	0	0	0	0	0	0	0	0	1	0
OTU777	0	0	0	0	0	0	0	0	0	0	0	0	0	0	0	0	0	0	0	0	0	0	0	0	0	0	0	0	0	1	0	0	0	0	0	0	0	0	0	0	0	0	0	0	0	0	0	0	0
OTU778	0	1	0	0	0	0	0	0	0	0	0	0	0	0	0	0	0	0	0	0	0	0	0	0	0	0	0	0	0	1	0	0	0	0	0	0	0	0	0	0	0	0	0	0	0	0	0	0	0
OTU779	0	0	0	0	0	0	0	0	0	0	0	0	0	0	0	0	0	0	0	0	0	0	0	0	0	0	0	0	0	2	0	0	0	0	0	0	0	0	0	0	0	0	0	0	0	0	0	0	0
OTU780	6	4	0	0	0	0	0	0	0	0	0	1	0	8	0	0	0	0	0	0	0	0	0	0	2	3	0	2	0	1	0	0	0	0	0	0	0	0	0	0	0	0	2	0	0	0	0	0	0
OTU781	0	0	0	1	1	0	0	0	0	0	0	0	1	0	0	2	0	0	1	0	1	0	0	0	0	2	0	0	0	1	0	0	0	0	0	0	0	0	0	0	0	2	0	0	0	0	0	0	24
OTU782	0	0	0	0	0	0	0	0	0	0	0	0	0	0	0	0	0	0	0	0	0	0	0	0	0	0	0	0	0	2	0	0	0	0	0	0	0	0	0	0	0	0	0	0	0	0	0	0	0
OTU783	4	0	0	0	0	0	0	0	0	0	0	0	0	0	0	0	0	0	1	0	0	0	0	0	0	0	0	0	0	1	0	0	0	0	0	0	0	0	0	0	0	0	0	0	0	0	0	0	0
OTU784	0	0	0	0	0	0	0	0	0	0	0	0	0	0	0	0	0	0	0	0	0	0	0	0	0	1	0	0	0	1	0	0	0	0	0	0	0	0	0	0	0	0	0	0	0	0	0	0	0
OTU785	0	0	0	0	0	0	0	0	0	0	0	0	0	0	0	0	0	0	0	0	0	0	1	0	0	0	0	0	3	1	0	0	0	0	0	0	0	0	0	0	0	0	0	0	0	0	0	0	0
OTU786	1	0	0	0	4	0	0	0	0	0	0	0	2	0	0	0	2	0	1	0	0	0	0	0	0	2	0	0	5	2	0	10	0	7	2	0	0	0	3	1	0	0	0	0	0	0	2	2	5
OTU787	0	0	0	0	0	0	0	0	0	0	0	0	0	0	0	0	0	0	0	0	0	0	0	0	0	0	0	0	0	2	0	0	0	0	0	0	0	0	0	0	0	0	0	0	0	0	0	0	0
OTU788	0	1	0	0	0	0	0	0	0	0	0	0	0	0	0	0	0	0	0	0	0	0	0	0	0	0	0	0	0	2	0	0	0	0	0	0	0	0	0	0	0	0	0	0	0	0	0	0	0
OTU789	0	0	0	0	0	0	0	0	0	0	0	0	0	0	0	0	0	0	0	0	0	0	0	0	0	0	0	0	0	1	0	0	0	0	0	0	0	0	0	0	0	0	0	0	0	0	0	0	0
OTU790	0	1	0	0	0	0	0	0	0	0	0	0	0	0	0	0	0	0	0	0	0	0	0	0	0	2	0	0	0	1	0	0	0	0	0	0	1	0	0	0	2	0	0	0	0	0	0	0	1
OTU791	0	0	0	0	0	0	0	0	0	0	0	0	0	0	0	0	0	0	0	0	0	0	1	0	0	0	0	0	0	1	0	0	0	0	0	0	0	0	0	0	0	0	0	0	0	0	0	0	0
OTU792	1	2	9	3	5	6	2	1	0	11	7	7	3	0	0	1	0	6	1	3	3	2	0	6	0	15	0	0	2	5	0	2	7	12	2	7	3	1	3	28	0	2	1	0	5	1	13	2	22
OTU793	0	0	0	0	0	0	0	0	0	0	0	0	0	0	0	0	0	0	1	0	0	0	0	0	0	0	0	0	0	2	0	0	0	0	0	0	0	0	0	0	0	0	0	0	0	1	0	0	0
OTU794	0	0	0	0	0	0	0	0	0	0	0	0	0	0	0	0	0	0	1	0	0	0	0	0	0	0	0	0	0	2	0	0	0	0	0	0	0	0	0	0	0	0	0	0	0	0	0	0	0
OTU795	0	0	0	0	0	0	0	0	0	0	0	0	0	0	0	0	0	0	0	0	0	0	0	0	0	0	0	0	0	2	0	0	0	0	0	0	0	0	0	0	0	0	0	0	0	0	0	0	0
OTU796	0	6	0	0	1	0	0	0	0	0	0	0	0	1	0	0	0	0	0	0	0	0	0	0	0	1	0	0	0	7	0	0	0	3	0	0	0	0	0	0	0	0	0	0	0	0	1	0	0
OTU797	0	0	0	0	4	0	0	1	0	0	0	0	0	0	0	0	0	0	0	0	0	0	0	0	0	2	0	0	0	1	0	1	0	0	0	0	0	0	0	0	0	0	0	0	0	0	1	1	0
OTU798	0	0	0	0	0	0	0	0	0	0	0	0	0	0	0	0	0	0	0	0	0	0	0	0	0	0	0	0	0	3	0	0	0	0	0	0	0	0	0	0	0	0	0	0	0	0	0	0	0
OTU799	1	1	0	0	3	0	0	5	0	0	0	0	0	1	2	0	0	0	1	0	0	1	0	2	0	12	0	0	0	2	0	1	1	3	0	0	0	0	0	1	0	0	0	5	2	4	0	0	0
OTU800	0	0	0	0	0	0	0	0	0	0	0	0	0	0	0	0	0	0	0	0	0	0	0	0	0	0	0	0	0	3	0	0	0	0	0	0	0	0	0	0	0	2	0	0	0	0	0	0	0
OTU801	0	0	0	0	0	0	0	0	0	0	0	0	0	0	0	0	0	0	0	0	3	0	0	1	0	0	0	0	0	1	0	0	0	0	0	0	0	0	0	0	0	0	0	0	0	0	0	0	0
OTU802	0	2	0	0	0	0	0	0	0	0	0	0	0	0	0	0	0	2	0	0	0	0	0	0	0	3	0	0	0	3	0	0	0	1	0	0	0	0	0	0	0	0	0	0	0	0	3	1	0
OTU803	0	0	0	0	0	0	0	0	0	0	0	0	0	0	0	0	0	0	0	0	0	0	0	0	0	0	0	0	0	2	0	0	0	0	0	0	0	0	0	0	0	0	0	0	0	0	0	0	0
OTU804	0	0	0	0	0	0	0	0	0	0	0	0	0	0	0	0	0	0	0	0	0	0	0	0	0	0	0	0	0	1	0	0	0	0	0	0	0	0	0	0	0	0	0	0	0	0	0	0	0
OTU805	0	0	0	0	0	0	0	0	0	0	0	0	0	0	0	0	0	0	0	0	0	0	0	0	0	0	0	0	0	2	0	0	0	0	0	0	0	0	0	0	0	0	0	0	0	0	0	0	0
OTU806	0	0	1	2	0	0	0	0	0	3	0	0	2	0	0	0	0	0	1	0	0	0	0	0	0	0	0	0	0	3	0	1	0	0	0	0	0	0	0	1	0	0	0	0	0	0	0	0	0
OTU807	0	0	0	0	0	0	0	0	0	0	0	0	0	0	0	0	0	0	1	0	2	0	6	0	0	1	0	0	2	5	0	0	0	0	0	0	0	0	0	0	0	0	0	0	0	0	0	0	0
OTU808	0	0	0	0	0	0	0	0	0	0	0	0	0	0	0	0	0	0	0	0	0	0	0	0	0	2	0	0	0	2	0	0	0	0	0	0	0	0	0	0	0	0	0	0	0	0	0	0	0
OTU809	0	0	0	0	0	0	0	0	0	0	0	0	0	0	0	0	0	0	0	0	0	0	0	0	0	1	0	0	0	2	0	0	0	0	0	0	0	0	0	0	0	0	0	0	0	1	0	0	0
OTU810	2	0	0	0	0	0	0	0	0	0	0	0	0	0	0	0	0	0	0	0	0	0	0	0	0	1	0	0	2	2	0	0	0	0	0	0	0	0	0	0	0	0	0	0	0	1	0	0	0
OTU811	3	3	0	2	222	11	3	0	1	23	6	0	1	0	0	0	0	3	0	5	1	0	1	1	14	165	0	0	10	15	5	151	9	13	0	6	1	0	12	0	4	2	10	28	9	18	88	50	19
OTU812	110	16	3	130	27	1	13	18	8	6	1	8	5	6	1	0	5	24	20	1	2	1	1	22	4	44	1	2	10	68	10	120	8	3	12	5	6	15	1	18	2	2	6	8	7	66	12	13	39
OTU813	39	110	13	285	694	178	135	233	105	13	35	139	64	183	105	107	48	79	108	104	89	126	182	164	187	100	527	112	339	96	224	24	95	57	134	17	26	197	23	23	62	143	279	62	89	59	24	17	26
OTU814	7	0	0	4	0	0	5	2	0	1	0	0	1	0	0	0	1	0	0	3	0	0	0	0	0	3	0	0	4	0	2	20	46	4	0	0	0	0	0	9	0	0	0	0	0	0	9	36	23
OTU815	0	1	0	0	0	0	1	0	0	0	0	0	0	0	0	0	0	1	0	0	2	0	0	0	0	3	0	2	0	3	1	1	2	0	2	0	0	0	0	0	1	1	0	1	1	0	0	0	0
OTU816	0	1	0	0	0	8	0	1	0	0	0	0	4	0	0	0	0	1	0	0	0	0	0	0	0	1	0	0	2	1	4	0	0	3	0	0	1	0	0	0	0	0	0	0	1	0	10	22	5
OTU817	10	16	2	32	20	36	131	33	18	3	0	14	7	1	6	8	8	56	6	14	3	12	16	11	7	50	1	0	218	12	42	501	3355	637	3	8	28	1	0	20	4	4	5	2	26	8	273	259	133
OTU818	0	0	0	0	0	0	0	0	1	0	0	0	0	0	0	0	0	0	0	0	0	1	0	0	0	0	0	0	1	0	3	0	0	1	0	0	1	0	0	0	0	0	0	0	1	0	0	0	0
OTU819	0	3	0	11	7	0	3	1	0	0	0	0	0	0	1	0	0	4	3	0	0	0	5	2	6	6	0	0	37	3	2	25	0	4	1	0	1	2	0	0	0	2	0	0	1	1	0	1	1
OTU820	0	0	0	1	0	2	14	1	9	0	0	0	2	0	1	0	0	0	0	26	1	0	3	0	0	5	1	2	22	3	9	6	0	19	0	1	3	1	0	0	0	0	1	1	0	0	11	19	1
OTU821	0	0	0	0	1	0	0	0	0	0	0	0	0	0	0	0	1	0	0	11	3	0	2	1	0	0	0	2	8	2	36	0	0	2	0	0	0	0	0	0	1	0	11	0	0	0	0	0	0
OTU822	0	1	0	0	0	0	0	0	0	0	0	0	0	0	0	0	0	0	0	0	0	0	0	0	0	0	0	0	0	0	1	0	0	1	0	0	0	0	0	0	0	0	0	0	0	0	0	0	0
OTU823	0	0	0	0	0	0	0	0	0	0	0	0	0	0	0	0	0	1	0	1	0	0	13	0	0	0	1	2	3	0	5	0	0	2	0	0	0	0	0	0	0	0	0	0	0	0	0	1	0
OTU824	0	1	0	0	0	0	0	0	0	0	0	0	0	0	0	0	0	2	0	0	0	0	0	0	0	0	0	0	1	0	2	0	0	0	0	0	0	0	0	0	0	0	0	0	0	0	0	0	0
OTU825	0	0	0	0	0	0	1	1	0	0	0	1	0	0	2	0	0	0	0	2	0	0	0	0	0	2	0	0	0	0	1	1	0	1	0	0	1	0	0	0	0	0	0	0	0	0	2	0	0
OTU826	0	0	0	0	0	0	0	0	0	0	0	0	0	0	0	0	0	0	0	0	0	0	0	0	0	0	0	0	0	0	2	0	0	0	0	0	0	0	0	0	0	0	0	0	0	0	0	0	0
OTU827	0	0	0	0	2	1	2	0	1	0	0	2	0	0	0	2	0	0	0	1	0	2	1	5	4	1	0	2	1	0	4	7	2	3	1	0	1	0	0	0	0	0	0	6	1	0	14	124	5
OTU828	0	0	0	0	0	0	0	0	1	0	0	0	0	0	0	11	0	0	0	0	0	0	0	0	0	0	0	0	0	1	3	1	13	2	0	0	0	0	0	0	0	0	0	0	0	0	0	0	1
OTU829	2	27	0	0	0	0	0	0	0	0	0	10	10	0	0	0	0	0	69	0	50	0	0	4	0	0	0	0	0	1	1	0	0	0	0	0	0	2	0	2	0	2	0	0	0	0	0	0	0
OTU830	0	0	0	0	0	0	0	0	0	0	0	2	0	0	0	0	4	0	0	8	0	6	0	0	0	0	14	3	0	1	3	0	0	0	0	0	0	0	0	0	0	0	0	0	0	0	0	1	0
OTU831	0	3	0	0	3	0	10	5	2	2	0	0	0	0	1	2	2	5	0	3	0	1	1	0	0	3	1	0	0	0	4	0	0	0	0	0	10	1	0	0	0	0	0	2	1	0	4	3	2
OTU832	35	8	1	9	53	3	10	34	8	2	2	8	18	38	4	0	3	59	41	16	25	2	5	2	15	66	7	7	77	1	10	123	44	88	13	16	15	3	1	5	6	9	3	30	48	21	22	10	19
OTU833	2	0	0	0	4	0	0	0	0	0	0	0	0	0	0	0	0	1	0	0	0	0	0	1	0	0	0	0	2	0	2	2	14	0	0	0	1	0	0	0	0	0	0	0	0	0	0	0	0
OTU834	0	1	0	0	0	0	0	0	0	0	0	0	0	0	0	0	0	0	0	0	0	0	0	1	1	0	0	0	0	2	27	0	0	0	0	1	0	0	1	0	0	0	0	0	0	0	0	0	0
OTU835	5	3	10	5	37	10	9	9	5	15	7	24	4	1	3	3	9	17	3	27	9	4	5	7	12	110	2	0	62	22	28	215	31	163	6	7	13	0	6	22	1	9	0	0	10	17	49	44	54
OTU836	0	0	0	2	0	0	0	5	1	0	0	0	3	0	0	0	0	0	1	0	0	0	0	0	0	1	0	0	2	2	4	29	2	4	0	0	0	0	0	0	0	0	0	0	0	2	0	0	0
OTU837	0	0	0	1	3	0	0	0	0	0	0	0	0	0	0	0	0	0	1	0	0	0	0	0	0	3	0	0	0	0	1	4	0	0	0	0	0	0	0	0	0	2	0	0	0	0	3	8	1
OTU838	0	4	0	0	3	0	1	0	4	6	5	2	3	0	0	0	0	1	0	5	0	14	0	0	0	0	0	0	4	0	2	4	0	6	0	6	0	3	0	2	0	0	0	0	0	2	1	3	20
OTU839	5	0	0	0	2	1	0	0	2	0	0	0	0	1	0	0	0	0	4	0	1	0	0	0	0	2	0	0	20	0	2	3	0	1	0	0	4	0	0	0	0	0	0	0	0	1	8	7	4
OTU840	0	0	0	6	7	1	7	3	10	0	0	1	8	0	0	8	1	0	4	11	0	6	2	0	0	7	1	0	24	0	6	14	14	14	4	0	10	2	0	0	0	3	0	4	3	2	142	420	76
OTU841	9	5	0	4	3	2	29	8	2	0	1	7	3	0	15	7	4	4	0	21	4	1	3	2	3	44	5	5	10	9	6	0	2	22	10	2	6	0	2	1	3	5	1	5	36	5	6	8	9
OTU842	0	4	0	0	0	0	2	0	0	0	0	1	0	0	1	0	0	2	0	2	0	0	0	0	1	12	0	0	4	0	4	8	27	37	0	0	1	0	0	0	0	3	1	3	2	1	41	45	11
OTU843	3	0	0	3	1	0	0	0	0	0	0	0	0	0	0	0	1	0	0	2	1	0	0	5	0	2	0	0	3	0	4	0	6	16	1	0	1	0	0	0	0	2	0	0	0	0	5	3	1
OTU844	0	0	0	0	0	0	0	0	0	0	0	0	0	0	0	0	0	0	0	1	0	0	0	0	0	0	0	0	0	0	5	2	0	0	1	0	0	0	0	0	0	0	0	0	0	0	0	11	0
OTU845	0	0	0	0	0	0	1	0	0	0	0	0	0	0	0	0	0	0	0	0	0	0	0	0	0	0	0	0	0	0	6	0	0	0	0	0	0	0	0	0	0	0	0	0	0	0	0	0	0
OTU846	1	4	0	1	1	1	1	2	0	1	0	0	2	0	0	1	1	4	0	9	0	0	0	0	0	4	0	0	80	5	6	7	1	0	0	2	5	0	6	0	0	0	0	0	0	2	3	0	12
OTU847	11	5	0	13	28	0	3	9	4	1	2	3	7	1	0	1	1	12	22	0	0	0	1	0	6	41	3	0	4	9	3	60	11	29	3	2	1	68	4	0	1	0	3	1	10	12	8	1	52
OTU848	1	0	0	0	1	1	6	1	0	0	0	2	2	0	3	24	0	1	0	1	1	3	0	1	0	9	1	1	2	2	10	7	3	1	1	6	0	0	1	0	0	0	0	0	0	0	1	0	0
OTU849	13	4	0	0	9	9	5	3	1	0	0	3	0	0	0	0	0	10	0	13	0	3	2	0	13	13	0	0	6	2	8	0	0	4	2	1	12	0	0	0	0	1	0	0	22	0	2	3	3
OTU850	0	0	0	0	1	0	0	0	0	0	0	0	0	0	0	0	0	0	1	1	0	0	0	0	0	6	0	0	23	0	7	90	36	24	0	0	1	0	0	0	0	0	1	0	0	0	43	60	17
OTU851	0	0	0	0	0	0	0	0	0	0	0	1	0	0	0	0	0	0	0	0	0	0	0	0	0	0	0	0	0	0	1	0	0	0	0	0	0	0	0	0	0	0	0	0	0	0	0	0	0
OTU852	3	2	0	2	12	1	2	1	0	2	0	3	1	3	1	14	0	0	3	13	11	0	66	5	0	1	48	51	2	3	5	6	0	1	1	0	0	13	0	2	0	127	3	0	0	0	0	1	1
OTU853	0	0	0	0	0	0	0	0	0	0	2	0	0	0	1	0	0	0	4	0	0	0	3	0	2	1	0	0	0	0	7	0	0	0	1	0	9	0	1	0	0	3	2	0	3	0	1	0	0
OTU854	0	0	0	0	0	0	0	1	0	0	0	0	0	0	0	0	0	0	0	0	0	0	0	0	0	0	0	0	0	0	3	0	0	0	0	0	0	0	0	0	0	0	0	0	0	0	0	0	0
OTU855	0	0	0	3	0	0	2	0	0	0	0	0	0	0	0	0	0	0	0	2	0	0	5	0	0	2	0	3	15	2	5	0	0	9	8	0	0	0	0	0	0	0	3	0	4	0	5	11	0
OTU856	0	2	0	0	4	0	0	0	0	0	0	0	0	0	0	0	0	1	1	0	0	0	0	0	0	0	0	0	0	0	1	0	3	0	0	0	0	0	0	0	0	0	0	0	0	3	0	0	0
OTU857	0	2	0	0	9	5	10	12	9	2	3	2	8	0	1	0	1	8	9	16	0	5	3	0	4	16	8	5	20	3	6	3	7	13	1	4	8	0	0	3	0	4	3	8	25	5	3	5	17
OTU858	0	0	0	0	0	0	0	0	0	0	0	0	0	0	0	0	1	0	1	1	1	0	2	0	0	0	6	0	8	1	9	2	1	2	0	0	0	0	0	0	2	0	13	0	0	0	0	0	0
OTU859	1	2	0	3	2	1	0	0	1	0	0	0	3	0	0	0	0	3	0	1	0	0	0	0	1	2	0	0	6	1	5	0	0	0	0	1	5	0	3	1	0	0	0	0	2	0	1	2	0
OTU860	1	0	0	0	0	0	1	0	1	0	0	0	0	0	0	0	0	0	0	3	0	2	1	0	0	0	0	0	0	1	7	0	0	0	0	0	0	0	0	0	0	0	0	0	5	0	0	0	0
OTU861	0	0	0	0	0	0	0	0	0	0	0	0	0	0	0	0	0	0	0	0	0	0	0	0	0	0	0	2	0	0	2	0	0	0	0	0	0	0	0	0	0	0	0	0	0	0	0	0	0
OTU862	0	0	0	0	0	0	0	0	0	0	0	0	0	0	0	0	0	0	0	0	0	0	0	0	0	0	0	0	2	0	2	0	0	0	0	0	0	0	0	0	0	0	0	0	0	0	0	0	1
OTU863	0	1	0	0	2	0	1	0	0	0	0	0	0	0	0	0	0	0	0	0	0	0	0	1	0	0	1	0	0	0	3	0	0	3	0	0	0	0	0	0	0	0	0	0	0	0	0	0	0
OTU864	12	12	1	21	13	9	69	17	8	0	13	20	8	3	11	5	71	14	26	24	11	19	113	15	18	40	154	22	71	27	39	74	455	285	24	83	32	0	2	21	7	113	4	9	51	3	29	30	10
OTU865	3	2	1	0	0	0	1	2	2	0	0	3	3	0	1	38	0	8	1	0	1	0	1	0	7	7	0	2	1	2	5	0	0	1	0	1	1	0	0	1	3	0	2	0	7	3	0	0	7
OTU866	0	0	0	0	2	4	10	7	0	0	0	6	1	0	0	0	0	8	0	7	0	0	0	2	0	10	2	0	0	4	1	0	0	1	0	1	15	0	0	0	1	2	0	1	11	0	3	0	4
OTU867	2	0	0	2	0	0	0	0	0	0	2	0	0	0	2	0	0	9	2	0	0	0	2	0	1	0	0	0	1	0	6	0	26	9	0	1	0	0	0	0	0	0	0	0	0	0	1	1	2
OTU868	1	0	0	1	0	0	0	0	0	0	0	0	0	0	0	0	0	0	1	0	0	0	0	0	0	4	0	0	0	1	1	1	1	1	0	0	0	1	0	0	0	1	0	0	0	0	0	0	1
OTU869	9	125	1	632	22	122	28	40	12	4	140	88	199	0	0	12	833	73	116	853	47	4	20	25	1	20	1	10	192	52	186	7	1714	83	8	1586	465	143	18	31	485	3	588	144	1244	20	99	31	47
OTU870	0	0	0	0	1	0	1	0	0	0	0	0	4	0	0	0	0	6	0	1	0	0	0	0	0	1	1	0	0	0	2	0	0	2	1	1	1	2	0	0	0	0	0	0	0	0	1	0	2
OTU871	0	0	0	0	0	0	0	0	0	0	0	0	0	0	0	0	0	0	0	0	0	2	0	0	0	2	0	0	0	0	8	0	0	0	0	0	0	0	0	0	0	0	0	0	2	0	0	0	0
OTU872	0	0	0	0	0	0	0	0	0	0	0	0	0	0	0	0	0	0	0	0	0	0	0	0	0	0	0	0	0	0	1	0	0	0	0	0	0	0	0	0	0	0	0	0	0	0	0	1	0
OTU873	0	0	0	0	0	0	0	0	0	0	0	0	0	0	0	0	0	0	0	0	0	0	0	0	0	0	0	0	1	1	2	0	0	0	0	0	0	0	0	0	0	2	0	0	0	0	0	4	0
OTU874	0	0	0	0	0	0	0	0	0	0	0	0	0	0	0	0	0	0	0	0	0	0	0	0	0	0	1	0	0	0	2	0	0	0	0	0	0	0	0	0	0	0	0	0	0	0	0	0	0
OTU875	0	0	0	1	0	0	1	0	0	0	0	0	0	0	0	0	0	0	1	0	0	0	0	0	0	0	1	2	0	0	26	0	0	0	0	0	0	0	0	0	0	0	2	0	0	0	0	0	0
OTU876	28	6	0	8	27	0	2	9	1	0	0	10	3	3	4	1	0	4	17	5	4	3	4	4	11	14	2	3	8	6	3	14	4	7	4	2	7	7	0	0	4	3	8	0	0	4	0	1	39
OTU877	0	0	0	0	0	0	0	0	0	0	0	0	0	0	0	0	0	0	0	0	0	0	0	0	0	0	0	0	0	0	2	0	0	0	0	0	0	0	0	0	0	0	0	0	0	0	0	0	0
OTU878	0	0	0	0	0	0	0	0	0	0	0	0	0	0	0	0	0	0	0	0	0	0	0	0	0	0	0	0	0	0	1	2	0	0	0	0	0	0	0	0	0	0	0	0	0	0	0	0	0
OTU879	0	0	0	0	0	0	0	0	0	0	0	0	0	0	0	0	0	0	0	0	0	0	0	0	0	0	0	0	0	0	1	1	0	0	0	0	0	0	0	0	0	0	0	0	0	0	7	0	0
OTU880	0	0	0	0	0	0	0	0	0	0	0	0	0	0	0	0	0	0	1	0	0	0	0	0	0	0	0	0	3	2	4	0	3	0	0	0	0	0	0	0	0	0	0	0	1	0	0	0	3
OTU881	0	0	0	3	10	5	0	0	2	6	1	2	5	0	0	0	1	5	0	1	0	0	0	6	0	25	0	0	1	2	1	1	11	3	0	0	0	0	1	3	0	0	0	0	5	10	0	0	15
OTU882	0	0	0	0	0	0	0	0	0	0	0	0	0	0	0	0	0	0	0	0	0	0	1	2	0	0	1	1	0	0	2	0	0	0	0	0	0	0	0	0	0	0	0	0	0	0	0	0	0
OTU883	0	0	0	5	6	4	0	3	0	0	1	3	0	2	0	0	0	0	7	1	0	0	0	0	3	0	18	0	2	0	5	12	13	5	1	2	0	1	0	0	4	45	46	0	0	1	1	5	4
OTU884	0	0	0	0	2	0	0	0	0	0	0	0	0	0	0	0	0	2	0	0	0	0	0	0	0	3	3	0	3	0	1	33	12	23	0	1	0	0	0	0	0	0	0	0	1	0	10	2	6
OTU885	0	0	0	0	0	2	0	0	0	0	0	0	0	1	0	0	1	0	0	9	0	2	2	0	1	0	37	2	2	0	10	0	0	2	0	0	0	0	0	0	1	4	0	2	2	0	0	1	0
OTU886	0	0	0	0	0	0	0	0	0	0	0	0	0	0	0	0	0	0	0	0	0	0	0	0	0	0	0	0	0	0	2	0	0	0	0	0	0	0	0	0	0	0	0	0	0	0	0	0	0
OTU887	0	0	0	0	0	1	1	0	0	0	0	0	0	0	0	0	5	0	0	1	0	3	2	0	0	0	6	14	0	2	2	0	2	0	1	0	5	0	0	0	0	8	0	0	1	0	0	1	0
OTU888	2	1	0	7	4	0	10	8	0	0	0	2	0	3	2	0	0	1	0	1	1	0	8	4	26	12	1	0	12	6	3	3	3	5	0	1	0	3	1	0	0	0	1	4	1	2	1	2	0
OTU889	0	0	0	3	0	0	0	0	0	0	0	0	0	0	0	0	0	0	0	0	0	0	0	1	0	0	0	0	0	0	2	0	0	0	0	0	1	0	0	0	0	0	0	0	0	0	0	0	0
OTU890	0	0	0	0	4	0	0	0	0	0	0	0	0	0	1	3	0	2	7	6	1	0	3	1	4	2	0	3	10	4	2	2	0	22	3	0	1	0	0	1	0	1	2	0	4	0	1	1	14
OTU891	0	4	0	3	0	0	0	0	0	0	1	1	0	0	1	0	18	3	13	2	3	0	0	0	1	4	2	0	16	0	3	0	14	57	8	0	3	0	0	0	0	0	0	0	0	1	3	3	3
OTU892	2	0	0	0	0	0	0	1	0	0	0	0	0	0	2	0	0	0	0	0	0	0	0	0	0	0	0	0	0	0	3	0	0	0	1	0	0	0	0	0	0	0	0	1	0	0	0	0	2
OTU893	0	0	0	0	0	0	0	2	0	0	0	0	0	0	1	0	0	0	0	0	0	0	0	0	0	0	0	0	0	1	1	4	0	0	0	0	0	0	0	0	0	0	0	0	0	0	0	0	0
OTU894	0	0	0	4	3	3	0	0	0	0	0	0	0	0	0	0	0	0	0	0	0	3	0	6	0	2	0	0	0	1	3	1	0	0	0	0	0	4	0	0	1	1	2	0	0	0	0	0	1
OTU895	0	0	0	0	0	0	2	1	3	0	0	0	0	1	1	0	0	0	0	8	0	0	23	0	0	0	3	3	4	4	13	0	0	0	1	0	0	1	0	0	0	0	0	0	0	0	0	0	0
OTU896	0	0	0	0	2	0	3	3	0	0	0	0	0	0	0	0	0	0	0	0	0	1	0	0	0	1	0	0	8	1	3	0	1	0	0	1	2	0	0	0	1	0	0	0	0	0	4	33	3
OTU897	0	0	0	0	0	0	0	0	0	0	0	0	0	0	0	0	0	0	0	0	0	0	5	0	0	0	2	6	5	0	3	0	0	0	0	0	0	0	0	0	0	0	0	0	0	0	0	0	0
OTU898	0	0	0	0	0	0	0	0	0	0	0	0	0	0	0	0	0	0	0	0	0	0	0	0	0	0	0	0	0	0	2	0	0	0	0	0	0	0	0	0	0	0	0	0	0	0	0	0	0
OTU899	3	1	0	1	4	0	0	1	0	1	0	1	0	0	0	1	0	6	0	0	6	0	0	4	2	1	0	0	7	8	1	16	9	1	0	0	0	3	1	1	0	7	0	0	0	0	12	12	12
OTU900	0	0	0	0	5	5	3	0	0	0	0	2	1	0	0	0	3	1	4	4	0	0	1	1	0	14	0	0	1	0	6	8	13	17	0	3	1	0	0	0	0	2	0	0	2	0	16	4	1
OTU901	1	0	0	8	6	10	9	26	7	1	3	24	5	0	6	2	3	3	16	38	6	36	10	1	31	16	22	19	24	5	22	0	2	14	9	5	1	0	1	0	10	32	30	26	28	3	17	24	1
OTU902	0	0	0	2	8	0	0	0	0	0	0	1	0	0	0	0	0	1	1	0	0	0	0	0	3	0	0	0	0	0	2	0	0	0	1	0	0	0	0	1	1	15	0	0	0	2	0	0	0
OTU903	0	0	0	1	0	0	0	0	0	0	0	0	0	0	0	0	0	0	0	0	0	0	0	0	0	0	0	0	0	0	1	0	0	0	0	0	0	0	0	0	0	0	0	0	0	0	0	0	0
OTU904	0	0	0	0	0	0	0	0	0	0	0	0	1	0	0	0	0	8	0	0	0	0	0	0	2	0	0	0	5	0	1	0	5	0	1	0	0	0	0	0	0	1	0	0	3	1	0	3	0
OTU905	0	0	0	0	0	0	0	0	0	0	0	0	0	0	0	0	0	1	0	0	0	0	0	0	0	0	0	0	0	0	1	0	0	1	0	0	0	0	0	0	0	0	0	0	1	0	0	0	0
OTU906	1	1	0	1	0	0	0	0	0	0	0	8	0	0	0	0	0	0	0	0	0	0	0	0	0	0	0	0	0	0	1	0	0	0	0	0	0	0	0	0	0	0	0	0	0	0	0	0	0
OTU907	0	0	0	0	0	0	0	0	0	0	0	0	0	0	0	3	0	0	0	0	0	0	1	0	0	0	0	7	0	0	1	0	0	0	0	0	0	0	0	0	0	0	0	0	0	0	0	0	0
OTU908	1	0	0	1	0	0	0	0	0	0	0	0	0	0	0	0	0	0	0	0	0	0	0	0	0	0	0	0	0	0	2	0	0	0	0	0	0	0	0	0	0	0	0	0	0	0	0	0	0
OTU909	9	16	0	7	18	0	24	12	3	1	9	10	0	1	1	9	14	8	25	35	3	27	9	2	8	17	0	3	188	21	69	105	25	102	13	5	26	1	0	1	0	10	3	3	29	1	82	297	35
OTU910	0	0	0	0	0	0	0	0	0	0	0	0	2	0	0	0	0	1	0	0	0	0	0	0	0	0	0	0	0	0	1	0	0	0	0	0	0	0	0	0	0	0	0	0	0	0	0	0	0
OTU911	0	0	0	0	0	0	1	0	0	0	0	0	0	0	0	0	0	0	0	0	0	1	0	0	0	0	0	0	0	0	1	0	0	0	0	0	0	0	0	0	0	0	0	0	0	0	0	0	0
OTU912	0	0	0	11	103	4	7	15	0	0	5	30	0	0	39	0	14	8	17	12	7	2	12	10	54	18	550	30	11	3	34	0	1	2	52	2	1	1	1	1	47	228	43	36	42	3	1	11	7
OTU913	0	0	0	0	0	0	0	0	0	0	0	0	0	0	0	0	0	0	0	0	0	0	3	0	0	0	6	0	0	0	2	0	0	0	0	0	0	0	0	0	0	0	0	0	0	0	0	2	0
OTU914	0	1	0	0	0	0	1	0	0	0	0	1	0	0	0	0	0	0	0	0	0	0	0	0	0	1	1	0	0	0	1	0	0	0	0	0	1	0	0	0	0	0	0	0	0	0	0	1	0
OTU915	0	0	0	2	0	0	0	0	0	0	0	2	0	0	0	0	0	0	1	0	0	0	0	0	0	0	0	0	0	0	13	0	0	0	0	0	1	0	0	0	1	0	6	0	0	1	0	0	0
OTU916	0	0	0	0	8	1	0	0	0	0	0	2	2	0	0	0	1	6	2	1	0	0	0	0	1	6	0	0	4	1	3	2	6	0	0	0	0	0	3	0	0	0	1	2	4	2	4	0	2
OTU917	0	0	0	0	0	0	0	0	0	0	0	0	0	0	0	0	0	0	0	0	0	0	0	0	0	0	1	0	0	0	3	0	0	0	0	0	0	0	0	0	0	0	0	0	0	0	0	0	0
OTU918	0	0	0	2	14	0	0	0	0	0	0	0	0	0	0	0	11	0	7	4	0	0	3	0	0	0	1	0	4	0	7	75	0	10	6	14	1	0	0	0	1	7	4	0	0	0	19	11	8
OTU919	0	0	0	0	0	0	0	0	0	0	0	0	0	0	0	0	0	0	0	0	0	0	0	0	0	0	0	0	0	0	3	0	0	0	0	0	0	0	0	0	0	0	0	0	0	0	0	0	0
OTU920	4	17	0	19	48	5	35	16	2	0	3	16	12	0	4	3	20	38	14	41	7	71	31	2	29	41	15	16	108	16	73	3	1	83	32	54	50	0	1	0	2	22	13	73	114	6	243	248	30
OTU921	0	0	0	1	0	0	0	0	0	0	0	0	0	0	0	0	0	0	0	0	0	0	0	0	0	0	0	0	0	1	2	0	0	1	0	0	0	0	0	0	0	0	0	0	0	0	0	0	0
OTU922	0	0	0	0	0	0	0	0	0	0	0	0	2	0	0	0	0	0	5	0	0	1	0	0	0	0	0	0	20	0	5	16	0	15	0	1	5	0	0	0	0	0	2	0	1	1	11	38	16
OTU923	2	0	0	0	0	0	0	0	0	0	0	0	0	1	0	1	0	1	1	0	0	0	0	0	0	0	0	0	2	0	3	0	0	1	0	0	0	0	0	0	0	0	0	1	0	1	3	6	1
OTU924	0	0	0	1	3	0	1	0	0	0	0	0	0	0	0	0	0	0	0	2	0	0	2	0	0	0	0	0	17	0	8	0	0	0	0	0	1	0	0	0	0	0	0	0	0	0	0	0	0
OTU925	0	0	0	0	0	0	0	1	0	0	0	0	0	0	0	0	0	2	0	0	0	0	0	0	0	0	0	0	0	0	1	0	0	0	0	0	0	0	0	0	0	1	0	0	0	1	0	0	0
OTU926	0	0	0	0	1	0	0	0	0	0	0	0	0	0	0	0	0	0	0	0	0	0	0	0	0	0	0	0	0	0	2	1	1	0	0	1	5	0	0	0	0	6	0	0	0	0	1	0	0
OTU927	2	1	0	11	1	0	2	8	16	0	1	3	3	0	2	2	1	0	0	0	4	2	4	2	2	3	2	3	1	2	2	0	0	4	3	0	0	10	0	5	0	0	0	0	1	1	0	0	1
OTU928	0	0	0	1	28	0	0	0	0	0	0	0	1	0	0	0	0	0	0	0	0	0	0	0	0	0	0	0	0	0	3	0	0	0	0	0	0	0	0	0	0	47	0	0	0	0	0	0	0
OTU929	1	1	0	1	2	0	5	5	0	1	1	0	4	0	0	2	1	0	1	7	1	1	1	0	4	8	0	1	0	1	7	2	1	6	6	2	2	0	2	0	0	0	0	0	20	0	4	4	4
OTU930	0	0	0	1	0	0	0	0	0	0	0	0	0	0	0	0	0	0	0	0	0	0	0	0	0	1	0	0	0	0	1	1	0	5	0	0	0	0	0	0	0	0	0	0	0	0	1	0	2
OTU931	9	2	0	2	12	0	2	2	1	3	0	9	11	2	2	3	0	4	1	6	1	0	0	1	2	12	4	0	16	0	3	1	4	2	1	0	3	0	1	0	0	2	4	1	22	2	28	10	7
OTU932	1	2	0	0	4	0	0	1	0	0	0	0	0	0	0	0	1	0	0	7	0	0	13	0	0	2	13	40	15	3	15	10	9	2	0	0	1	0	0	2	0	17	4	0	1	0	2	1	0
OTU933	0	0	0	0	0	0	0	0	0	0	0	0	0	0	0	0	0	0	0	2	0	1	0	0	0	0	0	1	0	0	2	0	0	0	0	0	0	0	0	0	0	0	0	0	0	0	0	3	0
OTU934	2	0	2	3	6	0	1	0	0	0	1	1	2	0	0	1	0	3	1	1	0	0	8	4	0	3	8	1	9	5	8	4	8	5	0	0	1	3	0	3	0	5	5	0	0	6	7	5	3
OTU935	0	0	0	0	0	0	0	0	0	0	0	0	0	0	0	0	0	1	0	0	0	3	0	0	0	0	1	0	0	0	3	0	0	0	0	0	0	0	0	0	0	0	0	0	0	0	0	0	0
OTU936	1	4	2	2	6	0	0	1	0	0	5	5	2	0	5	2	0	9	0	3	6	0	0	0	1	16	1	0	5	1	4	1	2	13	2	0	0	0	2	9	0	1	0	1	28	8	0	2	10
OTU937	0	0	0	0	1	3	0	1	0	0	0	2	0	0	0	1	1	0	0	3	1	5	4	1	0	0	1	0	0	0	4	0	0	1	1	0	0	0	0	0	0	3	1	0	0	0	0	0	0
OTU938	22	6	1	17	20	3	13	13	45	0	1	57	29	3	6	2	7	36	108	21	55	4	22	24	16	14	66	7	86	10	15	11	62	74	15	0	3	74	0	4	1	43	12	1	8	7	1	1	20
OTU939	1	0	0	0	6	0	0	3	0	0	0	0	1	2	0	0	0	1	6	0	1	0	0	0	1	2	0	0	1	1	2	2	2	5	0	0	0	0	0	1	0	2	0	0	0	0	0	0	4
OTU940	0	0	0	0	0	0	0	0	0	0	0	0	0	0	0	0	0	0	0	0	0	0	0	0	0	0	0	0	0	0	2	0	0	0	0	0	0	0	0	0	0	0	0	0	0	0	0	0	0
OTU941	0	1	0	2	18	2	1	3	0	0	0	0	0	3	2	0	0	0	1	1	0	7	3	1	0	0	1	0	1	0	3	2	0	0	0	0	0	0	0	0	0	14	0	0	0	0	0	5	0
OTU942	0	0	0	0	0	0	0	0	0	0	2	0	0	0	0	0	0	0	1	0	0	0	0	0	1	0	0	0	0	0	1	0	0	2	0	0	0	0	0	1	0	0	0	0	1	0	0	0	0
OTU943	0	1	0	12	0	0	1	1	0	0	0	15	0	0	0	0	0	1	0	0	1	1	1	2	0	1	0	0	15	0	4	1	28	25	3	0	0	0	0	0	0	0	0	0	1	3	1	1	1
OTU944	0	0	0	0	0	0	0	0	0	0	0	0	0	0	0	0	0	0	0	0	0	0	0	0	0	0	0	0	0	0	3	0	0	0	0	0	0	0	0	0	0	0	0	0	0	0	0	0	0
OTU945	0	0	0	1	0	0	1	0	0	0	0	0	0	0	0	0	0	0	0	1	0	0	2	2	2	0	2	0	5	0	7	0	0	0	4	0	0	0	0	0	0	0	0	0	15	0	0	0	0
OTU946	2	0	0	6	2	0	1	0	0	0	0	0	1	0	0	0	3	3	5	25	0	0	21	0	0	2	0	0	56	2	43	44	41	13	0	0	0	3	0	1	0	2	5	0	2	1	6	35	4
OTU947	6	9	0	2	13	0	10	3	0	0	0	1	3	1	0	4	6	8	3	10	4	16	6	0	0	13	0	18	36	11	45	12	1	49	11	4	16	0	2	0	0	0	2	4	21	4	32	24	18
OTU948	0	0	0	0	0	0	0	0	0	0	0	0	0	0	0	0	0	0	0	0	0	0	0	0	0	0	0	0	0	0	3	0	0	0	0	0	0	0	0	0	0	0	0	0	0	0	1	3	0
OTU949	0	0	0	0	5	0	1	0	0	0	3	0	0	2	1	0	13	0	6	0	7	0	0	3	3	1	14	0	2	0	1	0	0	12	1	1	2	0	0	0	0	21	0	0	1	3	0	3	0
OTU950	0	0	0	0	0	0	0	0	0	0	0	0	0	0	0	0	0	0	0	0	0	0	0	0	0	1	0	0	0	0	1	0	0	0	0	0	0	0	0	0	0	0	0	0	0	0	0	0	0
OTU951	3	1	0	2	2	0	0	1	0	0	0	0	0	2	0	0	0	0	3	6	2	0	0	0	1	11	1	0	4	1	8	19	4	16	0	4	2	2	0	0	0	0	4	3	9	2	7	1	3
OTU952	0	0	0	0	0	0	0	0	0	0	0	0	0	0	0	0	0	0	1	0	0	0	0	0	0	2	0	0	7	1	5	0	0	0	3	1	0	0	0	0	1	0	1	0	1	0	1	0	0
OTU953	0	0	0	0	0	0	0	0	0	0	0	0	0	0	0	1	1	0	0	1	0	4	5	0	0	0	0	0	5	2	8	0	0	0	0	0	0	3	0	0	0	0	0	0	0	0	1	2	0
OTU954	1	6	31	0	0	0	0	0	0	0	0	0	0	0	0	0	0	0	0	0	3	0	0	8	0	0	0	0	1	0	1	0	0	0	0	0	1	0	0	2	0	0	0	0	0	0	0	0	3
OTU955	0	0	0	5	2	0	1	1	3	0	0	0	0	0	0	0	0	6	0	0	0	0	0	0	1	2	0	0	46	3	20	0	0	7	1	0	3	0	0	1	0	1	1	1	4	0	6	5	7
OTU956	23	1	1	2	32	1	1	7	0	0	0	7	4	2	1	6	10	4	15	4	5	0	6	4	3	8	8	32	27	10	7	70	18	57	4	4	0	8	0	0	2	55	10	0	2	1	76	83	36
OTU957	0	0	0	0	4	0	0	0	0	0	0	0	0	0	0	0	1	0	0	1	0	1	1	0	0	0	7	1	0	0	6	0	0	23	5	0	4	0	0	0	1	7	4	0	0	0	1	5	0
OTU958	23	0	8	7	10	0	6	17	8	16	11	6	23	6	0	3	2	6	7	1	1	0	2	5	7	14	2	2	1	5	1	11	42	4	9	0	0	9	0	10	0	4	3	0	1	12	0	0	171
OTU959	0	0	0	2	0	0	0	0	0	0	0	0	0	0	0	0	0	0	0	2	0	0	2	0	0	1	0	0	4	1	4	0	0	0	5	0	3	0	0	0	0	0	0	2	0	0	0	0	0
OTU960	0	0	0	0	0	0	0	0	0	0	0	0	0	0	0	0	0	0	0	0	0	0	0	0	0	0	0	0	0	0	3	0	0	0	0	0	0	0	0	0	0	0	0	0	0	0	0	0	0
OTU961	6	0	0	3	18	0	0	7	4	0	0	4	0	5	0	2	8	3	9	0	5	0	6	2	0	0	22	8	2	4	12	4	5	9	1	0	1	7	0	0	3	22	1	2	0	0	0	6	2
OTU962	3	0	0	0	0	4	12	5	5	0	0	1	1	0	0	2	0	0	0	1	0	1	0	0	5	3	0	0	0	3	4	0	0	0	0	0	0	0	0	1	0	0	0	0	3	0	3	0	1
OTU963	29	8	7	19	78	8	3	5	13	37	32	2	12	4	1	1	2	43	45	2	23	2	2	9	11	91	0	0	24	9	4	12	9	14	4	0	5	6	0	24	0	17	4	1	17	21	14	3	64
OTU964	0	1	0	0	16	3	11	3	3	0	1	1	0	0	1	0	21	0	2	4	2	7	5	0	0	0	12	4	7	0	4	0	0	3	2	0	0	0	0	0	4	11	13	0	0	0	0	0	3
OTU965	10	5	0	3	10	0	2	6	0	0	0	1	0	2	0	5	0	0	2	0	0	0	0	1	0	15	0	0	0	0	1	5	0	0	0	2	0	7	0	3	3	0	0	1	0	0	0	2	12
OTU966	3	2	1	7	0	1	18	15	4	0	1	3	4	0	13	1	0	4	0	10	2	4	4	1	3	46	3	0	2	10	5	2	3	8	0	3	4	1	3	2	0	2	0	9	7	2	3	0	1
OTU967	3	0	0	0	4	0	3	0	0	0	0	0	0	0	0	0	0	0	0	0	0	5	5	1	2	8	0	0	0	8	21	0	0	0	0	0	2	0	0	0	0	1	0	0	1	0	0	3	4
OTU968	0	0	0	0	0	4	0	0	0	0	0	0	0	0	0	0	0	0	0	1	0	0	3	0	0	0	0	0	0	1	3	0	0	0	0	1	0	0	0	0	0	0	0	0	0	0	0	2	0
OTU969	0	0	0	0	4	0	0	0	0	0	0	0	0	0	0	0	1	0	2	0	0	0	0	0	0	0	2	1	0	0	2	0	3	8	0	0	1	0	0	0	0	3	1	0	4	0	0	0	0
OTU970	1	0	0	2	0	0	0	0	0	0	0	0	0	0	0	0	0	0	0	0	0	0	0	0	0	0	0	0	3	0	1	5	0	1	0	0	0	0	0	0	0	0	0	0	1	0	3	2	3
OTU971	0	0	0	1	0	0	0	0	0	0	0	0	0	0	0	0	0	0	0	0	0	0	0	0	0	0	0	0	0	0	8	0	0	1	0	0	0	0	0	0	0	0	0	0	0	0	4	5	0
OTU972	0	0	3	0	6	2	0	3	20	45	18	1	4	1	0	0	0	2	2	5	0	0	0	2	3	21	0	0	1	2	6	0	1	4	0	4	1	2	0	11	0	0	0	1	2	8	1	0	4
OTU973	4	2	0	3	8	0	0	3	0	0	2	2	2	0	1	0	0	6	4	0	1	1	0	2	0	8	0	1	1	1	1	2	1	3	1	0	1	2	0	4	0	1	0	0	5	3	1	1	8
OTU974	0	1	0	0	0	0	1	8	1	0	0	2	0	0	0	0	0	1	0	0	0	1	0	0	0	1	0	1	0	2	1	0	1	0	1	0	0	0	0	0	0	4	0	2	1	1	0	0	0
OTU975	0	0	0	0	0	0	0	0	0	0	0	0	0	0	0	0	0	0	0	0	0	0	0	0	0	0	0	0	0	0	2	0	1	3	0	0	0	0	0	0	0	0	0	0	0	0	0	0	0
OTU976	0	0	0	0	1	0	0	0	0	0	0	0	0	0	0	0	0	0	0	1	0	0	0	0	0	0	0	0	9	0	2	0	0	8	0	0	0	0	0	0	1	1	0	0	0	0	0	0	1
OTU977	0	0	0	0	0	0	0	0	0	0	0	0	0	0	0	0	0	0	0	0	0	1	0	0	0	0	0	0	3	0	10	0	0	0	0	0	0	0	0	0	0	0	0	3	0	0	0	0	0
OTU978	0	0	0	0	0	0	0	0	0	0	0	0	0	0	0	0	0	0	0	2	0	0	1	0	0	0	0	0	0	0	2	0	0	0	0	0	0	0	0	0	0	0	0	0	0	0	0	2	0
OTU979	0	3	0	0	8	0	16	1	0	0	0	2	2	0	3	0	3	1	4	17	1	2	1	0	18	14	80	6	16	2	15	5	18	125	14	15	13	0	0	0	9	39	9	5	0	2	34	24	3
OTU980	25	5	3	9	10	0	3	0	28	0	0	20	24	25	1	0	5	4	32	3	14	6	10	11	2	1	4	2	15	9	5	0	2	1	4	3	0	59	0	3	2	6	2	0	2	4	0	1	4
OTU981	79	7	3	14	15	9	3	1	4	1	8	5	8	3	1	9	0	13	40	5	1	0	3	5	0	31	0	81	22	11	4	12	5	26	2	1	0	20	0	33	1	2	0	0	2	2	38	52	42
OTU982	0	0	0	0	1	0	8	0	0	0	0	1	0	0	0	0	0	2	3	7	0	4	1	0	1	1	1	0	5	3	6	13	6	26	0	0	11	0	0	0	0	0	1	14	1	0	6	16	1
OTU983	6	0	0	3	1	0	0	0	10	5	1	9	4	0	0	1	1	9	0	0	0	1	2	4	0	0	0	0	0	0	1	0	1	0	0	0	0	7	0	2	1	2	0	0	2	0	0	1	2
OTU984	1	0	0	0	8	0	4	1	0	0	0	0	0	3	1	0	4	4	8	0	5	1	0	0	0	3	7	12	6	0	6	30	82	22	2	0	1	0	0	0	0	23	0	2	1	4	5	6	2
OTU985	0	1	0	1	1	1	0	1	0	0	0	4	1	0	0	2	3	18	0	7	3	0	5	0	0	0	0	0	34	28	6	0	0	0	0	0	0	0	0	0	0	0	0	0	0	0	0	0	0
OTU986	1	6	0	2	0	0	0	0	0	0	0	0	0	0	0	0	2	0	0	0	0	0	0	0	1	1	0	0	1	10	1	42	1	2	0	1	0	1	1	0	0	0	0	0	0	0	8	0	0
OTU987	0	0	0	1	6	0	0	0	0	0	0	0	0	0	0	0	0	0	2	0	0	0	0	0	0	4	0	0	1	1	1	13	1	20	0	0	0	0	0	0	2	1	0	0	4	3	1	0	2
OTU988	0	0	1	0	0	0	0	0	1	0	0	0	0	0	0	0	0	0	0	0	0	0	0	1	0	1	0	0	0	0	3	0	0	0	0	0	0	1	0	0	0	0	0	0	1	0	0	0	0
OTU989	0	0	0	0	0	0	0	0	0	0	0	0	0	0	0	0	0	0	0	0	0	0	0	0	0	0	0	0	5	0	2	0	0	0	1	0	1	0	0	0	0	0	0	0	1	0	0	0	0
OTU990	1	0	0	3	28	0	0	1	0	0	0	1	0	0	1	0	3	1	1	1	4	0	5	1	0	0	15	13	5	0	8	8	0	4	1	0	0	3	0	5	12	62	16	2	0	0	1	5	0
OTU991	1	0	0	1	0	1	0	0	0	0	0	0	0	0	0	0	0	0	2	0	1	0	0	0	0	0	0	0	7	0	2	1	8	2	0	0	0	0	0	2	0	0	0	0	0	0	0	0	1
OTU992	0	0	0	0	0	0	0	0	0	0	0	0	0	0	0	0	0	0	0	0	0	0	0	0	0	0	0	0	0	0	6	0	0	0	0	0	0	0	0	0	0	0	0	0	0	0	0	0	0
OTU993	0	0	0	0	0	0	0	0	0	0	0	0	0	0	0	0	0	2	0	0	0	0	0	0	0	0	0	0	0	0	2	1	0	0	0	1	0	0	0	0	0	0	0	0	1	0	0	0	0
OTU994	0	0	0	3	0	0	0	0	3	0	0	1	0	0	0	0	0	0	1	0	1	0	0	0	0	0	0	0	0	0	1	0	0	0	1	0	0	0	0	0	3	0	0	0	0	0	0	0	0
OTU995	9	15	2	43	53	20	36	32	25	1	8	47	63	4	16	41	54	43	264	90	24	65	47	9	46	39	94	25	334	22	149	54	56	219	39	23	38	8	2	7	65	22	150	96	65	52	470	1056	95
OTU996	9	2	0	3	5	1	2	1	0	0	0	6	3	1	0	0	1	7	4	3	2	1	0	1	2	6	0	0	4	1	1	3	3	2	2	0	1	3	1	1	0	1	0	1	6	1	2	0	10
OTU997	0	0	0	0	1	0	0	0	0	0	0	0	0	0	0	0	2	0	1	0	0	0	0	2	0	4	0	0	1	0	3	0	0	2	0	0	0	0	0	0	0	0	0	0	4	0	1	4	1
OTU998	0	8	6	1	27	5	2	1	1	1	3	5	5	1	1	1	0	70	8	1	7	0	0	2	2	35	0	0	2	1	3	1	2	10	3	0	1	0	3	7	3	5	0	1	71	15	3	2	37
OTU999	2	0	0	0	0	0	0	0	0	0	0	0	0	1	0	0	0	0	1	0	0	0	0	0	0	2	0	0	0	2	1	1	0	0	0	0	0	0	0	0	0	0	0	1	1	0	0	0	0
OTU1000	2	2	0	7	1	0	0	2	0	0	0	1	2	1	1	0	0	0	4	3	2	1	1	1	0	0	1	1	1	1	1	0	0	0	5	0	2	2	0	1	0	0	0	0	0	4	0	5	0
OTU1001	0	0	0	0	0	0	0	11	5	3	0	3	6	0	0	0	0	5	0	0	0	0	2	0	0	1	0	0	6	0	2	0	0	2	1	0	0	0	0	0	2	1	1	2	1	1	0	5	0
OTU1002	3	1	0	1	0	0	1	3	1	0	0	2	0	0	0	0	0	4	1	2	0	2	0	0	1	12	4	3	4	5	1	0	1	0	5	0	3	0	0	0	0	2	0	2	45	4	1	1	0
OTU1003	0	0	0	0	0	0	0	0	0	0	0	0	0	0	0	0	0	0	0	0	0	0	0	0	0	0	0	0	0	0	1	1	0	1	0	0	0	0	0	0	0	0	0	0	0	0	0	1	0
OTU1004	0	0	0	0	0	0	0	0	0	0	4	0	0	0	0	0	0	0	0	2	1	7	3	0	0	0	25	3	0	1	3	0	0	0	1	0	0	0	0	0	0	0	0	3	0	0	0	0	0
OTU1005	0	0	0	0	0	0	0	0	0	1	0	0	0	0	0	0	0	0	0	0	0	0	0	0	0	0	0	0	0	0	2	1	0	0	0	0	0	0	0	0	0	0	0	0	0	0	0	0	0
OTU1006	3	5	0	4	3	31	92	87	46	2	0	6	5	0	5	22	3	0	9	10	0	32	8	5	0	13	2	1	61	8	15	24	8	108	1	2	1	3	5	3	2	4	0	6	7	7	148	538	66
OTU1007	0	0	0	0	5	0	1	1	0	0	0	1	5	0	0	2	1	0	2	2	0	0	1	2	3	7	1	0	7	2	1	3	0	1	2	0	1	2	0	0	0	8	2	0	0	0	2	3	0
OTU1008	0	0	0	0	0	0	0	0	0	0	0	0	0	0	0	0	0	0	0	0	0	0	0	0	0	0	0	3	0	0	1	0	0	2	0	0	0	0	0	0	0	4	0	0	0	0	0	0	0
OTU1009	0	1	0	1	3	0	0	3	0	0	0	0	0	0	0	0	2	0	2	1	2	2	5	0	0	0	5	12	0	0	1	3	15	4	3	0	2	0	0	0	1	25	2	2	12	0	1	3	0
OTU1010	6	2	4	1	1	0	0	0	19	5	0	2	0	0	0	0	0	0	3	0	0	0	1	12	1	0	0	0	0	0	2	0	0	0	0	0	0	7	0	4	0	0	0	0	0	4	0	0	0
OTU1011	8	5	1	4	22	0	4	2	0	4	17	3	4	0	4	43	0	22	5	7	1	1	0	0	7	13	7	7	75	2	59	3	0	2	8	11	8	1	0	2	4	4	5	23	50	6	10	5	4
OTU1012	0	3	1	0	147	0	1	1	0	0	0	0	0	0	1	2	0	0	0	2	0	0	2	0	0	1	27	1	8	3	2	0	0	0	0	0	0	0	0	0	0	61	0	0	0	0	0	1	0
OTU1013	0	0	0	0	0	0	0	0	0	0	0	0	0	0	0	0	0	0	0	3	0	0	0	0	0	0	6	0	0	0	1	0	0	0	0	0	0	0	0	0	0	0	0	0	0	0	0	0	0
OTU1014	1	0	0	0	5	0	0	0	0	0	0	0	0	0	0	0	0	0	1	0	0	0	0	0	0	2	0	0	1	0	2	7	10	1	0	0	0	0	0	0	0	0	0	0	0	0	2	0	4
OTU1015	1	0	0	1	0	0	5	2	1	0	0	8	4	0	1	1	0	0	1	6	1	3	1	1	0	1	0	0	16	0	7	4	2	2	0	0	0	0	0	1	0	3	1	0	1	1	6	10	0
OTU1016	0	0	0	0	0	0	0	0	0	0	0	0	0	0	0	0	0	0	0	0	0	0	0	0	1	0	0	0	0	0	2	0	0	0	0	0	0	0	0	0	0	0	0	0	0	0	0	0	0
OTU1017	0	0	0	0	0	0	0	0	0	0	0	0	0	0	0	0	0	3	0	0	0	0	0	0	0	0	0	0	3	0	2	0	1	0	0	0	0	0	0	0	0	0	0	0	0	0	0	0	1
OTU1018	0	0	0	1	0	0	0	0	0	0	0	0	0	0	0	0	0	0	0	0	0	0	0	0	0	0	0	0	0	0	1	0	0	0	0	0	0	0	0	0	0	0	0	0	0	0	0	0	0
OTU1019	0	0	0	0	0	0	1	0	1	0	0	0	0	2	1	1	0	0	0	8	1	0	0	0	0	27	0	1	4	4	2	0	0	1	1	0	0	0	0	0	1	2	1	0	0	1	3	7	2
OTU1020	3	6	0	1	1	0	0	3	0	0	0	2	4	0	0	3	0	5	1	0	3	2	0	1	0	7	0	0	10	2	1	0	2	9	1	0	0	1	2	4	0	0	1	0	2	0	0	2	10
OTU1021	0	0	0	0	0	0	0	0	0	0	0	0	0	0	0	0	0	0	0	0	0	0	0	0	0	0	0	0	0	0	1	1	0	5	0	0	0	0	0	0	0	0	0	0	0	0	0	0	0
OTU1022	0	1	0	8	5	0	1	5	0	0	0	5	1	0	0	0	0	1	0	9	1	0	0	0	4	27	0	0	0	0	2	0	1	0	0	1	0	2	0	0	0	0	1	1	0	0	0	0	0
OTU1023	0	0	0	0	0	0	0	0	0	0	0	0	0	0	0	0	0	0	0	0	0	0	0	0	0	0	0	0	0	0	2	0	0	0	0	0	0	0	0	0	0	0	0	0	0	0	0	0	0
OTU1024	2	0	0	0	1	0	0	0	0	0	0	0	2	0	0	0	0	0	4	0	0	0	0	0	0	1	0	0	0	0	2	1	6	0	2	0	0	3	0	1	1	1	1	0	1	0	4	0	0
OTU1025	0	0	0	0	0	0	0	0	0	0	0	0	0	0	0	0	0	0	0	0	0	0	0	0	0	0	0	0	0	0	2	0	0	0	0	0	0	0	0	0	0	0	0	0	0	0	0	0	0
OTU1026	0	0	0	0	0	0	0	0	0	0	0	0	0	0	0	0	0	0	0	0	0	0	0	0	0	0	0	0	0	0	2	0	0	0	0	0	0	0	0	0	0	0	0	0	0	0	0	0	0
OTU1027	0	1	0	1	0	0	3	2	0	0	1	6	0	0	1	0	0	2	0	0	0	1	2	0	2	4	0	0	0	0	1	0	0	0	3	0	0	0	0	0	0	0	0	0	0	0	2	0	1
OTU1028	7	22	2	31	18	0	4	5	4	0	2	23	3	8	2	0	26	5	19	1	11	1	4	13	2	8	0	1	4	14	14	2	9	5	11	9	7	5	1	5	12	6	27	338	137	19	5	5	7
OTU1029	0	0	0	0	0	0	0	0	0	0	1	0	0	0	0	0	0	0	0	0	0	0	0	0	4	0	0	0	7	0	4	162	5	1	0	0	0	0	0	0	0	0	0	0	0	0	0	0	0
OTU1030	0	0	0	1	0	0	0	0	0	1	0	0	0	0	0	0	2	0	2	0	0	0	14	1	0	0	0	0	1	0	4	5	0	0	0	0	0	0	0	0	0	0	0	0	0	0	0	1	0
OTU1031	5	1	1	0	8	0	0	0	2	0	0	0	0	0	0	0	0	2	0	0	3	0	0	0	0	5	0	2	0	0	1	0	0	0	0	0	0	1	0	4	0	1	2	0	4	1	0	0	3
OTU1032	0	0	0	0	4	0	0	0	0	0	0	0	0	0	0	0	2	0	0	1	0	0	2	0	0	0	19	3	0	0	3	0	0	0	0	0	0	0	0	0	0	2	0	2	0	0	0	0	0
OTU1033	0	0	0	5	1	0	0	0	0	0	0	2	2	0	0	0	0	0	0	0	0	0	0	0	0	0	0	0	1	0	2	0	0	1	0	0	1	0	0	0	0	0	0	0	0	0	0	0	2
OTU1034	8	5	0	18	8	1	0	0	0	1	2	5	3	2	0	7	1	17	0	0	2	1	1	2	2	10	1	0	5	4	3	0	7	11	3	0	1	0	1	8	2	2	0	1	1	1	1	0	5
OTU1035	0	0	0	0	0	0	0	0	0	0	0	0	0	0	0	0	0	0	0	2	0	1	0	0	0	0	0	1	1	0	1	0	0	1	0	0	0	0	0	0	0	0	0	0	0	0	0	0	0
OTU1036	0	0	0	0	0	0	0	0	0	0	0	0	0	0	0	0	0	0	0	0	0	0	0	0	0	1	0	0	0	0	1	0	0	0	0	0	0	1	0	0	0	0	0	0	1	0	5	1	9
OTU1037	0	0	0	0	0	0	0	0	0	0	0	0	0	0	0	0	0	0	0	0	0	0	0	0	0	0	0	0	0	0	1	0	0	0	0	0	0	0	0	0	0	0	0	0	0	0	0	0	0
OTU1038	0	0	0	0	1	0	0	2	0	0	0	0	0	0	0	0	0	0	0	1	0	0	6	0	0	0	1	11	6	0	3	0	0	2	0	0	0	0	0	0	0	6	2	0	3	0	0	1	0
OTU1039	4	9	0	1	23	6	15	15	5	26	8	9	6	0	1	21	0	36	2	6	5	3	8	11	8	58	3	1	12	4	12	0	1	9	1	1	14	1	5	6	1	7	0	7	75	3	12	4	15
OTU1040	0	0	0	0	0	0	0	0	0	0	0	0	0	0	0	0	0	0	0	0	0	0	0	0	0	0	0	0	0	0	2	0	0	0	0	0	0	0	0	0	0	0	0	0	0	0	0	2	0
OTU1041	0	0	0	0	1	0	0	1	0	0	0	0	0	0	0	0	0	0	3	0	0	0	0	0	0	0	0	0	2	0	1	0	0	0	1	0	0	0	0	0	0	13	4	0	0	0	0	0	0
OTU1042	0	0	0	0	0	0	0	0	1	0	0	0	0	2	0	0	0	0	0	0	1	0	0	0	0	0	2	0	4	0	1	0	0	0	0	0	0	0	0	0	0	3	2	0	0	0	0	4	0
OTU1043	0	0	0	0	0	0	0	0	0	0	0	0	0	0	0	0	0	0	0	0	0	0	0	0	0	0	0	0	0	0	2	0	0	0	0	0	0	0	0	0	0	0	0	0	0	0	0	0	0
OTU1044	0	0	0	7	6	2	1	0	0	0	0	0	1	0	0	0	3	0	3	0	0	0	0	1	0	0	0	0	0	11	2	75	0	0	0	18	4	0	0	0	0	0	1	0	0	0	0	0	3
OTU1045	7	19	7	7	12	0	17	10	3	0	0	11	0	2	3	34	15	7	5	9	19	0	13	8	8	15	6	7	41	36	9	55	250	157	9	10	4	0	0	1	5	39	15	6	3	2	13	13	8
OTU1046	2	0	0	0	0	0	0	0	0	0	0	0	0	0	0	0	1	0	0	0	0	1	6	0	0	0	0	0	0	0	2	3	0	0	0	0	0	0	0	0	0	0	0	0	0	0	0	0	0
OTU1047	0	0	0	0	0	0	0	0	0	0	0	0	0	0	0	0	0	0	0	0	0	0	1	0	0	0	0	0	0	0	1	0	0	0	0	0	0	0	0	0	0	0	0	0	0	0	0	0	0
OTU1048	0	8	1	0	2	8	11	1	1	0	1	4	2	3	0	4	2	2	7	14	2	11	20	3	0	6	33	5	31	10	22	3	1	43	3	2	7	1	0	2	1	10	0	3	1	0	15	82	4
OTU1049	0	2	0	0	1	0	0	0	0	0	0	0	0	0	0	0	4	0	3	2	2	0	3	0	2	0	8	20	0	4	3	3	14	1	3	0	2	0	0	0	0	5	0	0	10	0	0	0	0
OTU1050	0	0	0	1	1	0	0	0	0	0	0	0	1	0	0	0	0	1	0	0	0	0	0	0	0	0	0	1	1	0	3	1	0	0	0	0	0	0	0	0	0	1	0	0	0	0	0	0	0
OTU1051	0	0	0	0	0	0	0	0	0	0	0	0	0	0	0	0	0	0	2	0	0	0	0	0	0	0	0	0	0	0	2	0	0	0	0	0	0	0	2	0	0	0	0	0	0	0	0	0	0
OTU1052	2	0	0	0	1	0	0	0	0	3	9	1	0	0	0	0	0	5	1	0	0	0	0	1	1	4	0	0	0	0	1	0	0	0	2	0	0	0	0	1	0	0	0	0	1	2	0	0	0
OTU1053	0	0	0	0	0	0	0	0	0	0	0	0	0	0	0	0	0	0	1	0	1	0	2	2	0	0	0	2	0	0	1	0	0	0	0	0	0	0	0	0	0	24	0	0	0	0	0	0	0
OTU1054	0	2	0	4	16	0	6	0	0	0	0	0	1	0	0	0	18	1	2	4	5	5	0	2	0	1	4	0	45	0	9	233	244	189	1	1	14	0	0	0	2	25	0	1	2	2	60	138	32
OTU1055	13	0	0	8	7	0	0	0	1	0	0	3	0	1	0	1	0	4	5	1	2	3	0	0	0	11	0	0	10	18	2	19	136	48	3	0	1	4	0	0	0	0	2	0	3	9	6	0	26
OTU1056	0	0	0	0	1	0	0	0	0	0	0	0	0	0	0	0	0	0	0	0	0	0	0	0	0	0	0	1	0	0	2	0	0	0	0	0	0	0	0	0	0	0	0	0	0	0	0	0	0
OTU1057	0	0	0	0	0	1	0	0	0	0	0	0	0	0	0	0	0	0	0	0	0	0	0	0	0	1	0	0	0	1	7	0	0	0	0	2	0	0	0	0	0	0	0	0	0	0	0	0	0
OTU1058	0	1	0	0	4	0	0	0	0	0	0	1	2	0	0	2	0	0	1	0	1	0	0	0	0	2	0	0	3	0	1	19	3	0	1	0	0	0	0	1	5	0	1	0	0	4	0	3	1
OTU1059	1	2	0	0	0	3	0	1	1	0	0	0	2	0	0	1	0	2	2	0	3	0	0	1	0	0	6	3	2	0	3	12	2	3	0	0	1	0	0	0	0	3	2	1	2	0	6	2	0
OTU1060	0	1	2	0	6	0	1	1	0	0	1	1	0	0	0	0	0	8	1	1	2	0	0	0	0	11	0	0	0	3	2	2	0	7	0	0	0	0	0	2	4	0	0	0	7	4	4	0	6
OTU1061	0	0	0	1	1	0	2	0	0	0	1	1	2	0	0	0	0	0	1	2	0	2	0	0	1	3	0	0	6	1	3	2	2	6	0	0	1	0	0	0	0	0	0	0	1	2	0	8	3
OTU1062	1	1	1	3	12	5	0	0	2	16	5	1	16	1	0	0	0	6	10	3	2	0	0	3	0	18	0	0	1	3	3	1	0	2	1	0	1	1	0	4	1	0	1	0	5	7	0	0	9
OTU1063	0	0	0	0	1	0	0	0	0	0	0	0	0	0	0	0	0	0	0	0	0	0	0	0	0	0	0	0	0	0	1	0	0	0	0	0	0	0	0	0	0	0	0	0	0	0	0	0	0
OTU1064	1	0	0	0	1	0	0	4	0	0	0	0	0	0	0	0	0	0	0	0	0	1	0	0	0	2	0	0	0	0	2	4	2	1	0	0	0	0	0	0	0	0	0	0	0	0	0	0	3
OTU1065	0	0	0	0	0	0	0	0	0	0	0	0	0	0	0	0	1	0	4	0	0	0	0	0	0	0	0	0	80	0	14	0	0	22	0	0	0	0	0	0	0	0	0	0	0	0	20	24	7
OTU1066	0	24	0	0	0	0	0	0	0	0	0	0	0	0	0	0	0	0	0	0	0	0	0	0	1	0	0	0	6	0	2	0	0	1	0	0	0	0	0	0	0	0	0	0	0	0	0	0	1
OTU1067	0	0	0	0	0	0	0	0	0	0	0	0	0	0	0	0	0	0	0	0	0	0	0	0	0	0	0	0	0	0	5	0	0	0	0	0	0	0	0	0	0	0	0	0	0	0	0	0	0
OTU1068	0	3	0	0	12	1	4	0	0	0	0	1	2	0	6	1	1	15	1	10	0	0	1	0	1	3	6	1	3	2	1	7	93	23	5	8	11	0	0	0	0	1	0	0	1	1	14	11	13
OTU1069	0	0	0	0	0	0	0	0	0	0	0	0	0	0	0	0	0	0	0	0	1	0	0	0	0	0	0	0	1	1	2	0	0	1	0	0	0	0	0	0	0	0	0	0	0	0	2	5	7
OTU1070	1	4	0	4	149	2	2	7	3	1	0	8	0	2	8	8	11	3	8	13	9	18	38	5	23	10	214	97	23	18	13	6	34	37	8	2	2	0	0	4	16	231	15	11	22	8	18	10	0
OTU1071	11	1	0	0	0	0	4	0	4	0	0	1	0	5	0	1	0	0	0	2	0	0	4	0	0	0	0	1	2	14	2	0	0	0	0	0	0	0	0	0	0	0	0	0	0	0	0	0	0
OTU1072	5	2	1	4	0	0	1	2	12	2	0	6	6	4	0	0	0	1	14	1	0	0	1	9	0	2	0	0	0	2	1	0	0	0	1	0	3	6	1	2	0	2	0	0	0	0	0	0	2
OTU1073	0	0	0	0	0	0	0	0	0	0	0	0	0	0	0	0	0	0	0	0	0	0	0	0	0	0	0	0	0	0	2	0	0	0	0	0	0	0	0	0	0	0	0	0	0	0	0	0	0
OTU1074	0	0	0	0	0	0	0	0	0	0	0	0	0	0	0	0	0	0	0	0	0	0	0	0	0	0	0	0	11	0	5	6	1	8	0	0	0	0	0	0	0	0	0	0	0	0	0	0	0
OTU1075	0	0	0	0	0	0	0	0	0	0	0	0	0	0	0	0	0	0	0	0	0	0	0	0	0	0	0	0	0	0	2	0	0	0	0	0	0	0	0	0	0	0	0	0	0	0	0	0	0
OTU1076	0	0	0	0	1	0	0	0	0	0	0	0	0	0	0	0	0	0	0	0	0	0	0	0	0	11	0	0	0	0	4	0	0	0	1	0	0	0	0	0	0	1	0	1	6	1	1	0	0
OTU1077	1	0	0	0	0	0	2	1	0	0	0	0	0	0	0	0	0	0	0	4	0	0	1	0	0	0	1	2	3	2	6	0	0	0	0	0	1	0	0	0	10	0	3	0	1	0	1	0	0
OTU1078	0	1	0	0	11	4	2	2	0	1	3	0	2	0	1	0	1	6	0	3	3	0	0	1	0	13	0	0	3	1	3	0	1	6	0	0	0	2	1	3	0	0	0	0	10	5	1	0	5
OTU1079	10	8	0	7	5	0	4	0	4	0	9	10	2	1	5	82	0	6	12	6	11	4	10	3	2	41	0	2	43	12	8	0	4	15	13	0	17	2	0	6	6	1	0	2	14	5	8	15	18
OTU1080	0	2	0	1	2	0	5	2	0	0	0	2	1	0	2	0	0	0	0	14	0	2	0	0	1	0	4	3	0	3	7	0	0	20	2	1	1	0	0	0	1	0	0	8	4	0	2	2	0
OTU1081	0	0	0	0	0	0	0	0	0	0	0	0	0	0	0	0	1	0	0	1	0	0	0	0	0	0	0	0	9	0	3	27	4	10	0	0	1	0	0	0	0	0	0	0	0	0	11	27	31
OTU1082	2	0	0	0	1	0	0	2	0	0	0	2	0	0	0	4	0	0	0	2	1	0	0	1	0	3	7	4	0	3	1	0	0	0	0	0	0	0	0	4	0	18	0	0	1	2	0	0	0
OTU1083	6	35	0	31	94	34	143	32	18	1	1	12	5	0	4	5	21	43	5	82	0	61	20	7	15	110	11	3	224	32	148	26	162	173	20	81	152	0	12	9	4	42	7	3	169	25	411	364	259
OTU1084	1	4	0	1	9	0	0	0	1	0	0	0	0	0	0	0	0	3	2	8	0	0	0	0	0	11	2	2	3	0	1	5	1	6	1	0	0	0	0	0	1	9	1	0	16	1	29	13	5
OTU1085	3	0	0	4	1	0	2	0	1	0	0	3	0	0	1	0	0	1	10	1	0	0	0	2	0	0	1	0	0	1	1	79	8	15	3	0	0	0	0	0	1	1	0	0	0	1	0	5	0
OTU1086	3	5	0	5	12	3	14	5	1	1	0	1	1	0	0	2	1	4	1	6	0	5	0	0	2	46	0	0	42	9	29	316	131	46	4	9	14	0	0	2	0	0	0	3	4	0	91	56	33
OTU1087	0	0	0	1	0	0	0	0	0	0	0	0	0	0	1	0	0	0	0	0	0	0	0	0	0	0	0	0	1	0	1	9	27	20	0	0	0	0	0	2	0	0	0	0	1	0	1	0	5
OTU1088	0	1	0	0	0	1	0	3	0	0	0	0	0	1	2	0	0	0	0	1	0	1	0	1	0	0	1	2	3	1	7	0	4	0	6	5	4	0	0	0	0	1	0	3	1	1	0	1	0
OTU1089	0	0	0	2	0	0	2	0	0	0	0	0	1	0	0	0	0	0	0	0	0	0	0	0	0	0	0	0	8	0	1	0	0	0	0	0	0	0	0	0	0	0	0	0	0	0	0	0	0
OTU1090	0	0	0	0	0	0	11	2	0	0	0	0	0	0	1733	0	1	0	0	0	0	0	0	0	0	0	5	0	0	2	3	0	0	0	4	6	4	0	0	0	0	0	0	0	0	0	0	0	0
OTU1091	1	0	0	0	2	0	0	0	0	2	0	0	0	0	0	0	0	1	0	0	0	0	0	0	2	5	0	0	0	1	2	0	0	0	0	0	0	0	0	0	0	0	0	0	0	0	0	0	2
OTU1092	0	0	0	0	2	1	1	3	0	0	0	0	0	0	0	0	2	4	0	2	0	2	0	0	0	2	0	0	1	0	1	0	0	0	1	0	2	0	0	0	0	0	0	0	2	0	0	1	0
OTU1093	0	2	0	2	8	0	0	0	0	0	0	14	3	0	0	0	1	7	1	0	0	0	0	0	0	9	0	0	2	1	3	5	7	13	1	1	1	0	1	0	0	1	0	0	5	0	5	0	6
OTU1094	3	0	0	0	5	0	2	1	0	1	3	1	0	9	6	0	13	0	0	4	1	0	17	0	20	5	16	25	15	1	6	0	0	57	0	10	0	1	0	0	9	1	30	5	6	4	0	2	0
OTU1095	1	2	0	0	4	0	0	1	1	0	0	1	2	0	2	0	0	6	0	10	5	2	2	0	2	5	3	1	30	12	11	0	0	10	3	0	0	0	0	2	4	2	0	0	4	3	7	1	11
OTU1096	0	0	0	0	2	0	4	2	0	0	0	1	0	0	2	0	1	0	4	2	4	3	3	0	4	11	21	0	0	1	6	0	0	3	0	4	4	0	0	0	0	3	0	2	0	5	2	6	0
OTU1097	3	1	1	1	5	0	2	0	1	0	0	1	2	1	0	0	0	0	0	3	0	1	0	6	1	13	1	0	2	1	3	1	5	17	1	3	5	2	0	3	0	0	1	0	0	3	0	0	4
OTU1098	0	152	8	26	57	192	76	0	5	17	169	3	0	0	0	4	53	1	49	17	1	105	70	71	1038	41	6	4	114	27	464	589	5	50	129	657	319	128	3016	11	32	461	27	859	1129	893	42	465	12
OTU1099	5	16	16	7	62	22	1	1	10	165	49	2	60	0	0	4	1	121	7	10	7	0	0	1	6	63	1	0	11	10	4	11	0	24	1	10	7	8	9	11	4	7	4	5	110	36	45	32	81
OTU1100	8	0	0	2	9	0	1	2	0	0	0	0	2	0	0	2	10	8	6	11	0	2	4	2	0	32	2	8	7	4	5	0	0	25	17	7	12	0	0	0	3	2	0	0	3	4	6	12	12
OTU1101	0	0	0	0	0	0	0	0	0	0	0	0	0	0	0	0	0	0	0	0	0	0	0	0	0	0	0	0	0	0	2	0	0	0	0	0	0	0	0	0	0	0	0	0	0	0	0	0	0
OTU1102	0	5	0	0	1	0	2	0	3	0	0	1	3	0	0	0	0	1	0	0	0	0	1	1	1	1	0	0	0	0	1	0	0	0	0	0	0	0	1	3	0	1	0	0	0	1	0	0	0
OTU1103	10	12	0	33	13	1	9	6	5	0	2	9	2	1	14	4	3	4	2	2	4	5	3	9	25	42	7	1	8	0	4	0	40	7	10	0	3	9	0	12	0	27	5	0	4	2	0	0	5
OTU1104	0	0	0	0	0	0	0	0	0	0	0	0	0	0	0	0	0	0	0	1	0	0	0	0	0	0	0	0	0	0	1	0	0	2	0	0	0	0	0	0	0	0	0	0	0	0	1	3	3
OTU1105	0	0	2	0	6	0	1	2	0	0	0	3	0	0	0	1	0	5	0	5	0	0	0	1	0	3	0	0	8	0	1	8	67	18	0	0	3	0	3	1	0	1	0	0	4	0	5	3	4
OTU1106	2	0	0	1	3	0	0	0	0	0	0	0	0	0	0	0	0	0	0	0	0	1	0	0	0	0	0	0	0	1	2	5	2	6	0	0	0	1	0	0	1	0	0	1	0	0	8	1	7
OTU1107	3	1	0	0	1	0	0	4	2	0	1	0	0	5	0	0	0	0	3	0	0	0	0	1	3	5	0	1	4	6	3	37	3	2	1	0	1	1	0	0	3	2	4	0	0	0	0	0	2
OTU1108	1	0	0	3	0	2	2	6	2	0	0	3	1	0	0	9	0	0	0	6	0	13	19	4	0	1	32	1	1	0	3	0	0	1	1	0	0	4	0	0	0	0	0	0	2	0	1	0	0
OTU1109	0	0	0	2	3	1	2	3	4	0	0	1	0	0	0	0	2	1	0	1	0	4	0	0	1	5	0	0	0	3	6	0	0	0	1	3	1	0	0	0	0	3	0	0	0	0	3	12	5
OTU1110	0	0	0	0	0	0	0	0	1	0	0	0	0	0	0	0	0	0	0	0	0	0	0	0	0	0	0	0	6	0	9	0	5	18	0	0	0	0	0	0	0	0	0	0	5	0	15	13	2
OTU1111	0	0	0	0	4	0	0	0	0	0	0	0	0	0	3	0	2	0	0	0	0	0	0	0	1	10	0	0	2	3	1	2	0	8	2	0	0	0	1	4	0	0	0	0	6	3	0	0	2
OTU1112	0	0	0	0	0	0	0	2	0	0	0	1	1	0	0	0	3	0	0	1	0	0	0	0	0	0	0	0	5	0	1	0	0	3	0	0	0	0	0	0	0	0	0	0	0	0	0	1	1
OTU1113	0	3	0	1	16	3	1	5	1	6	1	1	9	0	2	1	2	20	6	0	3	0	0	3	5	14	2	0	2	1	3	14	1	11	0	4	1	0	1	6	1	6	2	0	6	3	2	0	11
OTU1114	0	0	0	0	68	0	2	1	0	0	1	0	0	0	5	0	0	0	0	0	0	3	3	0	1	3	16	20	0	2	1	0	0	0	13	0	0	0	2	0	5	43	11	0	3	0	0	0	0
OTU1115	0	0	0	1	0	0	0	0	0	0	0	0	2	0	0	0	0	0	0	0	0	0	0	0	0	2	0	0	0	0	1	0	0	0	0	0	0	0	0	0	0	0	1	0	0	0	0	0	0
OTU1116	6	10	5	22	111	0	9	11	9	0	0	29	35	1	3	6	17	53	83	24	11	5	7	4	8	27	5	8	555	18	44	738	616	930	7	25	22	7	6	2	35	13	49	10	69	8	427	719	347
OTU1117	1	6	0	0	8	1	7	4	1	0	0	3	1	2	3	0	0	1	4	5	5	0	0	7	7	13	8	0	9	0	1	1	5	2	3	1	8	0	0	0	2	6	0	1	2	1	6	0	0
OTU1118	0	1	0	0	1	0	0	0	2	0	0	0	3	0	0	0	1	0	0	5	2	0	12	0	0	1	1	3	15	9	6	0	0	0	0	0	0	0	0	0	0	3	0	0	0	0	0	2	1
OTU1119	14	54	2	63	111	7	20	8	54	3	0	66	69	6	9	7	57	10	79	26	6	124	29	14	12	17	10	22	97	39	34	108	38	89	14	32	13	45	0	5	64	12	191	9	14	6	192	589	141
OTU1120	0	0	0	0	0	0	0	0	3	0	0	0	0	0	0	0	0	0	2	0	0	0	1	0	0	0	0	0	2	0	3	0	0	0	0	0	0	0	0	0	0	0	0	0	0	0	0	0	0
OTU1121	0	2	0	1	0	0	5	9	0	0	0	0	0	0	14	0	0	0	1	1	0	0	0	0	0	4	0	0	10	4	9	11	0	0	1	1	0	0	0	0	2	0	1	4	1	1	0	1	0
OTU1122	0	0	0	0	0	0	0	0	0	0	0	0	0	0	0	0	0	0	0	0	0	0	0	0	0	0	0	0	0	0	2	0	0	0	0	0	0	0	0	0	0	0	0	0	0	0	0	0	0
OTU1123	2	2	1	1	1	2	3	5	0	1	9	1	1	0	0	0	0	13	0	0	3	0	0	0	0	5	2	0	16	1	5	0	1	14	2	0	2	0	0	8	1	2	1	1	16	4	3	3	6
OTU1124	0	0	0	0	0	0	0	0	0	0	0	0	0	0	0	0	0	0	0	1	0	0	0	0	0	0	0	0	0	0	2	0	0	0	0	0	0	0	0	0	0	0	0	0	0	0	0	1	0
OTU1125	0	0	0	0	0	0	4	0	0	0	0	0	0	0	0	0	2	0	0	1	0	0	4	0	0	0	8	2	2	0	2	0	0	0	0	3	0	0	0	0	0	0	0	0	0	0	0	0	0
OTU1126	0	0	0	0	3	0	0	0	0	0	0	0	0	0	0	0	1	0	1	0	2	0	0	0	0	0	0	0	5	0	2	0	4	3	0	2	0	0	0	0	0	0	0	0	0	0	3	1	0
OTU1127	4	4	1	0	11	3	9	16	4	8	1	5	10	2	0	0	1	34	1	18	2	6	2	1	0	23	0	0	4	7	7	0	0	7	1	5	4	5	5	1	0	2	0	0	19	9	5	12	45
OTU1128	0	1	0	2	5	0	0	2	2	0	0	2	5	1	0	0	0	3	6	0	0	0	2	1	0	4	0	1	2	1	3	25	27	12	0	0	0	0	0	0	1	5	1	0	1	0	0	0	4
OTU1129	4	1	0	4	53	0	1	0	1	0	3	0	1	0	0	0	0	4	1	0	4	0	0	0	0	16	0	0	2	1	2	31	11	13	0	0	0	0	0	0	1	3	0	0	2	13	0	0	14
OTU1130	0	0	0	0	0	0	0	0	0	0	0	0	0	0	0	0	0	0	0	0	0	0	0	0	0	0	0	0	0	0	3	0	0	0	0	0	0	0	0	0	0	0	0	0	0	0	0	0	0
OTU1131	3	0	0	0	3	0	0	1	0	10	22	0	0	0	0	1	0	2	1	1	1	0	1	0	0	9	0	0	3	1	4	3	0	4	0	0	0	0	0	2	1	4	0	0	5	2	2	2	10
OTU1132	0	0	0	1	0	0	1	0	0	0	0	0	0	0	0	0	0	1	0	0	0	0	0	0	0	0	0	0	0	0	5	35	0	4	0	0	0	0	0	0	0	0	0	1	0	0	0	0	0
OTU1133	1	0	0	0	0	0	0	0	0	0	0	0	0	0	0	0	1	0	8	2	0	0	0	0	0	3	0	0	14	0	1	9	0	15	0	0	0	0	0	0	0	0	1	0	0	0	2	0	4
OTU1134	4	5	0	1	44	0	1	0	0	0	0	0	0	2	0	0	3	0	7	7	3	3	14	0	8	6	7	10	17	5	14	21	0	35	2	0	1	0	0	0	1	93	16	6	2	2	25	85	0
OTU1135	0	1	0	0	0	0	0	0	0	0	0	0	0	0	0	0	0	0	0	0	0	0	0	0	0	0	0	0	0	0	1	0	0	0	0	0	0	0	0	0	0	0	0	0	0	0	0	0	0
OTU1136	0	0	0	0	0	0	0	0	0	0	0	0	0	0	0	0	0	0	0	0	0	0	0	0	0	0	0	0	0	0	1	0	0	1	0	0	0	0	0	0	0	0	0	0	0	0	0	0	1
OTU1137	8	10	0	0	0	0	2	3	3	0	0	2	0	9	0	5	0	1	0	1	7	1	55	9	1	2	2	0	7	5	2	0	0	0	1	0	0	3	0	4	0	4	0	0	0	0	0	0	0
OTU1138	0	0	0	0	0	0	0	0	0	0	0	0	0	0	0	0	0	0	0	0	2	0	18	0	0	0	0	0	1	8	1	0	0	4	0	0	0	0	0	0	0	0	0	0	0	0	0	1	1
OTU1139	0	1	0	7	1	1	11	0	0	0	0	17	7	0	2	0	7	0	1	17	2	11	1	0	2	1	5	16	7	4	41	6	0	20	0	6	1	1	0	0	5	0	12	15	1	0	11	18	5
OTU1140	2	4	0	4	13	0	3	2	0	0	0	0	0	0	0	0	3	11	1	2	0	1	1	1	9	3	3	9	3	2	2	10	8	42	2	1	6	0	0	4	0	20	1	2	32	0	10	9	5
OTU1141	0	1	1	1	0	1	0	0	1	0	0	1	0	0	0	1	0	0	0	4	0	0	0	0	0	2	0	0	3	0	1	0	1	7	0	1	0	0	0	2	0	0	0	0	1	0	2	0	0
OTU1142	2	2	0	22	7	1	0	0	0	0	0	5	8	0	0	0	18	1	8	8	2	0	0	2	5	6	0	0	48	1	2	1	1	35	2	2	2	0	2	1	7	10	21	0	6	2	12	2	10
OTU1143	0	0	0	0	0	0	0	0	0	0	0	0	0	0	0	0	0	0	0	0	0	0	0	0	1	1	0	0	0	0	1	0	0	0	0	2	0	0	0	0	0	5	0	0	2	0	0	0	0
OTU1144	0	0	0	0	0	0	0	0	0	0	0	0	1	0	0	0	0	0	0	0	1	0	0	0	0	0	0	0	3	0	1	0	2	1	0	0	0	0	0	0	0	0	0	0	0	0	1	1	1
OTU1145	0	0	0	0	0	0	0	0	0	0	0	0	0	0	0	0	0	0	0	0	0	0	0	0	0	0	0	0	0	0	2	0	0	0	0	0	0	1	0	0	0	1	0	0	0	0	0	0	0
OTU1146	2	0	0	0	0	0	0	0	1	0	0	0	0	0	0	0	1	0	1	2	2	2	0	2	0	1	9	4	1	4	2	0	0	3	12	0	2	0	0	0	0	2	0	0	0	0	0	1	0
OTU1147	0	0	0	0	0	0	0	0	0	0	0	0	0	0	1	0	0	0	0	0	0	2	1	0	0	0	0	0	0	0	3	0	0	0	0	0	0	0	0	0	0	0	0	0	0	0	0	0	0
OTU1148	1	0	0	3	23	13	0	1	3	5	3	3	4	0	0	0	0	2	1	2	1	0	1	4	2	15	0	0	4	4	4	11	0	37	0	3	2	0	0	6	0	0	1	1	20	4	55	16	96
OTU1149	0	0	0	0	0	0	3	0	0	0	0	0	0	0	0	0	0	0	0	1	0	0	0	0	0	0	0	0	8	1	12	0	0	0	0	0	0	0	0	0	0	0	0	0	0	0	0	9	0
OTU1150	0	0	0	0	0	0	0	0	0	0	0	0	0	0	0	0	0	0	0	0	0	0	0	0	0	0	0	0	0	0	1	0	0	0	0	1	0	1	0	0	0	1	0	0	0	0	0	0	0
OTU1151	0	0	0	0	22	0	0	0	0	0	0	0	0	0	0	0	0	0	2	0	0	0	0	0	0	1	0	0	3	0	5	2	0	2	0	0	0	0	0	0	0	10	3	0	0	0	1	3	1
OTU1152	0	0	0	0	1	0	2	0	0	0	0	0	0	0	3	0	2	0	0	0	2	1	3	0	0	5	3	5	7	2	3	3	10	1	4	0	1	0	0	0	0	5	0	0	1	0	0	0	1
OTU1153	0	0	0	0	16	0	0	3	1	0	0	1	0	0	1	1	0	7	0	8	1	0	2	0	0	9	0	1	5	4	1	9	27	27	1	1	0	0	4	0	1	2	0	0	14	1	4	3	9
OTU1154	0	0	0	1	0	0	0	0	0	0	0	0	0	0	0	1	0	0	0	0	0	0	5	0	0	0	1	2	0	0	1	0	0	0	0	0	0	0	0	0	0	0	0	0	0	0	0	0	0
OTU1155	0	0	0	2	0	0	0	0	0	0	0	0	0	0	0	0	0	0	0	0	2	0	0	0	0	0	0	0	0	0	1	0	0	0	0	0	0	0	0	0	0	0	0	0	0	1	0	0	1
OTU1156	0	1	0	0	11	1	18	5	4	0	0	8	6	0	0	1	1	13	4	18	1	22	4	1	4	3	9	2	9	0	7	21	11	31	2	2	4	0	0	0	0	36	0	3	0	0	18	71	14
OTU1157	17	0	1	9	21	0	2	1	3	0	3	0	7	1	5	1	0	2	5	0	2	0	2	1	3	16	0	1	5	6	3	24	72	8	5	0	2	3	0	6	3	5	1	0	1	5	0	0	12
OTU1158	0	0	2	0	98	0	0	0	0	0	0	0	0	0	0	0	0	1	8	0	1	0	0	0	0	3	1	0	0	0	1	0	0	3	2	0	0	0	0	4	0	56	2	0	0	0	1	0	0
OTU1159	1	1	0	5	0	0	0	0	1	0	0	0	0	0	0	0	4	0	1	0	0	0	8	0	1	0	0	0	7	1	11	3	0	0	1	1	4	0	0	0	1	1	0	10	0	1	11	0	0
OTU1160	0	0	0	0	3	0	0	2	0	0	0	0	0	0	0	1	0	11	0	1	0	0	2	0	0	3	0	0	3	0	2	0	3	2	0	0	0	0	0	0	0	0	0	0	2	3	0	0	0
OTU1161	1	1	0	1	3	10	12	6	18	0	0	16	8	1	3	4	2	5	4	8	0	33	3	3	4	5	5	1	44	1	25	10	5	15	1	2	4	0	0	2	0	0	1	14	18	4	22	43	22
OTU1162	1	0	0	2	0	0	3	0	4	0	0	1	3	0	0	0	4	1	3	4	4	0	0	8	2	2	0	1	4	0	1	0	0	0	6	0	0	0	0	1	0	0	0	0	0	2	0	0	0
OTU1163	0	4	0	0	0	0	0	0	1	0	0	0	0	0	0	0	0	0	0	0	0	0	0	0	0	0	0	0	0	0	4	0	0	0	0	0	0	0	0	0	0	0	0	0	0	0	0	0	0
OTU1164	0	0	0	0	2	0	0	0	0	0	0	0	0	0	0	0	1	0	0	0	0	0	3	0	0	0	0	0	8	0	3	7	0	10	0	0	2	0	0	0	0	0	0	0	0	0	4	3	1
OTU1165	0	0	0	0	0	0	0	0	0	0	0	0	0	0	0	0	0	0	0	0	0	0	0	0	0	0	0	0	3	0	3	0	1	2	0	0	0	0	0	0	0	0	0	0	0	0	3	6	5
OTU1166	0	0	0	0	0	0	0	0	0	0	0	0	0	0	0	0	0	0	0	0	0	0	0	0	0	0	0	0	0	0	2	0	0	0	0	0	0	0	0	0	0	0	0	0	0	0	0	0	0
OTU1167	0	0	0	1	4	0	2	0	0	0	0	1	0	2	2	0	5	0	0	8	0	1	0	0	1	2	30	3	0	0	1	3	0	4	3	4	1	0	0	0	0	39	0	0	0	0	0	2	0
OTU1168	3	0	1	11	0	0	2	0	0	0	2	4	1	1	0	1	0	0	0	0	2	0	0	3	2	0	0	0	0	0	1	0	0	0	1	0	0	0	0	4	0	0	0	0	0	0	0	0	0
OTU1169	0	0	0	1	9	0	0	1	0	0	0	0	0	1	0	0	0	0	0	0	0	0	0	0	0	0	0	0	0	0	1	0	0	0	0	0	0	0	0	0	0	1	0	0	0	0	0	0	0
OTU1170	6	4	1	22	5	0	25	77	9	0	0	17	5	0	10	12	10	7	4	19	0	48	5	12	1	23	18	4	18	4	111	0	0	1	4	3	9	3	0	0	0	8	2	6	12	0	2	4	16
OTU1171	3	2	0	3	3	0	0	1	0	0	0	2	2	0	0	0	2	2	0	1	0	0	0	2	0	6	0	0	6	1	11	0	0	0	0	1	4	0	3	0	0	0	0	2	23	1	7	1	2
OTU1172	1	0	0	0	1	0	0	0	0	0	0	0	1	0	0	0	0	2	1	1	0	1	0	1	0	2	0	0	67	2	21	5	0	42	0	0	0	0	0	1	0	0	0	2	2	0	53	85	36
OTU1173	0	0	0	0	0	0	5	0	0	0	0	0	0	0	280	0	1	0	0	0	0	0	0	0	0	0	2	0	0	0	2	0	0	0	2	1	0	0	0	0	0	0	0	0	0	0	0	0	0
OTU1174	0	0	0	0	0	0	0	0	0	0	0	0	0	0	0	0	0	0	0	0	0	0	0	0	0	0	0	0	0	0	6	0	0	0	0	0	0	0	0	0	0	0	0	0	0	0	0	0	0
OTU1175	1	0	0	0	0	0	0	0	0	0	0	0	0	4	0	0	0	0	0	0	1	0	0	1	0	0	0	0	8	2	2	0	0	4	0	0	0	0	0	0	0	1	0	0	0	0	0	0	3
OTU1176	0	0	0	0	3	1	2	0	0	0	0	0	0	0	0	0	1	0	0	7	2	4	6	0	4	2	41	65	1	1	6	49	22	36	6	4	4	0	0	0	2	18	0	32	8	0	5	10	0
OTU1177	5	1	0	2	0	0	1	0	0	0	0	0	0	2	0	2	0	1	3	0	9	0	5	6	0	0	0	0	4	5	2	1	0	0	0	0	0	1	0	7	0	1	0	0	0	0	0	0	1
OTU1178	0	0	0	1	0	0	0	1	0	0	0	0	0	0	0	0	0	0	0	0	0	0	0	0	0	0	0	0	0	0	1	0	0	0	0	0	0	1	0	0	0	0	0	0	0	0	0	0	0
OTU1179	0	0	0	5	0	0	0	0	1	1	0	0	0	2	0	2	0	2	0	1	0	0	0	0	1	3	0	2	0	3	2	5	2	0	4	0	0	2	0	3	0	0	0	0	1	2	5	2	0
OTU1180	2	1	0	0	5	4	1	1	2	0	0	0	0	0	0	0	1	2	0	0	1	0	0	0	1	7	0	3	13	4	1	0	0	10	0	1	0	0	0	1	0	2	0	0	7	0	5	1	1
OTU1181	0	0	0	0	0	0	0	0	0	0	0	0	0	0	0	0	1	0	0	1	0	3	0	0	0	0	0	3	2	0	5	84	7	32	0	0	0	0	0	0	0	1	0	0	0	0	33	71	7
OTU1182	0	0	0	0	0	0	0	0	0	0	0	0	0	0	0	0	0	0	0	0	0	0	0	0	0	0	0	0	0	0	11	0	0	0	0	0	0	0	0	0	0	0	0	0	1	0	0	0	0
OTU1183	0	0	0	0	2	0	0	0	0	0	0	0	1	0	0	1	0	0	0	0	0	0	0	0	0	1	2	0	2	0	1	1	0	1	0	0	0	0	0	0	1	0	0	0	0	0	0	0	0
OTU1184	0	0	0	0	0	0	0	0	0	0	0	0	0	0	0	0	0	0	0	0	0	0	0	0	0	0	0	0	0	0	1	0	0	0	0	0	0	0	0	0	0	0	0	0	0	0	0	0	0
OTU1185	2	1	0	0	0	0	0	0	0	0	0	2	1	0	0	0	0	0	0	0	0	2	0	0	0	3	0	0	0	0	1	0	2	0	0	1	0	0	0	0	0	1	0	2	1	0	2	1	0
OTU1186	1	1	0	1	3	1	2	3	0	5	1	1	0	1	0	0	0	19	1	3	0	0	0	0	4	7	0	0	1	0	1	1	0	9	2	0	1	1	0	1	1	0	0	1	5	1	2	5	14
OTU1187	0	0	0	0	0	0	0	0	0	0	0	0	0	0	0	0	0	0	0	2	0	0	0	0	0	0	0	0	0	0	2	0	0	0	0	0	0	2	0	0	0	0	0	0	0	0	0	0	0
OTU1188	16	7	1	25	122	1	2	0	8	2	1	1	2	0	1	3	6	31	9	1	17	0	11	6	4	79	1	0	14	37	2	52	154	42	6	1	5	0	1	57	0	31	0	0	10	56	8	2	61
OTU1189	0	0	0	1	0	0	0	0	0	0	0	0	1	0	0	0	0	0	0	0	0	0	2	0	0	0	0	0	0	0	4	0	0	0	0	0	0	0	0	0	0	0	0	0	0	0	0	0	0
OTU1190	0	0	0	0	0	0	0	0	0	0	0	0	0	0	0	0	0	1	0	0	0	0	0	0	0	2	0	0	0	0	1	1	0	1	0	0	0	1	0	0	0	0	0	0	0	0	2	1	10
OTU1191	0	3	0	0	0	1	4	0	0	0	0	0	0	0	3	0	0	0	0	0	0	1	1	0	0	1	0	0	0	0	7	0	0	0	4	1	3	0	0	2	0	0	0	2	1	0	0	0	0
OTU1192	6	1	0	16	1	0	0	3	0	0	0	1	2	0	0	0	6	6	0	0	0	3	0	1	4	15	1	0	7	10	2	0	0	5	0	10	1	5	1	2	1	2	9	0	15	8	2432	66	188
OTU1193	0	0	0	3	1	0	0	1	0	0	0	0	0	0	0	2	0	7	0	0	3	0	0	0	0	1	0	0	0	0	1	1	0	2	0	0	0	0	0	2	0	1	0	0	0	0	1	0	3
OTU1194	7	6	0	3	30	0	17	12	0	0	0	3	3	1	5	0	14	20	143	13	11	2	1	0	7	37	4	0	50	6	20	1	0	52	10	1	29	1	0	0	8	6	9	26	113	3	100	88	56
OTU1195	6	4	0	2	1	10	8	2	6	0	0	8	8	7	2	0	11	6	33	2	11	4	2	0	0	4	5	0	32	1	2	4	9	7	4	3	4	1	0	0	0	3	2	0	0	0	8	19	8
OTU1196	0	2	0	8	0	2	13	49	0	0	0	3	2	0	5	1	0	0	12	51	0	0	3	0	6	12	2	7	2	2	16	0	0	1	18	1	4	0	0	0	0	1	2	1	9	0	0	5	0
OTU1197	7	25	1	8	46	1	40	15	3	0	1	13	10	2	10	5	24	7	9	9	10	24	0	8	0	22	42	2	5	5	30	67	68	51	4	8	31	0	0	0	4	27	4	4	0	2	38	149	13
OTU1198	0	0	0	0	1	0	0	0	0	0	0	0	0	0	0	0	0	1	2	2	0	1	3	0	0	2	1	0	23	10	8	3	10	10	1	0	0	0	0	0	1	0	0	0	15	1	2	2	4
OTU1199	0	0	0	6	3	0	2	2	0	0	1	0	0	0	0	1	0	6	2	2	3	1	22	3	1	7	1	0	1	0	6	2	2	7	1	0	1	3	5	1	2	0	0	1	3	2	17	3	20
OTU1200	2	0	0	4	0	0	0	0	0	0	1	0	0	0	0	0	1	0	0	0	0	0	0	0	0	6	0	1	0	0	5	9	3	23	1	0	1	1	0	0	0	1	3	0	21	1	123	18	12
OTU1201	0	1	0	2	4	0	2	8	3	0	0	0	1	0	0	0	0	1	0	13	0	7	1	0	2	8	0	2	48	1	31	0	0	8	6	3	23	0	0	0	3	2	1	17	34	0	19	15	24
OTU1202	7	1	0	0	3	1	5	1	0	0	0	0	0	0	0	0	0	1	0	2	1	9	1	0	0	11	0	0	4	5	2	1	0	6	0	0	0	0	0	0	0	0	0	0	8	2	1	10	19
OTU1203	2	0	0	0	0	1	0	1	0	1	0	0	1	0	0	0	0	1	2	1	0	0	0	0	0	3	0	0	2	0	2	0	0	0	0	1	2	0	0	0	0	0	0	0	3	1	0	2	0
OTU1204	0	0	0	0	1	0	4	2	0	0	0	4	1	0	0	0	0	0	0	9	1	9	0	0	0	4	0	0	0	0	10	0	0	0	0	0	2	0	0	0	0	1	0	8	5	0	2	0	0
OTU1205	0	0	0	0	0	0	0	0	0	0	0	0	0	0	0	2	0	0	0	9	0	0	7	0	0	0	1	6	2	0	4	0	0	0	1	0	0	0	0	0	0	1	0	0	1	0	0	0	0
OTU1206	0	0	0	0	0	0	0	0	0	0	0	0	0	0	1	0	0	0	0	0	0	0	0	0	0	3	0	0	0	1	1	0	0	0	0	0	0	0	0	0	0	0	0	0	0	0	0	0	0
OTU1207	0	0	0	3	0	0	1	0	0	0	0	0	0	0	0	1	0	0	0	2	0	0	0	1	0	0	0	0	1	6	4	0	0	0	0	0	0	0	0	0	0	0	0	0	0	0	0	0	0
OTU1208	0	0	0	1	1	0	0	0	1	0	0	3	1	0	0	0	0	0	1	0	0	0	0	0	0	0	0	0	14	1	4	0	3	2	2	1	1	1	0	0	0	0	0	0	0	1	1	0	4
OTU1209	2	0	0	0	1	0	0	0	0	0	0	2	0	1	0	0	0	0	0	0	0	0	0	0	0	0	0	0	1	3	1	0	0	0	0	0	0	0	0	0	0	0	0	0	0	0	0	0	0
OTU1210	0	0	0	0	0	0	0	0	0	0	0	0	0	0	0	0	0	0	0	0	0	0	0	0	0	0	0	0	0	0	2	0	0	0	0	0	0	0	0	0	0	0	0	0	0	0	0	0	0
OTU1211	0	0	0	0	0	0	0	0	0	0	0	0	0	0	0	0	0	0	0	0	0	0	0	0	0	0	0	0	0	0	1	0	0	0	0	0	0	0	0	0	0	0	0	0	0	0	0	0	0
OTU1212	0	3	0	0	8	3	10	9	1	1	0	2	2	1	0	0	0	3	0	2	0	1	1	0	3	23	0	0	17	1	12	1	0	6	0	0	0	1	1	0	0	0	1	2	14	1	28	40	14
OTU1213	0	0	0	0	0	0	0	0	0	0	0	0	0	0	0	0	0	0	0	0	0	0	1	0	0	0	0	0	0	0	2	0	0	4	0	0	0	0	0	0	0	0	0	0	0	0	9	0	0
OTU1214	0	1	0	0	0	0	0	0	0	0	0	0	0	0	0	0	0	1	0	5	0	2	0	0	0	1	0	0	22	2	6	81	28	146	0	0	0	0	0	0	1	0	0	2	35	0	143	348	15
OTU1215	4	1	0	1	12	8	25	16	6	6	5	6	20	4	8	3	2	9	2	7	0	13	0	1	4	14	5	0	25	3	5	0	1	5	2	3	3	0	0	2	4	3	0	15	8	1	14	42	57
OTU1216	0	0	0	0	0	0	0	0	0	0	0	0	0	0	0	0	0	0	0	0	0	0	0	0	0	0	0	0	0	0	2	0	0	0	0	0	0	0	0	0	0	0	0	0	0	0	0	0	0
OTU1217	0	0	0	0	0	0	0	0	0	0	0	0	0	0	0	0	0	0	0	0	0	1	0	0	0	0	0	0	0	0	3	0	0	0	0	0	0	0	0	0	0	0	0	0	0	0	0	0	0
OTU1218	1	1	0	0	8	1	15	4	0	0	0	1	0	0	0	0	0	11	0	1	0	0	2	0	1	7	0	0	15	0	6	4	0	9	0	0	1	0	0	0	0	3	1	1	7	0	23	17	4
OTU1219	0	0	0	0	5	0	0	0	0	0	0	0	0	1	0	0	0	0	0	0	0	0	0	1	1	4	0	0	1	0	1	0	0	0	0	0	0	1	0	1	0	0	0	0	0	0	0	0	0
OTU1220	0	0	0	0	2	0	0	1	0	1	0	2	1	0	0	0	0	8	0	0	0	0	2	1	0	17	2	0	8	1	2	0	0	1	0	2	1	0	1	1	1	1	0	0	11	0	3	3	2
OTU1221	6	4	0	3	2	0	3	3	0	0	0	2	5	8	3	2	2	5	12	6	2	3	0	2	6	2	2	0	3	1	7	6	0	2	4	2	4	0	0	0	0	0	1	1	6	1	3	5	2
OTU1222	0	0	0	0	0	0	0	0	0	0	0	0	0	0	0	0	0	0	0	1	0	0	0	0	0	2	0	0	1	0	1	0	1	2	0	0	0	0	0	0	0	0	0	0	0	0	0	0	0
OTU1223	1	6	1	2	4	3	36	12	0	0	0	11	2	0	2	0	8	12	0	16	0	3	2	4	3	31	9	0	15	5	6	0	9	18	18	2	57	0	0	0	0	7	0	7	95	4	15	8	4
OTU1224	0	0	0	0	0	0	0	0	0	0	0	0	0	0	0	0	0	0	0	0	0	0	0	0	0	0	0	0	0	0	1	0	0	1	0	0	0	0	0	0	0	0	0	0	0	0	2	0	1
OTU1225	0	0	0	0	0	0	0	0	0	0	0	0	0	0	0	0	0	0	0	0	2	0	0	0	0	2	0	0	0	0	1	0	0	0	0	0	0	0	0	1	0	0	0	0	0	0	2	0	1
OTU1226	0	0	0	0	0	0	0	0	0	0	0	0	0	0	0	0	0	0	0	0	0	0	0	0	0	0	0	0	1	0	3	0	0	0	0	0	0	0	0	0	0	0	0	1	1	0	1	1	0
OTU1227	1	0	0	0	0	0	0	0	0	0	0	0	0	0	0	7	0	0	0	0	0	0	0	0	0	0	0	0	1	1	1	3	3	0	1	2	0	0	0	0	0	0	0	0	0	0	0	0	1
OTU1228	0	0	0	2	18	0	4	3	0	0	0	8	0	0	0	0	2	0	4	2	4	7	5	0	15	5	65	15	2	0	3	0	1	32	5	5	0	0	0	0	3	62	8	6	0	1	1	20	0
OTU1229	0	0	0	0	0	0	0	0	0	0	0	0	0	0	0	0	0	0	0	0	0	0	0	0	0	0	0	0	0	0	1	1	0	0	0	0	0	0	0	0	0	0	0	0	0	0	0	3	0
OTU1230	4	0	0	0	0	0	1	1	0	0	1	3	2	0	0	2	2	0	3	6	1	0	14	2	0	0	9	4	1	2	4	7	4	1	0	0	0	1	0	0	1	0	3	0	2	0	1	2	0
OTU1231	0	0	0	0	0	0	0	0	0	0	0	0	0	0	0	0	0	0	0	0	0	0	0	0	0	0	0	0	0	0	1	0	0	0	0	0	0	0	0	0	0	0	0	3	0	0	0	0	0
OTU1232	0	0	0	1	0	0	0	0	0	0	1	0	0	0	0	0	0	0	0	0	0	0	0	0	0	1	0	0	0	0	1	0	0	0	0	0	0	0	0	0	0	0	0	0	1	0	0	0	0
OTU1233	0	1	0	1	0	1	8	9	0	0	0	0	0	1	1	0	0	0	0	0	0	6	0	0	0	0	0	0	0	2	3	2	1	0	0	0	0	0	0	0	0	0	0	0	1	0	1	15	5
OTU1234	0	0	0	0	0	0	0	0	0	0	0	0	0	0	0	0	0	3	0	0	0	0	0	0	0	2	0	0	1	0	6	0	0	1	0	0	0	0	0	0	0	0	0	0	4	0	0	37	2
OTU1235	0	0	0	0	1	0	0	0	0	0	0	0	0	0	0	0	0	0	0	0	0	0	0	0	0	0	0	0	2	0	6	0	5	3	0	0	0	0	0	0	0	4	0	0	0	0	0	1	0
OTU1236	163	156	82	104	877	13	28	20	17	95	39	44	24	83	5	39	24	85	116	15	32	12	19	75	138	209	32	102	50	104	39	173	69	103	40	18	60	141	17	81	42	2871	82	29	102	69	45	17	288
OTU1237	1	1	0	0	3	1	0	4	0	2	0	4	8	1	0	20	0	1	0	3	0	1	0	0	0	0	0	0	18	0	5	1	0	4	2	0	1	0	0	0	0	4	0	0	1	0	3	21	8
OTU1238	2	0	0	0	2	0	0	0	0	1	0	0	1	0	0	1	0	1	0	7	0	1	0	0	2	1	0	0	0	0	2	0	1	3	0	0	0	0	0	0	0	0	0	0	0	0	1	4	0
OTU1239	0	1	0	0	12	0	7	5	0	1	0	3	0	1	8	0	0	0	4	1	0	2	4	0	1	0	15	33	7	4	3	7	37	32	3	0	1	0	0	0	2	13	12	0	3	0	2	10	1
OTU1240	0	0	0	0	0	0	0	0	0	0	0	0	0	0	0	0	0	0	0	0	0	0	0	0	0	0	0	0	0	0	2	0	0	0	0	0	0	0	0	0	0	0	0	0	0	0	0	0	0
OTU1241	11	2	1	3	280	49	0	11	15	0	1	8	3	14	0	8	24	3	71	11	27	3	20	12	13	3	52	12	47	7	7	0	2	7	10	11	4	5	1	3	16	223	129	0	0	1	3	0	4
OTU1242	0	0	0	0	9	0	0	0	0	0	0	0	0	0	1	0	1	0	0	3	1	6	1	0	23	1	19	30	3	0	5	0	1	13	32	0	0	0	0	0	24	84	39	0	0	0	0	9	0
OTU1243	0	0	0	1	0	0	0	0	0	0	0	0	0	0	0	0	2	0	0	1	0	0	0	0	0	0	0	0	0	0	1	2	4	0	0	0	1	0	0	0	0	0	0	0	0	0	0	0	0
OTU1244	9	4	4	24	12	5	19	13	19	5	3	17	12	4	4	22	3	21	6	26	2	22	14	8	12	15	18	1	38	6	16	65	37	40	10	6	1	11	3	2	4	6	13	45	4	5	79	144	12
OTU1245	5	1	1	9	3	2	0	0	0	0	0	17	5	0	0	8	2	1	0	3	1	0	4	9	1	19	1	1	1	2	4	25	939	11	1	0	1	7	3	0	18	1	7	0	1	0	25	7	11
OTU1246	0	1	0	0	12	0	0	0	0	0	0	0	1	1	0	0	0	0	4	0	2	0	1	0	1	7	0	0	2	2	1	5	3	17	0	0	0	0	0	0	0	0	1	0	4	4	20	6	23
OTU1247	24	15	7	6	10	0	2	0	7	0	0	25	1	5	0	0	1	9	9	0	82	0	14	68	0	19	0	0	20	71	1	0	0	0	0	0	0	8	0	10	0	6	0	0	0	6	2	0	6
OTU1248	0	0	0	0	0	0	0	0	0	0	0	0	0	0	0	0	0	0	0	0	0	0	0	0	0	0	0	0	4	0	3	4	6	16	0	0	0	0	0	0	0	0	0	0	0	0	1	5	0
OTU1249	0	0	0	0	0	0	0	0	0	0	0	0	0	0	0	0	0	0	0	0	0	0	0	0	0	0	0	0	1	0	2	0	0	2	1	0	0	0	0	0	0	0	0	0	0	0	0	1	0
OTU1250	0	2	0	0	0	0	9	3	1	0	0	1	1	0	0	0	1	1	0	8	0	14	0	0	1	0	2	1	27	8	22	2	2	12	1	6	1	0	0	0	0	0	0	0	1	0	32	40	15
OTU1251	0	0	0	0	0	0	0	1	0	1	0	0	0	0	0	0	0	0	0	0	0	0	0	0	0	0	1	0	0	1	1	0	0	0	0	0	0	0	0	0	0	0	0	0	0	0	2	0	0
OTU1252	0	0	0	0	0	0	0	0	4	0	0	0	0	0	0	0	0	0	2	0	0	4	0	0	0	6	0	0	0	0	4	0	0	0	0	0	0	2	0	0	0	0	0	3	6	1	3	91	6
OTU1253	1	0	0	0	0	0	0	0	0	0	0	0	0	0	0	0	0	0	1	0	0	0	0	0	0	0	0	0	0	0	1	0	0	0	0	0	0	0	0	0	0	1	0	0	0	0	0	2	2
OTU1254	1	2	3	0	27	1	0	0	0	0	4	1	0	1	0	0	2	3	2	0	0	1	1	1	4	46	0	1	16	11	4	2	5	34	0	6	3	0	1	1	0	6	0	0	14	5	34	4	61
OTU1255	0	1	0	0	1	0	0	3	0	0	0	0	1	1	0	0	0	1	0	0	0	0	0	0	0	2	0	0	2	0	4	1	3	1	1	0	0	0	0	0	0	0	0	0	0	2	1	5	7
OTU1256	0	0	0	4	2	5	9	9	3	0	1	1	5	1	0	3	2	5	6	15	0	4	2	1	7	10	5	4	1	0	6	36	5	28	4	5	5	0	4	0	0	0	4	14	15	4	27	21	15
OTU1257	0	1	0	0	1	0	0	7	0	0	0	0	0	0	0	0	1	0	0	3	0	4	0	0	1	0	2	1	0	0	25	0	0	0	0	1	0	2	0	0	2	0	2	0	0	0	0	0	0
OTU1258	3	1	0	1	2	0	10	2	0	0	1	1	0	1	2	0	11	0	0	14	2	15	17	0	4	5	3	13	5	8	11	3	33	32	3	31	1	0	1	1	0	1	0	5	0	1	3	0	1
OTU1259	0	2	0	3	0	0	2	0	0	0	0	3	0	0	3	5	1	1	0	5	0	1	0	1	1	7	0	3	0	3	1	7	8	10	2	0	4	0	0	2	0	4	0	2	5	1	6	1	0
OTU1260	0	2	0	0	0	0	3	1	0	0	0	0	0	0	0	0	0	0	0	0	0	2	0	0	0	0	0	0	0	0	1	0	0	0	0	0	0	0	0	0	0	0	0	0	0	1	0	0	0
OTU1261	0	0	0	0	0	0	0	0	0	0	0	0	0	0	3	0	0	0	0	0	0	0	0	0	0	0	0	0	0	0	2	1	0	0	0	0	0	0	0	0	0	0	0	0	0	0	0	0	0
OTU1262	0	0	0	0	0	0	0	0	0	0	0	0	0	0	0	0	0	0	0	0	0	0	0	0	0	0	0	0	0	0	2	0	0	0	0	0	0	0	0	0	0	0	0	0	0	0	0	0	0
OTU1263	0	0	0	0	0	0	0	0	0	0	0	0	0	0	0	0	0	0	0	0	0	0	0	0	0	0	0	0	0	0	3	0	0	0	0	0	0	0	0	0	0	0	0	0	0	0	0	1	0
OTU1264	0	0	0	0	0	0	0	0	0	0	0	0	0	0	0	0	0	0	0	0	0	0	0	0	0	0	0	0	1	0	10	0	0	0	1	0	0	0	0	0	0	0	0	0	1	0	3	3	0
OTU1265	42	28	7	10	153	0	5	1	3	4	8	3	7	0	0	2	5	79	29	1	16	5	5	9	14	166	2	5	26	28	7	41	290	103	19	4	12	2	2	135	13	33	14	2	34	65	9	3	94
OTU1266	0	0	0	0	0	0	0	0	0	0	0	0	0	0	0	0	0	0	0	0	0	0	0	0	0	0	0	0	0	1	2	0	0	0	1	0	0	0	0	0	0	0	0	0	0	0	1	0	0
OTU1267	8	0	7	0	40	0	1	1	8	0	0	28	9	0	3	12	0	3	1	4	2	1	0	7	0	8	2	5	8	5	2	0	0	1	0	0	0	6	2	0	1	23	1	0	0	2	0	6	0
OTU1268	6	1	0	17	137	2	16	11	16	1	9	9	19	1	0	5	20	2	14	12	2	39	22	13	13	16	18	3	92	11	66	21	1	3	13	6	9	10	0	1	7	84	66	2	3	2	52	368	52
OTU1269	0	0	0	0	0	0	0	0	0	0	0	0	0	0	0	0	0	0	0	0	0	0	0	0	0	1	0	0	0	0	1	1	0	0	0	0	0	0	0	0	0	0	2	0	0	0	0	0	0
OTU1270	0	0	0	0	1	0	0	0	0	0	0	0	0	0	0	0	0	0	0	0	0	0	0	0	0	1	0	0	4	0	1	0	0	0	0	0	0	0	0	0	0	0	0	0	5	1	0	0	4
OTU1271	0	0	0	0	1	0	2	0	0	0	0	0	0	0	0	0	0	0	0	0	0	0	0	0	0	0	1	0	0	0	3	0	0	0	0	0	0	0	0	0	0	0	0	1	0	0	0	0	0
OTU1272	0	0	0	0	0	0	0	1	0	0	0	0	0	0	0	0	0	0	1	2	0	0	0	0	0	0	0	0	3	0	2	0	0	0	1	0	0	0	0	0	0	0	0	0	0	0	0	0	0
OTU1273	2	0	0	5	2	2	0	1	0	7	2	0	1	0	0	0	0	6	0	0	1	0	0	1	0	4	0	0	2	3	3	1	2	0	1	0	0	0	0	0	0	1	0	0	0	4	0	0	2
OTU1274	0	0	0	0	3	0	0	0	0	0	0	0	0	0	0	0	0	1	0	0	2	0	1	0	1	5	0	0	4	1	1	68	16	16	1	0	0	0	0	0	0	0	1	0	0	0	0	1	5
OTU1275	0	0	0	1	2	0	1	0	0	0	0	0	0	0	0	0	0	0	0	0	0	0	0	0	0	5	0	0	1	0	7	0	0	5	0	0	1	0	0	0	0	1	0	3	4	0	0	4	1
OTU1276	0	0	0	2	0	0	3	1	0	0	0	0	0	0	0	1	0	0	0	0	0	2	0	1	0	0	8	24	3	1	9	0	0	0	3	0	0	0	0	0	0	0	1	1	10	0	0	2	1
OTU1277	0	0	0	0	9	0	0	0	0	0	0	0	0	1	0	0	0	0	0	0	1	4	1	0	0	0	5	7	2	4	2	0	0	1	1	0	0	0	0	0	0	13	1	0	0	0	0	1	0
OTU1278	6	6	0	1	8	3	3	10	0	0	0	0	0	7	3	0	0	5	0	0	1	1	2	2	2	14	4	6	5	4	4	12	5	8	7	0	4	0	0	5	3	6	2	4	3	4	1	1	2
OTU1279	2	0	0	4	24	0	1	4	0	1	0	3	2	1	1	0	1	4	2	5	5	0	0	0	0	1	48	11	14	2	3	48	9	17	2	0	0	1	0	0	4	109	2	0	1	5	2	8	0
OTU1280	6	6	0	1	2	0	0	1	1	5	2	6	1	2	0	4	0	2	9	2	35	0	22	2	3	3	0	0	44	9	1	0	0	0	1	0	0	21	0	1	0	60	0	0	0	3	0	4	4
OTU1281	0	0	0	0	0	0	0	0	0	0	0	0	0	0	0	0	0	0	0	0	0	0	0	0	0	0	0	0	0	0	2	0	0	0	0	0	0	0	0	0	0	0	0	0	0	0	0	1	0
OTU1282	0	0	0	0	0	0	0	0	0	0	0	0	0	0	0	0	0	0	0	0	0	0	0	0	0	0	0	6	0	0	2	0	0	0	0	0	0	0	0	0	0	0	0	0	0	0	0	0	0
OTU1283	0	0	0	0	1	0	0	0	0	0	0	0	0	0	0	0	0	0	0	0	0	0	0	0	0	0	0	0	0	0	1	3	3	0	0	0	0	0	0	0	0	0	0	0	0	0	0	0	3
OTU1284	0	0	0	0	0	1	0	0	0	0	0	0	0	0	0	0	0	0	0	0	0	1	1	0	0	0	0	0	0	0	1	0	0	0	0	0	0	0	0	0	0	0	0	0	1	0	1	4	0
OTU1285	0	0	0	1	0	0	0	0	0	0	0	0	0	0	0	0	0	0	0	1	0	0	0	0	0	1	0	0	2	0	1	0	0	0	0	0	0	0	0	0	0	0	0	0	0	0	0	0	0
OTU1286	3	2	0	4	4	2	2	9	0	0	0	0	2	0	0	0	0	2	1	2	2	0	1	3	0	6	1	0	1	2	4	8	51	7	0	0	0	0	0	3	0	1	1	1	1	4	0	2	9
OTU1287	0	3	7	0	0	0	3	0	2	3	3	7	0	0	1	0	0	0	0	2	2	0	12	0	0	0	0	0	8	16	3	0	0	0	0	1	0	2	0	1	0	0	0	0	0	0	0	0	3
OTU1288	1	0	0	0	0	0	0	0	0	0	0	0	0	0	0	0	0	5	0	0	1	0	0	0	0	0	0	0	1	0	1	0	0	0	0	0	0	0	0	0	0	0	0	0	3	0	0	1	0
OTU1289	1	1	0	0	1	0	2	1	0	0	0	0	2	0	0	0	0	0	0	0	0	0	0	0	1	6	0	0	0	1	1	0	0	0	0	0	0	0	0	0	1	0	0	0	0	0	1	0	2
OTU1290	16	6	0	2	4	0	5	0	5	0	1	9	7	1	3	3	0	6	15	0	5	1	1	6	7	9	2	22	24	0	6	1	19	8	4	0	0	32	0	5	4	14	2	1	0	0	2	0	20
OTU1291	0	0	0	0	0	0	0	0	0	0	0	0	0	0	0	0	0	0	0	0	0	0	0	0	0	0	0	0	0	0	1	0	0	0	0	0	0	0	0	0	0	0	0	0	0	0	0	0	0
OTU1292	1	0	0	4	0	0	0	0	0	0	0	0	0	0	0	0	0	0	0	0	0	0	1	5	0	0	0	1	0	0	3	0	0	0	0	0	0	0	2	2	0	2	0	0	0	0	0	0	0
OTU1293	3	0	0	3	1	0	0	0	0	0	0	0	0	0	0	0	0	0	0	0	0	0	0	0	0	2	0	1	0	1	1	1	0	0	0	0	0	0	0	0	0	0	0	0	0	1	0	0	0
OTU1294	0	0	0	3	0	0	2	1	0	2	2	1	1	1	20	0	5	2	2	0	0	0	2	0	3	7	0	0	22	1	9	139	600	65	0	2	6	3	0	0	0	1	1	0	4	2	136	236	9
OTU1295	0	0	0	0	0	0	2	0	0	0	0	0	0	0	0	0	2	0	0	11	0	9	69	0	0	1	13	28	20	18	25	0	0	0	5	0	0	0	0	1	0	2	3	0	1	0	0	0	0
OTU1296	5	6	2	6	40	2	15	13	5	0	0	8	5	4	1	1	8	6	2	23	8	17	10	4	1	9	24	2	15	15	40	12	4	5	4	4	10	4	0	0	9	15	18	0	4	4	7	11	15
OTU1297	0	1	0	0	0	0	3	1	0	0	0	1	0	0	0	0	1	2	1	2	0	2	0	0	0	0	0	0	5	1	2	0	2	1	1	0	0	0	0	0	0	0	3	0	3	1	0	0	3
OTU1298	2	1	0	0	1	0	0	0	0	0	0	1	0	0	2	0	0	8	0	4	0	1	0	1	2	1	0	0	2	1	2	0	1	6	1	0	0	0	0	1	0	0	0	0	1	2	2	1	1
OTU1299	5	0	0	0	0	0	1	1	0	0	0	3	0	3	0	0	1	0	0	0	1	1	0	0	1	5	0	0	5	1	1	0	0	1	0	0	0	2	0	0	0	0	0	0	0	1	0	0	0
OTU1300	0	0	0	0	0	0	0	0	0	0	0	0	0	0	0	0	0	0	0	0	0	0	0	0	0	1	0	0	0	0	1	0	0	0	0	0	0	0	0	0	0	0	0	0	0	0	3	0	0
OTU1301	0	0	0	0	0	0	0	0	0	0	0	0	0	0	0	0	0	0	0	0	0	0	0	0	0	0	0	0	0	0	2	0	0	0	0	0	0	0	0	0	0	0	0	0	0	0	0	0	0
OTU1302	0	0	0	0	1	0	0	0	0	0	0	0	0	0	0	0	1	0	1	0	0	0	0	0	0	1	0	0	17	0	4	0	0	0	0	1	4	0	0	0	0	0	0	0	0	0	0	0	0
OTU1303	2	0	2	0	5	0	0	0	0	0	0	0	2	0	0	0	0	49	8	2	5	0	0	0	0	10	0	0	1	0	3	0	0	0	2	1	1	0	0	0	0	0	1	0	2	7	0	0	13
OTU1304	0	0	0	0	1	0	0	0	0	0	0	0	2	0	0	0	0	0	0	0	1	0	0	0	0	2	0	0	1	1	1	0	0	1	0	0	0	0	0	0	0	0	0	0	0	0	0	0	0
OTU1305	6	1	0	2	3	1	1	2	0	2	7	0	2	0	1	0	2	12	2	1	1	0	0	3	3	16	1	2	4	9	2	1	1	1	1	1	0	2	1	6	1	2	2	1	3	2	10	0	9
OTU1306	0	0	0	0	0	0	0	2	0	0	0	0	0	0	0	0	0	0	0	2	0	8	0	0	1	0	0	0	0	0	2	0	0	0	0	0	0	0	0	0	0	0	0	0	0	0	25	27	1
OTU1307	4	0	0	2	2	1	3	1	0	0	3	0	1	1	2	12	0	0	6	6	1	1	0	5	0	5	0	0	18	8	4	0	0	0	10	0	2	1	0	0	0	0	0	2	0	0	0	0	0
OTU1308	0	0	0	0	0	0	1	0	0	0	0	0	1	0	1	0	0	0	0	1	0	1	2	0	0	0	18	0	0	0	1	0	0	0	0	0	0	0	0	0	0	0	0	0	0	0	0	2	0
OTU1309	2	0	0	0	1	0	0	0	0	0	0	0	0	0	2	0	0	13	0	2	7	0	1	0	0	5	0	0	2	3	4	0	10	6	0	0	2	0	0	8	0	0	0	0	5	1	0	1	1
OTU1310	1	2	0	1	2	0	0	0	0	1	0	0	1	0	0	0	0	3	2	0	0	0	0	0	0	3	0	0	7	2	2	22	29	6	0	3	1	1	0	5	2	2	1	0	2	3	2	4	8
OTU1311	2	5	0	1	8	0	5	14	1	0	0	0	0	0	6	4	13	0	1	5	8	5	12	4	1	7	34	9	4	3	3	1	16	3	3	0	8	2	0	0	0	13	0	0	12	0	2	5	0
OTU1312	2	1	0	9	5	0	2	0	2	0	0	0	6	0	0	3	0	7	0	1	0	0	1	3	3	13	0	0	44	3	33	25	19	36	0	2	3	0	0	4	1	1	1	0	9	1	156	348	84
OTU1313	2	3	1	1	28	0	1	1	1	2	0	0	2	0	0	0	0	4	2	0	0	2	1	0	0	8	0	1	3	0	2	3	0	10	0	0	0	1	2	1	0	2	0	0	4	3	9	5	20
OTU1314	0	0	0	0	0	2	0	0	0	0	0	0	0	0	0	0	0	0	1	1	0	0	0	0	0	0	0	0	1	2	1	67	27	6	0	1	0	0	0	0	0	0	0	0	0	0	0	0	0
OTU1315	7	1	0	30	0	0	0	0	6	0	0	8	3	0	0	0	0	7	3	0	1	3	1	8	2	2	0	0	0	0	1	0	0	0	0	0	0	1	2	0	3	0	2	0	0	2	0	0	0
OTU1316	2	0	0	0	4	12	3	1	0	0	0	2	7	0	1	3	0	2	0	3	0	0	1	0	0	4	0	2	24	3	21	29	12	34	1	0	3	0	1	0	0	0	3	14	14	1	30	52	191
OTU1317	0	0	0	0	0	0	0	1	0	0	0	0	0	0	0	0	0	0	0	0	0	0	0	0	0	0	0	0	2	0	3	0	0	0	0	0	0	0	0	0	0	0	0	0	0	0	0	0	0
OTU1318	0	0	0	0	0	0	0	0	2	0	0	0	1	0	0	0	0	0	0	1	0	0	1	0	0	0	0	0	0	0	8	0	0	0	0	0	0	2	0	0	0	0	0	0	0	0	0	2	0
OTU1319	1	0	0	1	1	0	0	1	1	0	0	0	0	0	1	0	1	8	0	0	3	0	2	0	0	1	2	1	15	6	9	0	49	9	1	0	0	0	0	1	3	3	0	0	15	0	8	5	6
OTU1320	0	0	0	0	1	0	0	0	0	0	0	0	0	0	0	0	0	0	0	0	0	0	1	1	0	1	0	0	0	0	1	0	0	0	0	1	0	0	0	2	0	0	0	0	0	0	0	0	0
OTU1321	14	0	0	2	0	0	0	0	0	0	0	2	0	0	0	0	0	3	0	0	0	0	0	0	0	0	0	0	0	0	1	0	6	0	0	0	0	1	0	0	1	1	0	0	1	0	0	0	0
OTU1322	5	2	0	1	1	2	17	16	0	0	0	1	1	0	14	2	0	4	1	17	1	8	6	3	1	18	7	0	39	11	37	0	1	6	1	2	14	0	0	0	1	9	0	10	17	2	15	10	10
OTU1323	17	32	4	20	88	6	16	45	9	25	3	26	22	7	5	26	13	124	6	17	8	7	6	15	19	456	3	5	72	29	27	88	67	159	8	18	21	10	22	46	4	35	2	5	86	39	172	87	246
OTU1324	0	0	0	0	1	5	1	3	0	0	0	0	0	0	0	0	0	3	0	0	0	1	0	0	0	0	0	0	0	0	1	0	0	0	1	0	1	0	0	0	0	1	0	0	0	0	0	0	0
OTU1325	4	0	0	1	0	0	0	0	1	0	0	3	4	1	0	0	0	0	12	2	0	0	0	2	3	1	0	2	4	1	2	0	0	2	3	0	0	1	0	0	0	0	0	0	1	0	0	1	0
OTU1326	1	2	0	4	13	0	0	14	3	29	2	0	7	6	0	3	0	4	0	2	0	2	0	0	3	8	0	2	21	1	3	5	0	6	1	0	0	12	10	6	0	1	0	0	15	3	17	1	57
OTU1327	0	0	0	1	118	0	0	0	0	0	0	2	0	0	12	0	0	0	6	2	0	0	2	0	2	2	12	3	38	0	2	13	10	16	1	1	0	0	0	0	3	104	25	0	0	1	9	97	3
OTU1328	1	2	0	0	0	0	0	0	1	0	0	0	1	0	0	0	0	0	0	0	0	0	0	0	0	3	0	0	0	0	2	0	0	0	0	0	0	0	5	1	0	0	0	0	1	1	0	0	1
OTU1329	28	7	0	21	3	1	0	0	1	0	0	3	17	0	0	0	3	11	8	2	7	0	0	3	4	66	0	0	29	5	7	19	0	1	2	0	15	1	0	0	0	1	0	0	0	5	4	2	4
OTU1330	0	0	0	0	1	0	0	2	0	0	0	0	0	0	0	0	0	0	0	1	0	0	0	0	0	1	0	1	0	0	1	0	0	12	1	0	0	0	0	0	0	5	0	0	0	0	2	0	0
OTU1331	0	0	0	0	0	0	0	0	0	0	0	0	0	0	0	0	0	0	0	0	0	0	0	0	0	0	0	0	0	0	2	0	0	0	0	0	0	0	0	0	0	0	0	0	0	0	0	0	0
OTU1332	0	0	0	0	0	0	0	0	0	0	0	0	0	0	0	0	0	0	0	0	0	0	0	0	0	0	0	0	0	0	2	0	0	0	0	0	0	0	0	0	0	0	0	0	0	1	0	0	0
OTU1333	0	0	0	0	0	0	0	0	0	0	0	0	0	0	0	0	0	0	0	0	0	0	0	0	0	0	0	0	0	1	1	0	0	0	0	0	0	0	0	0	0	0	0	0	0	0	0	0	0
OTU1334	0	0	0	0	0	0	0	0	0	0	0	1	0	0	0	0	0	0	0	0	0	0	0	0	0	0	0	0	0	0	3	0	0	0	0	0	0	0	0	0	0	0	0	0	0	0	0	0	0
OTU1335	0	0	0	1	0	0	0	0	0	1	11	1	1	0	0	0	0	8	2	0	0	0	0	0	0	0	0	0	0	0	2	1	0	0	0	0	0	0	0	0	0	0	0	0	0	0	1	1	2
OTU1336	0	0	0	0	0	0	0	1	3	0	0	1	0	0	0	0	0	0	0	1	0	2	0	1	0	0	0	0	3	0	11	2	0	1	0	0	0	0	0	0	0	1	0	0	0	0	0	0	1
OTU1337	2	0	0	1	2	2	2	0	0	0	0	0	2	2	0	0	0	0	0	0	0	0	0	1	0	10	0	2	0	0	1	3	0	0	0	0	0	0	0	0	0	0	1	4	0	1	1	0	0
OTU1338	6	1	0	2	4	0	2	0	0	0	0	2	0	0	0	0	0	15	1	3	1	1	3	0	0	2	1	0	16	4	2	3	63	41	1	0	0	0	2	3	1	1	1	3	17	3	24	25	5
OTU1339	0	2	0	2	14	0	2	1	0	2	1	0	0	0	0	0	0	0	2	3	4	5	14	2	0	0	28	4	2	1	2	0	0	2	3	0	0	1	0	0	0	13	0	0	1	2	0	0	0
OTU1340	0	0	0	0	0	0	0	0	0	0	0	0	0	0	0	0	4	7	10	9	0	0	1	0	2	1	2	9	10	6	17	0	0	4	9	1	9	0	0	0	0	0	0	1	36	0	4	5	1
OTU1341	0	0	0	3	0	0	0	2	0	0	0	0	0	0	0	0	0	0	0	4	0	0	0	0	1	0	0	0	1	0	2	0	0	3	0	0	1	0	0	0	0	0	0	0	1	0	1	1	0
OTU1342	0	0	0	1	0	0	0	0	0	0	0	0	0	0	0	0	0	1	0	0	0	0	0	0	3	0	0	0	0	3	2	3	0	2	0	1	0	0	0	0	0	0	0	0	0	0	1	0	1
OTU1343	0	0	0	0	0	0	0	0	0	0	0	0	0	0	0	0	0	0	0	0	0	0	0	0	0	0	0	0	0	0	2	0	0	0	0	0	0	0	0	0	0	0	0	0	0	0	0	0	0
OTU1344	22	11	3	4	12	1	6	12	5	0	0	1	1	12	0	5	0	5	1	1	0	2	0	10	0	25	1	0	6	2	3	10	6	17	5	0	2	9	2	7	1	0	0	2	0	1	16	8	17
OTU1345	0	0	0	0	14	0	0	0	0	0	0	0	0	0	0	0	2	0	0	1	2	0	0	0	0	2	12	0	0	1	2	0	0	0	1	0	0	0	0	1	3	40	6	1	0	0	0	10	0
OTU1346	0	0	0	0	0	0	0	0	0	0	0	0	0	0	0	0	0	0	5	6	6	0	1	0	0	0	6	0	7	0	1	0	0	0	0	0	0	0	0	0	0	2	1	0	0	0	2	4	0
OTU1347	1	0	0	0	2	0	0	0	0	0	0	0	0	0	0	0	0	1	0	0	0	0	0	0	0	1	0	0	1	0	2	0	1	3	0	0	0	0	0	3	0	0	0	0	0	0	0	0	0
OTU1348	1	3	0	0	2	0	0	0	2	1	1	2	1	0	0	0	0	4	0	0	0	0	0	1	0	4	0	0	0	0	1	0	2	1	0	0	0	0	0	2	0	0	0	0	0	0	1	0	1
OTU1349	0	1	0	0	0	0	0	0	0	0	1	0	0	0	0	0	79	0	3	0	0	5	18	0	0	0	0	0	16	1	75	0	0	0	0	3	10	0	4	0	7	0	15	37	5	0	39	3	1
OTU1350	21	0	0	15	0	2	0	0	0	0	33	0	3	0	0	0	6	4	0	3	0	1	0	9	0	6	1	0	5	2	6	19	278	18	1	0	9	16	0	0	6	0	49	0	7	3	45	63	16
OTU1351	0	0	0	0	2	1	0	2	0	0	0	0	0	0	1	0	0	5	2	1	0	0	0	0	0	3	0	0	18	2	9	1	0	0	0	0	1	0	0	0	0	0	0	1	10	0	3	0	0
OTU1352	0	0	0	0	0	0	0	0	0	1	0	0	0	0	0	0	0	0	0	0	0	0	0	0	0	0	0	0	0	0	3	0	0	0	0	0	0	0	0	0	0	0	0	0	0	0	0	1	1
OTU1353	0	0	0	0	0	0	0	0	0	0	0	0	0	0	0	0	0	0	0	0	0	0	0	0	0	0	0	0	1	0	1	5	0	1	0	0	0	0	0	0	0	0	0	0	0	0	0	3	0
OTU1354	0	2	1	16	3	7	11	0	5	0	0	4	0	3	0	3	4	2	0	31	1	12	124	10	7	20	120	18	14	32	45	26	0	6	14	2	0	1	7	1	3	9	13	0	19	3	5	1	0
OTU1355	0	0	0	0	0	0	0	0	0	0	0	0	0	0	0	0	0	0	0	0	0	0	0	0	0	0	0	0	0	0	5	0	0	0	0	0	0	0	0	0	0	1	0	0	0	0	0	0	0
OTU1356	0	0	0	0	4	0	0	0	0	0	0	2	0	0	0	0	0	0	3	2	1	0	1	0	0	0	0	0	1	0	1	2	0	0	0	0	1	0	0	0	0	1	1	0	3	2	0	0	0
OTU1357	0	1	0	0	2	0	0	0	0	0	2	0	0	0	2	0	0	0	1	0	0	3	0	0	3	2	8	5	0	0	1	0	0	4	5	0	1	0	0	0	0	2	5	0	3	2	0	6	0
OTU1358	0	0	0	0	0	0	0	0	0	0	0	0	0	0	0	0	0	0	0	0	0	0	0	0	0	0	0	0	0	0	2	0	0	0	0	0	0	0	0	0	0	0	0	0	0	0	0	0	0
OTU1359	1	0	0	0	0	0	0	0	0	0	0	0	0	0	0	0	0	0	1	0	0	0	1	0	0	3	0	0	3	4	4	0	0	0	0	0	0	0	0	0	0	1	0	0	3	3	0	0	0
OTU1360	0	3	3	11	5	1	2	36	10	3	0	7	7	14	3	17	0	3	3	142	6	2	8	4	3	8	0	7	44	12	8	0	0	54	0	1	2	10	0	3	0	47	0	0	1	7	15	16	79
OTU1361	2	0	0	1	3	0	2	0	0	0	0	0	0	0	0	0	3	0	2	0	0	2	0	0	0	0	0	0	27	0	6	103	43	47	1	2	0	0	0	0	0	0	0	0	8	0	74	198	30
OTU1362	21	10	0	8	26	1	19	30	3	0	0	9	1	9	15	4	19	11	7	18	48	15	79	2	7	52	43	37	245	50	26	48	614	184	21	0	15	4	0	1	2	24	6	3	25	8	15	46	41
OTU1363	0	0	0	0	3	0	0	0	0	0	0	0	0	0	0	0	0	0	0	0	0	0	0	0	0	0	6	0	0	0	1	0	0	0	0	0	0	0	0	0	2	1	1	0	0	0	0	1	0
OTU1364	0	1	0	1	9	0	5	9	1	0	0	3	3	0	0	0	2	0	7	36	0	5	1	0	6	8	3	2	78	1	29	57	14	31	5	1	19	0	1	0	1	4	8	16	18	1	107	209	51
OTU1365	0	0	0	0	0	0	0	0	0	0	0	0	0	0	0	0	0	0	0	0	0	0	0	0	0	0	0	0	0	0	2	0	0	0	0	0	0	0	0	0	0	0	0	0	0	0	0	0	0
OTU1366	0	0	0	0	0	0	0	0	0	0	0	0	0	0	0	0	0	0	0	0	0	0	0	0	0	0	0	0	0	0	2	0	0	0	0	0	0	0	0	0	0	0	0	0	0	0	0	0	0
OTU1367	1	0	0	0	0	0	0	0	0	0	0	0	0	0	0	0	0	1	0	0	0	0	0	0	0	1	0	0	0	0	1	1	0	0	0	0	0	0	0	0	1	1	0	0	0	0	1	0	1
OTU1368	3	0	0	0	2	0	0	0	7	1	2	0	1	0	0	0	0	0	0	1	4	0	0	20	0	2	0	3	0	0	1	1	0	0	0	0	0	2	0	3	0	31	0	0	0	2	0	0	0
OTU1369	0	0	0	0	1	1	0	0	0	0	1	0	2	0	0	0	0	0	0	0	0	0	0	0	0	1	0	0	0	0	1	0	0	0	0	0	0	0	0	0	0	1	0	0	1	1	1	1	1
OTU1370	0	0	0	0	0	0	0	0	0	0	0	0	0	0	0	0	0	0	0	0	0	0	1	0	0	0	0	0	0	0	2	0	0	0	0	0	0	0	0	0	0	0	0	0	0	0	0	0	0
OTU1371	4	0	0	1	2	0	2	0	2	0	0	4	7	0	2	0	0	4	1	0	5	0	0	0	0	0	0	0	0	0	2	0	0	0	0	0	0	1	0	1	0	1	0	0	0	1	0	0	0
OTU1372	0	0	0	0	21	0	0	0	0	0	0	0	0	0	0	0	0	0	0	0	0	0	0	0	0	0	1	2	0	0	1	0	0	0	0	0	0	0	0	0	0	3	0	0	0	0	0	0	0
OTU1373	0	0	0	0	0	0	0	0	0	0	0	0	2	0	0	0	0	0	0	0	0	0	0	0	0	0	0	0	17	0	1	0	0	0	0	0	0	0	0	0	0	0	0	0	0	0	0	0	0
OTU1374	0	0	0	0	0	0	1	0	0	0	0	0	0	0	0	0	0	0	0	1	0	4	2	0	0	0	0	0	0	0	2	0	0	0	0	0	0	0	0	0	0	0	2	1	0	0	0	2	0
OTU1375	8	0	0	0	0	0	0	0	0	0	0	0	0	0	0	0	0	0	0	0	0	1	0	0	2	0	0	0	0	0	3	0	0	0	0	0	0	0	0	0	0	0	0	0	0	0	0	0	0
OTU1376	1	0	0	0	1	0	0	0	0	0	0	0	0	0	0	0	0	7	0	0	0	1	0	0	0	5	0	0	1	0	1	0	0	0	0	0	0	0	0	0	0	0	0	0	2	0	0	0	2
OTU1377	8	7	1	20	28	0	5	8	4	0	0	5	62	2	1	2	9	21	23	14	14	0	0	7	6	15	0	1	37	5	7	99	5	116	1	2	1	32	0	0	5	1	12	2	4	3	25	18	14
OTU1378	1	8	0	22	5	0	0	0	0	2	2	0	3	0	0	0	0	1	0	0	0	0	0	1	1	6	0	0	12	72	5	22	0	0	0	46	1	0	0	2	0	0	0	1	9	8	32	5	4
OTU1379	0	0	0	1	3	0	0	2	0	0	0	1	4	1	0	0	0	0	3	2	3	0	0	0	1	2	6	0	5	1	1	0	4	14	1	0	0	0	0	0	0	24	0	2	0	1	0	0	0
OTU1380	0	0	0	1	1	0	0	0	0	0	0	0	0	0	0	1	0	0	0	2	0	1	9	0	0	0	2	0	7	5	8	0	0	0	0	0	0	0	1	0	0	0	0	1	0	0	0	0	0
OTU1381	0	0	0	0	0	4	2	1	1	0	0	1	0	2	0	0	0	3	0	1	0	0	0	1	0	1	1	0	0	0	5	0	0	0	0	2	1	0	1	2	0	0	1	0	0	0	0	0	3
OTU1382	0	0	0	1	3	0	2	2	0	0	0	3	0	0	12	1	0	0	6	5	2	2	10	0	6	3	1	8	6	1	12	6	10	14	8	0	0	0	1	0	3	11	1	3	8	1	3	39	1
OTU1383	5	5	0	2	4	0	3	1	2	0	0	8	9	1	0	1	0	7	17	28	12	2	8	2	2	9	7	7	3	5	2	0	0	1	1	0	0	3	0	2	0	2	3	0	0	1	0	0	3
OTU1384	0	0	0	0	0	0	0	0	0	0	0	0	0	0	0	0	0	0	0	0	0	1	2	0	0	0	0	0	0	0	1	0	0	0	0	0	0	0	1	0	0	0	0	0	0	0	0	0	0
OTU1385	12	5	0	11	13	0	7	20	11	1	0	5	4	1	0	8	4	16	4	6	7	10	2	5	2	17	6	1	0	5	3	5	1	9	6	0	1	7	1	1	2	0	0	4	53	7	4	0	4
OTU1386	2	0	0	2	7	1	0	0	0	0	3	2	8	0	0	0	1	0	0	0	0	0	0	0	1	2	2	0	25	1	3	0	1	0	0	0	0	0	0	0	0	0	0	0	0	0	0	0	0
OTU1387	0	0	0	0	1	0	0	1	0	0	0	0	0	0	0	1	0	0	0	0	0	1	0	0	0	0	25	2	3	0	1	0	0	1	0	0	0	2	0	0	0	2	0	2	0	0	0	1	0
OTU1388	0	0	0	0	0	0	0	0	0	0	0	0	0	0	0	0	0	0	0	0	0	0	0	0	0	1	0	0	0	0	1	1	2	0	0	0	0	0	0	0	0	0	0	0	2	0	4	0	5
OTU1389	0	0	0	0	0	0	0	0	0	0	0	0	0	0	0	0	0	0	0	0	0	0	0	0	0	0	0	0	1	0	2	0	0	0	0	0	0	0	0	0	0	0	0	0	0	0	3	0	0
OTU1390	0	0	0	0	0	0	0	0	0	0	0	0	0	0	0	0	0	0	0	0	0	0	0	0	0	0	0	0	12	1	1	0	0	3	0	0	0	0	0	0	0	0	0	0	0	0	0	0	0
OTU1391	0	0	0	0	0	2	0	6	0	0	0	0	0	0	0	0	1	0	0	0	0	0	0	0	0	0	0	0	0	0	1	0	0	0	0	0	0	0	0	0	0	0	0	0	0	0	0	0	0
OTU1392	1	0	0	0	1	1	0	0	0	0	0	0	0	0	0	0	0	1	0	0	0	0	0	0	0	3	0	0	0	0	1	0	0	3	0	0	0	0	0	0	0	0	0	0	5	1	2	0	1
OTU1393	0	0	0	0	0	0	0	0	0	0	0	0	0	0	0	0	0	0	0	0	0	0	0	0	0	0	0	0	0	0	2	0	0	0	0	0	0	0	0	0	0	0	0	0	0	0	0	0	0
OTU1394	0	0	0	0	3	2	0	0	0	0	0	0	0	0	0	0	0	0	0	0	0	1	4	0	0	0	7	3	0	3	3	0	0	0	0	0	0	0	0	0	0	1	0	0	0	0	0	0	0
OTU1395	0	3	0	1	2	0	4	5	0	0	0	0	3	0	1	1	0	13	1	1	0	4	0	1	1	4	0	1	15	0	5	0	2	0	1	0	4	2	0	0	1	1	0	0	4	2	0	1	4
OTU1396	0	4	2	4	23	28	1	1	3	60	0	2	5	1	0	0	0	5	4	0	0	0	0	0	5	17	0	0	3	0	2	1	9	4	1	3	1	5	0	7	0	1	2	1	3	13	3	0	8
OTU1397	0	0	0	0	0	0	0	0	0	0	0	0	0	0	0	0	0	0	0	0	0	0	0	0	0	0	0	0	0	0	1	0	0	0	0	0	0	0	0	0	0	0	0	0	0	0	0	2	0
OTU1398	0	0	0	0	0	0	3	1	0	0	0	0	0	2	0	7	1	0	0	4	1	1	1	0	0	2	3	0	16	11	8	0	5	67	10	0	13	0	0	0	0	2	1	0	9	0	5	7	0
OTU1399	0	0	0	0	0	0	0	0	0	0	0	0	0	0	0	0	0	0	0	0	2	1	18	0	0	0	3	0	0	2	1	0	0	0	3	0	0	0	0	0	0	0	0	0	0	0	0	0	0
OTU1400	3	5	15	0	2	0	3	0	8	11	2	29	27	3	0	9	0	0	0	2	8	0	5	15	0	6	0	0	4	5	1	0	0	0	0	1	0	0	0	26	0	4	0	0	0	0	0	0	2
OTU1401	0	0	0	0	0	0	0	0	0	0	0	0	0	0	0	0	0	0	0	0	0	0	0	0	0	1	0	0	0	0	2	0	0	0	0	0	0	0	0	0	0	1	0	0	0	0	0	0	0
OTU1402	0	0	0	0	0	0	0	0	1	0	0	0	0	0	0	0	0	0	0	0	0	0	0	0	0	0	0	0	0	0	2	0	0	0	0	0	1	0	0	0	0	2	0	0	0	0	0	0	0
OTU1403	0	0	0	0	23	5	0	1	0	0	0	0	0	0	0	0	4	0	0	0	0	1	4	0	0	0	72	13	0	0	3	0	0	0	0	0	0	0	0	0	0	20	0	9	0	0	0	0	0
OTU1404	21	10	0	4	0	0	17	2	25	1	0	1	0	46	0	11	0	14	3	4	39	10	34	5	2	0	11	2	5	21	1	0	1	3	19	0	1	18	0	2	0	1	0	0	0	2	0	0	3
OTU1405	0	0	0	0	36	0	0	0	0	0	0	0	0	0	0	0	16	0	1	0	0	0	0	0	3	0	3	10	2	0	1	0	0	0	0	4	0	0	0	0	1	7	14	0	0	0	2	1	0
OTU1406	0	1	0	2	0	0	0	0	0	0	0	3	1	0	0	0	0	0	4	0	0	0	0	0	0	0	0	0	12	0	2	0	0	1	0	0	0	0	0	1	0	0	0	0	0	0	2	2	2
OTU1407	0	1	0	0	9	1	5	3	0	0	0	0	1	0	0	0	0	0	0	0	0	0	0	0	0	7	0	0	2	0	5	5	2	30	0	0	1	0	0	1	0	0	0	0	35	0	1	0	59
OTU1408	0	0	0	0	0	0	0	0	0	0	0	0	0	0	0	0	0	0	0	0	0	0	0	0	0	0	0	0	0	1	1	0	0	0	0	0	0	0	0	0	0	0	0	0	0	0	0	0	0
OTU1409	0	0	0	0	0	0	0	0	0	0	0	0	0	0	0	0	0	0	0	0	0	0	0	0	0	0	0	0	0	0	2	0	0	0	0	0	0	0	0	0	0	0	0	0	0	0	0	0	0
OTU1410	0	0	0	0	0	0	0	0	0	0	0	0	0	0	0	0	0	0	0	0	1	0	0	0	0	0	0	0	0	0	1	0	0	1	0	0	0	0	0	0	0	0	0	0	0	0	0	1	0
OTU1411	0	0	0	2	2	0	0	0	0	0	0	2	0	1	0	0	0	3	3	0	0	0	0	0	0	3	0	0	0	0	2	15	3	11	0	0	0	1	0	2	0	0	0	0	0	2	0	0	3
OTU1412	2	1	0	9	7	2	4	8	2	0	1	2	1	5	11	1	2	0	2	1	3	9	9	2	3	1	18	7	1	0	11	0	0	0	6	2	3	3	0	0	15	3	35	4	0	1	0	0	0
OTU1413	0	1	1	0	0	0	0	0	0	0	6	0	0	0	0	0	0	0	0	0	1	0	0	0	0	0	0	0	0	1	1	0	0	0	0	0	0	0	0	0	0	0	0	0	0	0	0	0	0
OTU1414	0	0	0	0	0	0	0	0	0	0	0	0	0	0	0	0	0	0	0	0	0	0	0	0	0	0	0	0	0	0	3	0	0	0	0	0	0	0	0	0	0	0	0	0	0	0	0	0	0
OTU1415	0	0	0	0	0	0	0	0	0	0	0	0	0	0	0	0	0	0	0	0	0	1	0	0	0	2	0	0	2	0	1	0	0	0	0	0	0	0	0	0	0	0	0	0	0	0	0	0	0
OTU1416	0	0	0	0	0	0	0	1	0	0	0	0	0	0	0	0	0	0	0	0	0	0	0	0	0	0	0	0	0	0	2	0	0	0	0	0	0	0	0	0	0	0	0	0	0	0	0	3	0
OTU1417	14	6	4	8	17	1	6	8	6	10	30	14	5	2	2	46	0	34	3	3	17	3	6	3	1	56	13	0	6	8	7	1	9	7	6	1	1	8	0	23	0	7	1	3	30	15	8	5	29
OTU1418	0	0	0	0	0	0	0	1	0	0	0	1	0	0	0	0	0	0	0	3	0	1	3	0	0	1	0	0	3	4	18	0	0	0	0	0	0	0	0	2	0	0	0	1	1	0	0	0	1
OTU1419	1	0	0	3	0	1	2	0	0	0	0	0	3	1	0	0	0	1	0	6	13	46	35	0	0	1	8	0	11	20	30	0	0	0	13	0	0	0	1	0	0	0	0	0	0	0	0	0	0
OTU1420	6	3	0	0	0	0	7	4	1	0	4	4	6	4	0	1	1	4	1	0	0	1	1	8	2	2	0	2	0	1	1	0	0	0	0	0	1	2	0	3	0	0	0	0	0	0	0	0	1
OTU1421	0	0	0	0	1	0	0	0	0	0	0	0	0	0	1	0	0	0	0	0	0	0	0	0	0	0	0	0	2	1	2	0	2	0	0	1	0	0	0	0	0	0	0	0	0	0	0	0	0
OTU1422	0	3	0	2	6	0	0	1	5	0	0	1	3	0	0	0	7	0	27	1	22	1	0	0	3	13	1	1	23	1	3	72	18	38	3	3	0	0	0	0	0	6	0	1	0	0	25	17	9
OTU1423	5	3	0	1	5	2	0	6	1	2	8	1	0	0	4	0	0	9	2	8	0	4	1	0	1	32	0	0	0	3	3	0	4	9	0	0	0	3	0	6	0	2	0	1	5	5	0	2	2
OTU1424	0	0	0	0	0	0	0	0	0	0	0	0	1	0	0	0	0	0	2	2	0	0	0	0	0	0	0	0	0	0	2	19	26	16	0	0	0	0	0	0	0	0	0	0	0	0	2	1	0
OTU1425	0	0	0	1	0	0	0	0	0	0	0	0	0	0	0	0	0	0	0	0	0	0	0	0	0	1	3	1	3	0	8	1	3	1	2	0	0	0	0	0	0	0	0	0	0	0	0	1	0
OTU1426	0	1	0	6	2	1	5	3	0	0	0	4	1	0	5	0	1	4	2	0	1	2	2	2	3	5	6	0	8	6	1	2	4	14	9	6	16	0	0	1	2	6	0	0	18	4	11	6	11
OTU1427	18	6	5	12	35	0	1	12	10	5	2	30	55	15	0	8	3	44	15	9	13	2	1	15	5	25	4	0	9	1	3	0	2	4	4	0	2	30	3	25	2	37	2	0	7	4	2	3	12
OTU1428	1	0	0	2	3	0	0	0	0	0	0	0	0	0	0	0	0	3	5	0	1	0	0	0	0	3	0	0	0	4	1	15	2	3	0	0	2	0	0	2	0	2	0	0	0	2	0	0	4
OTU1429	0	0	0	0	0	0	0	0	0	0	0	0	0	0	0	0	0	0	1	0	0	0	0	0	0	0	0	0	2	1	1	3	0	0	0	0	0	0	0	0	0	0	1	0	0	0	3	0	0
OTU1430	0	0	0	1	0	0	0	0	0	0	0	0	0	0	0	0	0	0	0	0	0	0	0	0	0	0	0	0	0	0	2	0	0	0	0	0	0	0	0	0	0	0	0	0	0	0	0	0	0
OTU1431	0	0	0	0	0	0	0	0	0	0	0	0	0	0	0	0	0	0	0	0	0	0	8	0	0	0	0	2	5	0	1	1	0	0	0	0	0	0	0	0	0	0	0	0	0	0	0	0	0
OTU1432	0	0	0	0	1	0	0	0	0	0	0	0	0	0	0	0	0	0	0	0	0	0	0	0	0	0	0	0	1	0	1	0	0	0	0	0	0	0	0	0	0	0	0	0	0	0	0	1	0
OTU1433	0	0	0	0	1	0	2	0	0	0	0	0	0	0	0	0	0	0	0	2	0	0	0	0	0	0	0	0	0	0	1	0	0	0	0	0	2	0	0	0	0	0	0	0	0	0	0	0	0
OTU1434	1	0	0	0	0	1	1	6	13	1	0	4	13	12	0	5	1	2	0	2	0	0	0	4	0	2	0	0	6	0	7	0	1	0	0	0	0	5	0	4	0	0	0	1	1	0	0	1	2
OTU1435	0	0	0	1	0	0	3	0	0	0	0	0	0	0	0	0	0	0	0	0	0	0	6	0	0	0	0	0	16	1	6	0	0	0	0	0	0	0	0	0	0	0	0	0	0	0	0	0	0
OTU1436	1	0	0	0	1	0	0	0	0	0	0	0	0	0	0	0	0	1	0	0	2	0	0	0	0	0	0	0	0	0	3	0	0	7	0	0	0	0	0	0	0	2	1	0	0	0	5	13	14
OTU1437	0	0	0	0	0	0	1	0	0	0	0	0	0	4	0	0	0	0	0	0	0	0	0	0	0	0	0	0	2	0	1	0	1	2	0	0	0	0	0	0	0	0	0	0	0	0	2	0	2
OTU1438	5	12	0	7	51	32	7	2	20	33	40	12	39	5	0	1	0	111	13	5	14	2	2	5	7	55	0	0	4	8	2	21	4	17	4	3	2	24	3	11	0	7	0	0	33	32	4	1	26
OTU1439	0	0	0	0	0	0	3	0	0	0	0	0	0	0	0	0	0	1	0	0	0	0	0	0	0	0	0	0	0	0	5	0	0	0	0	0	0	0	0	0	0	0	0	0	0	0	1	1	0
OTU1440	0	0	0	0	0	0	3	0	0	0	0	0	0	0	0	0	0	0	0	0	0	0	0	0	0	0	0	0	0	0	1	0	0	0	0	0	0	0	0	0	0	0	0	0	0	0	0	0	0
OTU1441	8	5	2	4	42	5	1	11	10	38	28	5	24	8	2	4	0	20	15	3	9	0	6	3	7	46	0	5	10	4	4	29	11	36	3	3	2	2	1	12	2	16	4	0	15	16	2	3	21
OTU1442	4	2	0	1	3	1	10	20	1	0	0	3	5	1	0	2	0	4	3	31	2	18	6	1	1	12	4	2	11	2	26	0	0	0	5	3	6	0	0	1	0	0	0	14	16	0	6	2	11
OTU1443	0	0	0	0	0	1	0	0	0	1	0	0	0	0	0	0	0	0	0	0	0	0	0	0	0	0	0	0	0	0	1	0	0	0	0	0	0	0	0	0	0	0	0	0	0	0	2	0	0
OTU1444	0	1	0	0	0	0	6	10	0	0	0	0	0	0	1	0	1	0	0	3	0	0	1	0	1	0	3	20	3	1	24	21	52	55	0	0	0	1	0	0	5	3	4	2	3	0	6	11	1
OTU1445	0	1	0	0	3	0	1	1	0	2	2	1	0	0	1	1	1	0	0	0	1	0	0	0	4	1	50	1	1	0	4	2	1	7	0	0	0	0	0	0	2	17	2	0	0	0	0	2	0
OTU1446	2	2	0	4	52	4	4	6	6	5	6	4	17	3	1	1	0	13	19	10	3	3	2	3	5	22	0	1	60	13	14	15	11	46	9	3	17	7	2	12	15	14	4	2	27	12	22	22	127
OTU1447	0	0	0	0	1	0	0	0	0	0	0	0	0	0	0	0	0	0	0	0	1	2	0	0	0	1	6	2	0	0	1	0	0	0	0	0	0	0	0	0	0	1	3	0	0	0	0	0	0
OTU1448	11	14	0	30	30	1	5	12	0	2	2	29	10	0	3	0	49	84	37	95	0	22	4	0	23	39	3	1	297	6	138	307	30	253	11	37	99	0	0	1	1	8	6	96	27	10	99	229	35
OTU1449	1	5	2	10	2	1	1	5	6	16	16	11	15	0	0	2	0	9	0	1	1	0	1	4	2	4	0	0	0	2	3	0	0	0	0	0	2	3	0	7	0	0	0	0	0	5	0	0	3
OTU1450	0	0	0	1	0	0	0	0	0	0	0	0	0	0	0	0	1	0	0	0	0	0	0	0	0	0	0	0	0	0	2	0	0	0	0	1	0	0	0	0	0	0	1	0	0	0	0	1	0
OTU1451	0	0	0	0	0	0	0	0	0	0	0	0	0	0	0	0	0	0	0	0	0	0	0	0	0	0	0	0	0	0	3	0	0	0	1	0	0	0	0	0	0	0	0	0	0	0	0	0	0
OTU1452	0	0	0	0	0	0	0	0	2	0	0	1	0	0	0	2	0	0	0	1	0	1	2	0	0	0	0	0	28	0	17	0	0	4	0	0	0	0	0	0	0	2	0	0	0	0	4	6	1
OTU1453	0	0	0	0	0	0	1	0	0	0	0	0	0	0	0	0	0	0	0	5	0	0	0	0	0	0	0	0	0	1	3	3	7	3	0	0	0	0	0	0	0	0	0	0	0	0	3	4	0
OTU1454	0	0	0	0	0	0	0	0	0	0	0	0	0	0	0	0	0	0	0	0	0	0	0	0	0	0	0	0	0	0	3	0	0	0	0	0	0	0	0	0	0	0	0	0	0	0	0	0	0
OTU1455	0	0	0	0	0	0	0	0	0	0	0	0	0	0	0	0	0	0	0	0	0	0	0	0	0	0	0	0	0	0	3	0	0	0	0	0	0	0	0	0	0	0	0	0	0	0	0	0	0
OTU1456	0	0	0	0	4	0	0	0	0	0	0	0	2	0	0	0	0	0	0	3	0	0	0	1	0	5	0	0	6	0	7	0	0	0	0	0	0	0	0	0	0	0	0	0	2	0	0	2	2
OTU1457	0	0	0	0	0	0	0	0	0	0	0	0	0	0	0	0	0	0	0	0	0	0	0	0	0	0	0	0	0	0	4	0	0	0	0	0	0	0	0	0	0	0	0	0	0	0	0	0	0
OTU1458	0	2	2	0	7	2	47	24	0	0	0	2	1	0	20	2	11	0	1	20	5	29	19	0	1	4	45	9	47	3	34	0	0	16	2	7	4	0	0	0	1	8	3	1	1	0	8	14	2
OTU1459	33	23	3	19	45	64	98	135	56	23	19	64	93	82	52	131	30	45	33	151	10	88	32	22	81	75	84	43	66	29	72	39	40	45	39	58	69	16	1	29	19	44	34	169	35	33	74	145	118
OTU1460	0	0	0	5	0	0	0	0	1	0	0	1	0	0	0	0	1	1	0	0	0	0	0	2	0	0	0	0	4	0	2	0	0	0	0	0	0	0	0	0	0	0	0	0	0	0	1	3	0
OTU1461	0	0	0	0	0	0	0	0	0	0	0	0	0	0	0	0	2	0	0	0	0	1	0	0	0	0	1	0	0	1	2	0	0	0	0	0	0	0	0	0	1	0	1	0	0	0	0	0	0
OTU1462	37	8	0	4	1	3	1	1	4	2	0	6	2	39	2	0	1	4	6	3	6	0	2	14	10	18	1	6	35	17	3	7	0	4	3	0	2	9	2	0	4	10	15	2	5	12	2	0	13
OTU1463	0	53	8	35	424	0	23	4	2	0	1	4	3	4	6	0	50	35	77	15	32	0	8	23	6	27	1	4	110	49	22	162	75	353	9	123	60	5	1	0	4	662	105	10	28	18	152	214	56
OTU1464	0	0	0	0	0	0	0	0	0	0	0	0	0	0	0	3	0	0	0	0	0	0	0	0	0	0	0	0	1	0	3	0	0	0	0	0	0	0	0	0	0	0	0	0	0	0	0	0	0
OTU1465	1	0	0	0	0	0	0	0	1	0	0	0	0	0	0	0	0	0	0	0	0	0	0	0	0	0	0	1	1	0	1	2	1	1	0	0	0	0	0	0	0	0	1	0	12	0	0	0	0
OTU1466	0	0	0	1	1	1	5	4	0	0	0	2	0	0	0	0	0	0	0	7	0	21	2	0	1	0	3	1	2	0	12	0	0	1	0	0	0	0	0	0	0	0	0	1	0	0	4	18	0
OTU1467	1	0	0	0	0	0	0	0	0	0	0	0	0	0	0	0	0	0	0	0	0	0	0	0	0	0	0	0	1	0	18	0	0	0	0	0	0	0	0	0	0	0	0	0	0	0	0	0	0
OTU1468	0	0	0	0	0	0	0	3	1	0	0	2	0	0	0	2	0	0	0	5	1	3	0	0	0	0	8	0	7	1	7	0	0	0	0	0	0	0	1	0	0	0	0	0	8	0	0	0	0
OTU1469	3	0	0	2	9	0	0	0	0	4	3	4	5	0	0	2	1	2	1	0	1	0	1	2	0	14	2	0	12	3	4	14	32	15	1	2	1	14	0	8	1	5	1	0	1	3	7	2	16
OTU1470	0	0	0	3	1	0	12	5	3	0	1	9	2	0	17	6	2	0	3	17	2	13	11	2	5	1	93	31	8	5	19	29	8	50	6	5	10	0	2	0	1	26	3	12	4	1	6	22	2
OTU1471	0	0	0	0	0	0	0	0	0	0	0	0	0	0	0	0	0	0	0	0	0	0	0	0	0	0	0	0	0	0	8	0	0	0	0	0	0	0	0	0	0	0	0	0	0	0	0	0	0
OTU1472	4	0	0	1	0	0	4	4	0	0	0	2	0	2	1	0	1	4	2	0	2	1	3	1	1	0	0	0	144	1	12	8	4	99	0	0	5	0	0	0	0	0	0	0	0	0	28	76	22
OTU1473	25	12	1	21	50	5	11	7	27	83	42	16	45	3	6	34	6	25	32	32	5	9	10	5	9	76	0	3	34	10	31	48	70	65	29	14	19	9	18	29	3	5	11	0	14	26	25	9	74
OTU1474	1	7	0	17	285	8	7	80	2	0	1	3	1	10	38	3	39	0	24	24	5	5	53	0	23	43	51	21	44	3	91	28	5	18	14	3	1	2	0	0	166	40	422	8	41	10	19	98	9
OTU1475	3	0	2	8	8	0	0	0	5	1	2	0	3	0	0	0	1	5	6	0	6	0	2	1	2	12	0	0	1	2	3	17	11	5	1	0	0	1	0	10	0	1	0	0	0	4	0	0	8
OTU1476	0	0	0	2	0	1	0	0	0	0	0	0	0	0	0	0	0	0	0	0	0	0	1	0	0	0	0	0	2	2	4	0	6	3	0	14	1	0	0	2	0	0	0	0	0	0	0	0	0
OTU1477	0	1	0	0	0	0	0	2	0	0	0	0	2	0	0	0	0	1	0	0	0	0	0	0	0	2	6	0	0	1	2	0	0	0	0	0	0	0	0	1	0	0	0	0	0	0	0	0	0
OTU1478	2	0	0	3	2	0	2	0	0	0	0	3	0	0	0	0	0	0	0	1	0	1	0	0	0	1	0	0	2	7	1	0	0	0	0	0	0	0	0	0	0	0	0	0	3	0	0	0	0
OTU1479	0	0	0	0	0	0	0	0	0	0	0	0	0	0	0	0	0	0	0	2	0	6	2	0	0	1	0	0	11	4	13	0	0	0	0	0	0	0	0	0	0	0	0	0	0	0	0	45	1
OTU1480	0	0	0	0	0	0	0	0	0	0	0	0	0	0	0	0	0	0	0	0	0	0	0	0	0	0	0	0	0	0	49	0	0	0	0	0	0	0	0	0	0	0	0	0	0	0	0	0	0
OTU1481	0	0	1	3	6	0	1	2	1	0	0	1	1	0	0	0	0	0	0	1	2	0	0	0	2	10	1	0	1	2	6	0	0	3	0	2	5	0	4	0	0	2	0	0	0	1	4	0	6
OTU1482	2	0	0	1	0	0	1	0	1	0	0	1	0	0	0	0	0	3	1	0	0	0	0	0	0	0	0	0	0	1	1	0	0	0	0	0	0	2	0	0	1	0	0	0	1	2	0	2	0
OTU1483	0	13	0	160	8	5	16	8	0	4	30	10	5	1	6	0	10	2	13	11	1	2	48	16	89	29	0	0	43	13	52	418	1	3	15	74	52	2	116	2	6	12	4	634	155	20	19	23	1
OTU1484	0	0	0	0	14	2	0	4	0	0	0	2	0	0	0	1	0	0	1	3	0	0	0	0	0	0	11	9	1	0	4	3	0	4	2	1	0	0	0	0	0	27	2	0	0	1	1	3	0
OTU1485	6	7	0	0	0	1	4	0	0	0	0	2	5	0	0	0	3	2	3	4	2	2	0	0	1	18	0	0	22	3	3	0	0	17	9	2	2	0	0	0	0	0	0	0	7	2	2	4	3
OTU1486	0	0	0	0	0	0	0	0	0	0	0	0	0	0	0	0	0	0	0	0	0	0	0	0	0	0	0	0	5	0	2	0	1	1	0	0	0	0	0	0	0	0	0	0	0	0	0	1	0
OTU1487	0	0	0	6	0	1	1	0	0	0	0	1	0	0	0	0	0	1	0	0	0	0	0	0	0	0	0	0	15	1	1	1	1	2	0	0	0	0	0	0	0	0	0	0	0	1	1	0	1
OTU1488	0	0	0	0	0	0	0	0	0	0	0	0	0	0	0	0	0	0	0	0	0	0	0	0	0	0	0	0	0	0	3	0	0	0	0	0	0	0	0	0	0	0	0	0	0	0	0	0	0
OTU1489	0	0	0	1	0	0	0	0	0	0	0	0	0	0	0	0	0	0	0	0	0	0	0	0	0	0	0	0	1	0	5	2	0	0	0	0	0	0	0	0	0	0	0	0	0	0	0	0	0
OTU1490	0	0	0	0	0	0	0	0	0	0	0	0	0	0	0	0	0	0	0	0	1	0	0	0	0	0	0	1	2	0	4	0	0	0	0	0	0	0	0	0	1	0	1	0	0	0	0	1	0
OTU1491	2	0	0	0	2	0	0	0	1	0	0	1	0	0	0	0	0	0	0	0	0	0	0	3	0	0	0	0	2	1	7	6	4	5	2	0	0	0	0	2	0	1	0	0	0	1	0	0	0
OTU1492	1	1	1	11	5	0	16	8	0	0	0	3	0	0	0	1	1	3	2	5	0	5	2	1	0	20	0	0	17	2	13	56	8	42	0	2	5	0	0	0	0	2	0	2	3	0	30	50	14
OTU1493	0	0	0	0	0	0	1	0	0	0	0	1	0	0	0	0	0	0	0	12	0	7	3	0	0	0	0	1	0	0	5	0	0	0	0	0	0	0	0	0	2	0	0	1	0	0	1	0	0
OTU1494	0	0	0	0	0	0	0	0	0	0	0	0	0	0	0	0	0	0	0	0	0	0	0	0	0	0	0	0	0	0	2	0	0	0	0	0	0	0	0	0	0	0	0	0	0	0	0	0	0
OTU1495	47	2	3	105	0	9	7	6	77	0	0	44	36	5	6	4	1	28	7	34	9	493	58	36	9	13	44	1	4	33	27	7	0	0	22	0	0	109	7	1	11	9	9	0	3	1	0	0	4
OTU1496	0	0	0	0	0	0	0	0	1	0	0	0	0	0	0	0	0	0	0	0	0	0	0	0	0	0	0	0	0	0	1	0	0	0	0	0	0	0	0	0	0	0	0	0	0	0	0	0	0
OTU1497	3	59	415	18	259	28	17	3	10	5	3	3	32	18	1	3	24	41	13	16	3	2	7	46	28	77	14	4	101	53	11	47	1	89	5	205	22	102	0	5	35	86	106	12	44	31	660	93	112
OTU1498	0	1	0	11	8	1	3	2	0	0	0	2	2	0	0	0	0	25	0	0	0	0	0	0	4	15	0	0	4	0	8	0	0	0	2	0	1	0	0	0	0	0	0	0	5	0	20	4	1
OTU1499	0	0	0	0	0	0	0	0	0	0	0	0	0	0	0	0	0	0	0	0	0	0	0	0	0	0	0	0	0	0	4	0	0	0	0	0	0	0	0	0	0	0	0	0	0	0	0	56	0
OTU1500	0	0	0	1	0	0	0	0	0	0	0	0	0	0	0	0	0	0	1	1	1	1	0	0	0	2	0	1	51	8	15	4	152	25	8	0	0	0	0	0	0	0	0	0	9	0	1	0	2
OTU1501	1	0	0	1	0	0	0	0	1	0	1	0	1	0	0	0	0	3	1	0	0	2	0	0	0	2	0	1	0	0	1	0	0	2	0	0	0	0	0	1	0	0	0	0	0	1	1	0	3
OTU1502	0	0	0	0	0	0	0	0	0	0	0	0	0	0	0	0	0	0	0	0	0	0	0	0	0	0	0	0	1	1	2	4	1	19	0	0	0	0	0	0	0	0	0	0	0	0	0	0	0
OTU1503	0	2	0	0	1	0	0	0	0	0	0	2	0	0	0	0	0	0	0	0	0	0	0	0	0	0	0	0	0	4	1	0	0	0	2	0	0	0	0	0	0	0	0	0	0	0	0	0	0
OTU1504	0	0	0	0	0	0	0	0	0	0	0	0	0	0	0	0	0	0	1	0	0	0	1	1	0	0	0	0	0	0	1	0	0	0	0	0	0	1	0	0	0	0	0	0	0	0	0	0	0
OTU1505	0	0	0	0	0	0	0	0	0	0	0	0	0	0	0	0	0	0	0	0	0	0	0	0	0	0	0	0	5	3	5	0	0	4	0	0	0	0	0	0	0	1	0	0	0	0	0	0	1
OTU1506	0	0	0	0	0	0	0	0	0	0	0	0	0	0	0	0	0	0	0	0	0	0	0	0	0	0	0	0	0	0	2	0	0	0	0	0	0	0	0	0	0	0	0	0	0	0	0	0	0
OTU1507	0	0	0	2	0	0	0	0	0	0	0	0	0	0	0	0	0	0	0	0	0	0	2	0	0	0	0	0	1	0	1	4	0	3	0	0	0	0	0	0	0	0	0	0	0	0	0	0	3
OTU1508	4	4	0	0	0	0	3	1	0	0	0	0	0	0	0	1	1	0	0	0	2	0	0	1	0	5	0	0	8	3	4	1	18	12	2	1	1	1	1	1	0	4	1	0	11	0	4	1	4
OTU1509	3	1	0	0	5	1	0	0	0	0	0	0	0	0	0	0	0	7	0	0	1	0	0	0	0	4	0	0	1	0	2	0	0	1	0	0	0	0	0	3	0	0	0	0	1	0	5	2	3
OTU1510	0	6	0	1	2	0	3	0	0	0	0	2	0	1	1	0	0	8	8	2	1	4	1	0	4	11	0	0	2	1	3	0	0	1	0	12	5	0	0	1	0	1	0	1	12	5	0	0	4
OTU1511	0	0	0	1	77	0	0	0	0	0	1	0	0	0	5	0	4	0	3	6	1	2	1	0	1	0	25	16	2	0	14	1	7	28	5	0	0	0	0	0	58	30	96	1	7	3	1	7	0
OTU1512	0	2	0	0	0	0	0	0	2	0	0	1	0	1	0	0	0	0	0	3	7	0	6	0	0	1	8	3	5	1	6	0	0	6	1	0	0	1	0	0	0	0	1	0	0	0	0	0	0
OTU1513	0	0	0	0	0	0	0	0	0	0	0	0	0	0	0	0	0	0	0	0	0	0	0	0	0	0	0	0	0	0	0	3	0	0	0	0	0	0	0	0	0	0	0	0	0	0	0	0	0
OTU1514	0	0	0	0	0	0	0	0	0	0	0	0	0	0	0	0	0	0	0	0	0	0	0	0	0	0	0	0	0	0	0	3	0	0	0	0	0	0	0	0	0	0	0	0	0	0	0	1	0
OTU1515	36	6	0	0	0	0	3	0	0	0	0	0	0	1	0	1	0	0	0	0	0	0	0	2	1	2	0	0	0	0	0	9	0	0	0	0	0	0	0	0	0	0	0	0	0	0	0	0	1
OTU1516	0	0	0	0	0	0	0	0	0	0	0	0	0	0	0	0	0	0	0	0	0	0	0	0	0	1	0	0	1	0	1	13	0	1	0	0	0	0	0	0	0	0	0	0	0	0	1	0	3
OTU1517	0	0	0	0	0	0	0	0	0	1	0	0	0	0	0	0	0	0	0	0	0	0	0	0	0	0	0	0	0	0	0	2	0	0	0	0	0	0	0	0	0	0	0	0	0	0	0	0	0
OTU1518	0	0	0	0	0	0	1	0	0	0	0	0	0	0	1	0	0	1	0	0	0	0	0	0	0	2	0	0	0	0	0	2	0	2	0	0	0	0	0	0	0	0	0	0	0	0	14	9	0
OTU1519	0	0	0	0	0	0	0	0	0	0	0	0	0	0	0	0	0	0	0	0	0	0	0	0	0	0	0	0	0	0	0	4	0	2	0	0	0	0	0	0	0	0	0	0	0	0	0	0	0
OTU1520	0	0	0	0	0	0	0	0	0	0	0	0	0	0	0	0	0	0	0	0	0	0	0	0	0	1	0	0	0	0	0	11	0	1	0	0	0	0	0	0	0	0	0	0	0	0	0	0	2
OTU1521	0	0	0	0	0	0	0	0	0	0	0	0	0	0	0	0	0	0	0	0	0	0	0	0	0	0	0	0	0	0	0	2	0	0	0	0	0	0	0	0	0	0	0	0	0	0	0	0	0
OTU1522	3	0	0	1	0	0	0	0	0	0	0	0	0	1	0	0	0	0	1	0	0	0	0	0	0	0	1	0	0	0	0	1	0	0	0	0	0	0	0	0	0	0	0	0	0	0	0	0	0
OTU1523	0	0	0	0	0	0	0	0	0	0	0	0	0	1	0	0	0	0	0	0	0	0	0	0	0	0	0	0	0	0	0	2	0	0	0	0	0	0	0	0	0	0	0	0	0	0	0	0	0
OTU1524	0	0	2	1	5	0	2	0	0	0	0	0	1	0	0	0	0	0	0	0	0	0	0	0	0	1	0	0	0	0	0	50	2	0	0	0	0	0	0	1	0	0	0	0	0	1	1	0	1
OTU1525	0	0	0	0	0	0	0	0	0	0	0	0	0	0	0	0	0	0	0	0	0	0	0	0	0	0	0	0	0	0	0	2	0	0	0	0	0	0	0	0	0	0	0	0	0	0	0	0	0
OTU1526	0	0	0	0	0	0	0	2	0	1	0	0	0	0	0	0	0	0	0	0	0	0	0	0	0	0	0	0	0	0	0	3	0	0	0	0	0	0	0	0	0	0	0	0	0	0	0	0	0
OTU1527	0	0	0	0	3	0	0	0	0	0	0	0	0	0	0	0	0	0	0	0	0	0	0	0	0	2	1	0	1	0	0	2	0	0	0	0	0	0	0	0	1	0	0	0	1	0	1	0	0
OTU1528	0	0	0	0	0	0	0	0	0	0	0	0	0	0	0	0	0	0	0	0	0	0	0	0	0	0	0	0	0	0	0	3	0	0	0	0	0	0	0	0	0	0	0	0	0	0	0	0	0
OTU1529	1	0	0	0	0	0	0	0	0	0	0	0	0	0	0	0	0	1	0	0	0	0	0	0	0	2	0	0	0	0	0	7	0	0	2	0	0	0	0	1	0	0	0	0	0	0	0	0	1
OTU1530	0	0	0	0	0	0	0	0	0	0	0	0	0	0	0	0	0	0	0	0	0	0	0	0	0	0	0	0	0	0	0	8	0	0	0	0	0	0	0	0	0	0	0	0	0	0	0	0	0
OTU1531	0	0	0	0	0	0	0	0	0	0	0	0	0	0	0	0	0	0	0	0	0	0	0	0	0	0	0	0	0	0	0	2	0	0	0	0	0	0	0	0	0	0	0	0	0	0	0	0	0
OTU1532	0	0	0	0	0	0	0	0	0	0	0	0	0	0	0	0	0	0	0	0	0	0	0	0	0	0	0	0	0	0	0	2	0	0	0	0	0	0	0	0	0	0	0	0	0	0	0	0	0
OTU1533	0	0	0	0	0	0	0	1	0	0	0	0	0	0	0	0	0	0	0	0	0	0	0	0	0	0	0	0	0	0	0	2	0	0	0	0	0	1	0	0	0	0	0	0	0	0	0	0	0
OTU1534	0	0	0	2	0	0	0	0	1	1	0	1	0	0	0	0	0	3	0	0	0	0	0	1	0	0	0	0	0	0	0	5	0	0	0	0	0	2	0	1	0	0	0	0	0	0	0	0	1
OTU1535	1	0	0	0	0	0	0	0	0	0	0	0	0	2	0	0	0	0	0	0	0	0	0	0	0	3	0	0	0	0	0	3	0	0	0	0	0	0	0	0	0	0	0	0	0	0	0	0	0
OTU1536	1	0	0	0	0	0	0	0	0	0	0	0	0	0	0	0	0	0	0	0	0	0	0	0	0	1	2	2	0	0	0	15	1	0	0	0	0	0	0	0	2	0	1	1	0	0	1	0	0
OTU1537	0	0	0	0	0	0	0	0	0	0	0	0	0	0	0	0	0	0	0	0	0	0	0	0	0	0	0	0	0	0	0	2	0	0	0	0	0	0	0	0	0	0	0	0	0	0	0	0	0
OTU1538	7	1	0	0	0	0	0	2	1	0	0	0	0	9	0	0	0	0	0	0	1	0	1	0	0	5	0	0	2	1	0	8	0	0	0	0	0	6	0	0	2	0	0	0	0	0	0	0	0
OTU1539	0	0	0	0	0	0	0	0	0	0	0	0	0	0	0	0	0	0	0	0	0	0	0	0	0	0	0	0	0	0	0	6	0	4	0	0	0	0	0	0	0	0	0	0	0	0	0	0	0
OTU1540	0	0	0	0	0	0	0	0	0	0	0	0	0	0	0	0	0	0	0	0	0	0	0	0	0	0	0	0	0	0	0	2	0	0	0	0	0	0	0	0	0	0	0	0	0	0	0	0	0
OTU1541	0	0	0	0	0	0	0	0	0	0	0	0	0	0	0	0	0	0	0	0	0	0	0	0	0	0	0	0	0	0	0	3	0	0	0	0	0	0	0	0	0	0	0	0	0	0	0	0	0
OTU1542	0	0	0	0	0	0	0	0	0	0	0	0	0	0	0	0	0	0	0	0	0	0	0	0	0	0	0	0	0	0	0	7	1	0	1	0	0	0	0	0	0	0	0	0	0	0	0	0	0
OTU1543	0	0	0	0	1	0	0	0	0	0	0	0	0	0	0	0	0	0	0	0	0	0	0	0	0	0	0	1	0	0	1	47	0	7	0	0	0	0	0	0	0	0	0	0	0	0	0	19	0
OTU1544	1	0	0	1	0	0	0	0	0	0	4	0	1	1	0	2	0	1	0	0	0	0	0	0	0	0	0	0	0	0	0	6	0	0	0	0	0	0	0	1	0	0	0	0	0	0	0	0	1
OTU1545	0	0	0	0	2	0	2	0	0	0	0	0	0	0	0	0	0	2	0	0	0	0	0	0	0	2	0	0	0	0	0	2	5	0	0	0	0	0	0	0	0	0	0	0	0	0	0	0	0
OTU1546	2	0	0	0	1	0	0	0	0	0	0	0	0	0	0	0	0	0	0	0	0	0	0	0	0	3	0	0	0	0	0	8	1	0	0	0	0	0	0	0	0	0	0	0	1	0	1	0	1
OTU1547	0	0	0	0	0	0	0	0	0	0	0	0	0	0	0	0	0	0	0	0	0	0	0	4	0	0	0	0	0	0	0	3	0	0	0	0	0	0	0	2	0	0	0	0	0	0	0	0	0
OTU1548	0	0	0	0	0	0	0	0	0	0	0	0	0	0	1	0	0	0	0	0	0	0	2	0	0	1	0	0	4	0	0	19	1	4	0	0	0	0	0	0	0	0	0	0	0	0	6	0	0
OTU1549	0	0	0	0	0	0	0	0	0	0	0	0	0	0	0	0	0	0	0	0	0	0	0	0	0	0	0	0	0	0	0	2	0	0	0	0	0	0	0	0	0	0	0	0	0	0	0	0	0
OTU1550	0	0	0	0	1	0	0	0	0	0	0	0	0	0	0	0	0	0	0	0	0	0	0	0	0	0	0	0	0	0	0	3	1	0	0	0	0	0	0	0	0	0	0	0	0	0	0	0	0
OTU1551	0	0	0	0	0	0	0	0	0	0	0	0	0	0	0	0	0	0	0	0	0	0	0	0	0	0	0	0	0	0	0	19	0	0	0	0	0	0	0	0	0	0	0	0	0	0	1	0	4
OTU1552	0	0	0	0	2	0	0	0	0	0	0	0	0	0	0	0	0	0	1	0	0	0	0	0	0	0	0	0	2	0	0	12	4	6	0	0	0	0	0	0	0	0	0	0	0	1	0	0	6
OTU1553	0	0	0	0	0	0	0	0	0	0	0	0	0	0	0	0	0	0	0	0	0	0	0	0	0	0	0	0	0	0	0	2	0	0	0	0	0	0	0	0	0	0	0	0	0	0	0	0	0
OTU1554	0	0	0	0	0	0	0	0	0	0	0	0	0	0	0	0	0	0	0	0	0	0	0	0	0	0	0	0	0	0	0	2	0	0	0	0	0	0	0	0	0	0	0	0	0	0	0	0	0
OTU1555	0	0	0	0	0	0	0	0	0	0	0	0	0	0	0	0	0	0	0	0	0	0	0	0	0	0	0	0	0	0	0	10	0	0	0	0	0	0	0	0	0	0	0	0	0	0	0	0	0
OTU1556	0	0	0	0	0	0	0	0	0	0	0	0	0	0	0	0	0	0	0	0	0	0	0	0	0	0	0	0	0	0	0	2	0	0	0	0	0	0	0	0	0	0	0	0	0	0	0	0	0
OTU1557	0	3	0	0	12	4	0	2	10	0	0	0	9	1	0	1	2	3	0	3	0	0	1	0	1	2	0	0	7	1	8	5	2	12	1	0	1	0	0	0	0	0	0	1	8	1	0	0	5
OTU1558	0	0	0	0	0	0	0	0	0	0	0	0	1	0	0	0	0	0	0	0	0	0	0	0	0	0	0	0	1	0	0	8	0	0	0	0	0	0	0	0	0	0	0	0	0	0	0	0	0
OTU1559	0	0	0	0	0	0	0	0	0	0	0	0	0	0	0	0	0	0	0	0	0	0	0	0	0	0	0	0	0	0	0	3	0	0	0	0	0	0	0	0	0	0	0	0	0	0	0	0	3
OTU1560	0	0	0	0	0	0	0	0	0	0	0	0	0	0	0	0	0	0	0	0	0	0	0	1	0	0	0	0	0	0	0	5	0	0	0	0	0	0	0	0	0	0	0	0	0	0	0	0	2
OTU1561	2	0	0	0	0	0	0	1	0	0	0	1	0	0	0	0	0	0	0	0	0	0	0	0	0	0	0	0	1	0	0	1	0	1	0	0	0	0	0	0	0	0	0	0	0	0	0	1	0
OTU1562	6	0	0	1	9	0	1	1	0	1	6	1	3	0	0	0	1	2	0	0	2	0	2	0	0	4	0	2	5	5	4	4	16	4	4	0	0	12	0	2	0	0	0	0	2	2	2	1	12
OTU1563	0	0	0	0	0	0	0	0	0	0	0	0	0	0	0	0	0	0	0	0	0	0	0	0	0	0	0	0	0	0	0	3	0	0	0	0	0	0	0	0	0	0	0	0	0	0	0	0	2
OTU1564	0	0	0	0	0	0	0	0	0	0	0	0	0	0	1	1	0	0	3	0	0	0	0	0	1	1	0	0	0	0	0	2	0	0	1	0	0	0	0	0	0	0	1	0	1	0	1	0	1
OTU1565	0	0	0	0	0	0	0	0	0	0	0	2	0	0	0	0	0	0	0	0	0	0	0	0	0	1	0	0	0	0	0	2	0	0	0	0	0	1	0	0	0	0	0	0	0	0	0	0	0
OTU1566	0	0	0	0	0	0	0	0	0	0	0	0	0	0	0	0	0	0	0	0	0	0	0	0	0	0	0	0	0	0	0	17	0	0	0	0	0	0	0	0	0	0	0	0	0	0	0	0	0
OTU1567	0	0	0	0	0	0	0	0	0	0	0	0	0	0	0	0	0	0	0	0	0	0	0	0	0	0	0	0	0	0	0	3	0	0	0	0	0	0	0	0	0	0	0	0	0	0	0	0	0
OTU1568	2	1	0	2	12	0	0	0	2	0	0	0	1	1	0	0	1	0	2	0	0	0	0	0	5	5	0	0	0	1	0	43	2	2	0	0	1	0	0	0	0	0	0	0	8	3	0	0	10
OTU1569	0	0	0	1	0	0	0	0	0	0	0	0	0	0	0	0	0	0	0	0	0	0	0	0	0	0	0	0	0	0	0	3	0	0	0	0	0	0	0	0	0	0	0	0	0	0	0	0	0
OTU1570	0	0	0	0	0	0	0	0	0	0	0	0	0	0	0	0	0	0	0	0	0	0	0	0	0	0	0	0	0	0	0	4	0	0	0	0	0	0	0	0	0	2	0	0	0	0	0	2	0
OTU1571	0	0	0	0	0	0	0	0	0	0	0	0	0	0	0	0	0	0	0	0	0	0	0	0	0	0	0	0	0	0	0	7	0	2	0	0	0	0	0	0	0	0	0	0	0	0	0	1	0
OTU1572	0	0	0	0	0	0	0	0	0	0	0	0	0	0	0	0	0	0	0	0	0	0	0	0	0	0	0	0	0	0	0	7	0	0	0	0	0	0	0	0	0	0	0	0	0	0	0	0	0
OTU1573	0	0	0	3	2	0	0	0	0	0	0	0	0	0	0	0	0	0	0	0	0	0	0	0	0	1	0	0	0	0	0	8	0	8	0	0	0	0	0	0	0	0	0	0	0	0	0	0	0
OTU1574	8	0	0	2	1	0	0	3	0	0	0	1	2	0	0	0	1	0	1	0	0	3	0	0	0	2	0	1	0	1	0	3	0	1	0	0	0	0	0	0	0	0	0	0	1	0	4	0	4
OTU1575	0	0	0	1	1	0	0	0	0	0	0	0	0	0	0	0	0	0	0	0	0	0	0	0	0	0	0	0	1	0	0	5	2	2	0	0	0	0	0	0	0	0	0	0	0	0	1	0	0
OTU1576	0	0	0	0	1	0	0	0	0	0	0	0	0	0	0	0	1	0	2	0	0	0	0	0	0	1	0	0	0	0	0	16	2	8	0	0	0	0	0	0	0	0	0	0	0	0	2	0	0
OTU1577	0	0	0	0	0	0	0	0	0	0	0	0	0	0	0	0	0	0	0	0	0	0	0	0	0	0	0	0	0	0	0	11	0	0	0	0	0	0	0	0	0	0	0	0	1	0	0	0	0
OTU1578	0	0	0	0	0	0	0	0	0	0	0	0	0	0	0	0	0	0	0	0	0	0	0	0	0	0	0	0	0	0	0	3	0	0	0	0	0	0	0	0	0	0	0	0	0	0	0	0	0
OTU1579	0	0	0	0	0	0	0	0	0	0	0	0	0	0	0	0	0	0	0	0	0	0	0	0	0	0	0	0	0	0	0	17	0	0	0	0	0	0	0	0	0	0	0	0	0	0	0	0	2
OTU1580	0	0	0	0	0	0	0	0	0	0	0	0	0	0	0	0	0	0	0	0	0	0	0	0	0	0	0	0	0	0	0	4	0	0	0	0	0	0	0	0	0	0	0	0	0	0	0	0	0
OTU1581	1	0	0	0	2	0	0	2	0	0	0	0	2	1	0	0	0	0	0	0	0	0	0	0	0	2	0	0	1	0	0	1	0	0	0	0	0	0	0	0	0	1	0	1	0	2	0	0	0
OTU1582	0	0	0	1	0	0	0	0	0	0	0	0	0	0	0	0	0	0	1	0	0	0	0	0	0	0	0	0	0	0	0	4	4	1	0	0	0	0	0	0	0	0	0	0	0	0	0	0	0
OTU1583	0	0	0	0	0	0	0	0	0	0	0	0	0	0	0	0	0	0	0	0	0	0	1	0	0	1	0	0	6	0	0	4	0	0	0	0	0	0	0	0	0	0	0	0	0	0	0	0	0
OTU1584	0	0	0	0	0	0	0	0	0	0	0	0	0	0	0	0	0	0	0	0	0	0	0	0	0	0	0	0	0	0	0	7	0	0	0	0	0	0	0	0	0	0	0	0	0	0	4	0	0
OTU1585	0	0	0	0	0	0	0	0	0	0	0	0	0	0	0	0	0	0	0	0	0	0	0	0	0	0	0	0	0	0	0	3	0	0	0	0	0	0	0	0	0	0	0	0	0	0	0	0	0
OTU1586	0	0	0	0	0	0	0	0	0	0	0	0	0	0	0	0	0	0	0	0	0	0	0	0	1	0	0	0	0	0	0	3	1	2	0	0	0	0	0	0	0	0	0	0	1	0	0	0	0
OTU1587	0	0	0	0	0	0	0	0	0	0	0	0	0	0	0	0	0	0	0	0	0	0	0	0	0	2	0	0	0	0	0	6	0	1	0	0	0	0	0	0	0	0	0	0	0	0	1	0	0
OTU1588	0	0	0	0	0	0	0	0	0	0	0	0	0	0	0	0	0	0	0	0	0	0	0	0	0	0	0	0	0	0	0	2	0	0	0	0	0	0	0	0	0	0	0	0	0	0	0	0	0
OTU1589	0	0	0	0	0	0	0	0	0	0	0	0	0	0	0	0	0	0	0	0	0	0	0	0	0	0	0	0	0	0	0	2	0	0	0	0	0	0	0	0	0	0	0	0	0	0	0	0	0
OTU1590	0	0	1	0	0	0	0	0	0	0	0	0	0	0	0	0	0	0	0	0	0	0	1	0	0	0	0	0	0	0	1	6	0	0	0	0	0	0	0	1	0	0	0	0	0	0	0	0	0
OTU1591	0	0	0	0	0	0	0	0	0	0	0	0	0	0	0	0	0	0	0	0	0	0	0	0	0	0	0	0	0	0	0	3	0	0	0	0	0	0	0	0	0	0	0	0	0	0	0	0	0
OTU1592	0	0	0	0	0	0	1	0	0	0	0	0	0	0	0	0	0	0	0	0	0	0	0	0	0	0	0	0	0	0	0	18	1	0	0	0	0	0	0	0	0	0	0	0	0	0	0	2	0
OTU1593	0	0	0	0	0	0	0	0	0	0	0	0	0	0	0	0	0	0	0	0	0	0	0	0	0	0	0	0	0	0	0	2	0	0	0	0	0	0	0	0	0	0	0	0	0	0	0	0	0
OTU1594	0	0	0	1	4	0	0	1	1	5	1	0	3	0	0	0	0	2	0	0	0	0	0	0	1	4	0	0	1	1	0	2	3	4	1	0	0	3	0	1	0	0	0	0	1	0	1	0	2
OTU1595	0	0	0	0	0	0	0	0	0	0	0	0	0	0	0	0	0	0	0	0	0	0	0	0	0	0	0	0	0	0	0	5	0	0	0	0	0	0	0	0	0	0	0	0	0	0	0	0	0
OTU1596	0	0	0	0	0	0	0	0	0	0	0	0	0	0	0	0	0	0	0	0	0	0	0	0	0	0	0	0	0	0	0	2	0	0	0	0	0	0	0	0	0	0	0	0	0	0	0	0	0
OTU1597	5	0	0	0	1	0	0	0	0	0	0	0	0	0	0	2	0	1	0	0	0	0	0	0	0	2	0	0	0	0	0	9	0	0	0	0	0	0	0	0	0	0	0	0	0	1	0	0	8
OTU1598	0	0	0	0	0	0	0	0	0	0	0	0	0	0	0	0	0	0	0	0	0	0	0	0	0	0	0	0	0	0	0	9	0	4	0	0	0	0	0	1	0	0	0	0	0	0	0	0	0
OTU1599	0	0	0	0	0	0	0	0	0	0	0	0	0	0	0	0	0	0	0	0	0	0	0	0	0	0	0	0	0	0	0	2	2	4	0	0	0	0	0	0	0	0	0	0	3	0	0	0	0
OTU1600	0	0	0	0	0	0	0	0	0	0	0	0	1	0	0	0	0	0	0	0	0	0	0	0	0	0	0	0	0	0	0	3	0	0	0	0	0	0	0	0	0	0	0	0	0	0	0	0	0
OTU1601	0	0	0	0	0	0	0	0	0	0	0	0	0	0	0	0	0	0	0	0	0	0	0	0	0	0	0	0	0	0	0	13	0	1	0	0	0	0	0	0	2	0	0	0	0	0	0	0	0
OTU1602	0	0	0	0	0	0	0	0	0	0	0	0	0	0	0	0	0	0	0	0	0	0	0	0	0	0	0	0	0	0	0	2	0	0	0	0	0	0	0	0	0	0	0	0	0	0	0	0	0
OTU1603	0	0	0	0	0	0	0	0	0	0	0	0	0	0	0	0	0	0	0	0	0	0	0	0	0	0	0	0	1	0	0	5	0	0	0	0	0	0	0	0	0	0	0	0	0	0	0	0	0
OTU1604	0	0	0	0	0	0	0	0	0	0	0	0	0	0	0	0	0	0	0	0	0	0	0	0	0	0	0	0	1	0	0	23	0	2	0	0	0	0	0	0	0	0	0	0	0	0	0	6	0
OTU1605	0	0	0	15	0	0	0	0	0	0	0	0	0	0	0	0	0	2	0	0	0	0	0	0	0	1	0	0	7	6	0	37	2	0	0	2	1	0	0	0	0	0	0	1	1	6	1	4	1
OTU1606	0	0	0	0	0	0	0	0	0	0	0	0	0	0	0	0	0	0	1	0	0	0	0	0	0	0	0	0	0	0	0	7	0	0	0	0	0	0	0	0	0	0	0	0	0	0	1	0	0
OTU1607	0	0	0	0	0	0	0	0	0	0	0	0	0	0	0	0	0	0	0	0	0	0	0	0	0	0	0	0	0	0	0	2	0	0	0	0	0	0	0	0	0	0	0	0	0	0	0	0	0
OTU1608	0	0	0	0	0	0	0	0	0	0	0	0	0	0	0	0	0	0	0	0	0	0	0	0	0	0	0	0	0	0	0	3	0	0	0	0	0	0	0	0	0	0	0	0	0	0	0	0	0
OTU1609	0	0	0	0	0	0	0	0	0	0	0	0	0	0	0	0	0	2	0	0	0	0	0	1	0	0	0	0	0	0	0	2	0	0	0	0	0	0	0	0	0	0	0	0	0	0	0	0	0
OTU1610	0	0	0	0	1	2	0	0	0	0	0	0	0	0	0	1	0	0	0	0	0	0	0	0	1	1	0	0	0	0	0	4	0	0	0	0	0	0	0	0	0	0	0	0	0	0	0	3	2
OTU1611	0	0	0	0	0	0	0	0	0	0	0	0	0	0	0	0	0	0	0	0	0	0	0	0	0	0	0	0	0	0	0	16	1	0	0	0	0	0	0	0	0	0	0	0	0	0	0	0	0
OTU1612	0	0	0	0	0	0	0	0	0	0	0	0	0	0	0	0	0	0	0	0	0	0	0	0	0	0	0	0	0	0	0	3	0	3	0	0	0	0	0	0	0	0	0	0	0	0	0	0	0
OTU1613	0	0	0	0	0	0	0	0	0	0	0	0	0	0	0	0	0	0	0	0	0	0	0	0	0	0	0	0	0	0	0	2	0	0	0	0	0	0	0	0	0	0	0	0	0	0	0	0	0
OTU1614	0	0	0	0	0	0	0	0	0	0	0	0	0	0	0	0	0	0	0	0	0	0	0	0	0	0	0	0	0	0	0	1	1	2	0	0	0	0	0	0	0	0	0	0	0	0	0	0	0
OTU1615	0	0	0	0	1	0	0	0	0	0	0	0	0	2	1	0	0	0	0	0	0	0	0	0	0	0	0	0	0	1	0	12	0	1	0	0	0	0	0	0	0	0	0	0	0	0	2	0	0
OTU1616	0	0	0	0	0	0	0	0	0	0	0	0	0	0	0	0	0	0	0	0	0	0	0	0	0	2	0	0	0	0	0	1	0	0	0	0	0	0	0	0	0	0	0	0	0	0	2	0	0
OTU1617	0	0	0	0	0	0	0	0	0	0	0	0	0	0	0	0	0	0	0	0	0	0	0	0	0	0	0	0	0	0	0	7	1	0	0	0	0	1	0	0	0	0	0	0	0	0	0	2	0
OTU1618	0	1	0	0	0	0	0	0	0	0	0	0	0	0	0	0	0	0	0	0	0	0	0	0	0	0	1	0	0	0	2	8	0	0	0	0	0	0	0	0	0	0	0	1	0	0	0	0	0
OTU1619	0	0	0	0	0	0	0	0	0	0	0	0	0	0	0	0	0	0	0	0	0	0	0	0	0	0	0	0	0	0	0	2	0	0	0	0	0	0	0	0	0	0	0	0	0	0	0	0	0
OTU1620	0	0	0	0	0	0	0	0	0	0	0	0	0	0	0	0	0	0	1	0	0	0	0	0	0	0	0	0	0	0	0	6	0	2	0	0	0	0	0	0	0	0	0	0	0	0	0	2	0
OTU1621	0	0	0	0	0	0	0	0	0	0	0	0	0	0	0	0	0	0	0	0	0	0	0	0	0	0	0	0	0	0	0	3	0	2	0	0	0	0	0	0	0	0	0	0	0	0	0	0	0
OTU1622	0	0	0	0	0	0	0	0	0	0	0	0	0	0	0	0	0	0	0	0	0	0	0	0	0	0	0	0	0	1	0	4	0	0	0	0	0	0	0	0	0	0	0	0	0	0	0	0	0
OTU1623	0	0	0	0	0	0	0	0	0	0	0	0	0	0	0	0	0	0	0	0	0	0	0	0	0	0	0	0	0	0	0	2	0	0	0	0	0	0	0	0	0	0	0	0	0	0	0	0	0
OTU1624	0	0	0	0	0	0	0	0	0	0	0	0	0	0	0	0	0	0	0	0	0	0	0	0	0	0	0	0	0	0	0	3	0	0	0	0	0	0	0	0	0	0	0	0	0	0	0	0	0
OTU1625	0	0	0	0	0	0	0	0	0	0	0	0	0	0	0	0	0	0	0	0	0	0	0	0	0	0	0	0	0	0	0	6	0	0	0	0	0	0	0	0	0	0	0	0	0	0	0	0	0
OTU1626	1	0	0	2	1	0	0	0	1	0	0	0	0	0	0	0	0	1	0	0	0	0	0	0	0	2	0	0	0	1	0	7	4	4	0	0	0	0	0	2	0	0	0	0	0	1	0	0	0
OTU1627	0	0	0	0	0	0	0	0	0	0	0	0	0	0	0	0	0	0	0	0	0	0	0	0	0	0	0	0	0	0	0	11	0	0	0	0	0	0	0	0	0	0	0	0	0	0	0	0	0
OTU1628	0	0	0	0	0	0	0	0	0	0	0	0	0	0	0	0	0	0	0	0	0	0	0	0	0	0	0	0	0	0	0	2	0	0	0	0	0	0	0	0	0	0	0	0	0	0	0	0	0
OTU1629	0	0	0	0	0	0	0	0	0	0	0	0	0	0	0	0	0	0	0	0	0	0	0	0	0	0	0	0	0	0	0	2	0	0	0	0	0	0	0	0	0	0	0	0	0	0	0	0	0
OTU1630	0	0	0	0	0	0	0	0	0	0	0	0	0	0	0	0	0	0	0	0	0	0	0	0	0	0	0	0	0	0	0	5	0	0	0	0	0	0	0	0	0	0	0	0	0	0	0	0	0
OTU1631	0	0	0	1	0	0	0	0	0	0	0	0	0	0	0	0	0	0	0	0	0	0	0	0	0	0	0	0	0	0	0	5	0	0	0	0	0	0	0	0	0	0	0	0	0	0	1	0	0
OTU1632	0	0	0	0	0	0	0	0	0	0	0	0	0	0	0	0	0	0	0	0	0	0	0	0	0	0	0	0	0	0	0	3	0	0	0	0	0	0	0	0	0	0	0	0	0	0	0	0	0
OTU1633	0	0	0	0	0	0	0	0	0	0	0	0	0	0	0	0	0	0	0	0	0	0	0	0	0	0	0	0	0	0	0	2	0	0	0	0	0	0	0	0	0	0	0	0	0	0	0	0	0
OTU1634	0	0	0	0	0	0	0	0	0	0	0	0	0	0	0	0	0	0	0	0	0	0	0	0	0	0	0	0	0	0	0	4	0	0	0	0	0	0	0	0	0	0	0	0	0	0	0	0	0
OTU1635	0	0	0	0	0	0	0	0	0	0	0	0	0	0	0	0	0	0	0	0	0	0	0	0	0	0	0	0	0	0	0	2	0	0	0	0	0	0	0	0	0	0	0	0	0	0	0	0	0
OTU1636	0	0	0	0	0	0	0	0	0	0	0	0	1	0	0	0	0	0	0	0	0	0	0	0	0	0	0	0	0	0	0	2	0	0	0	0	0	0	0	0	0	0	0	0	0	0	0	0	0
OTU1637	0	0	0	0	0	1	0	1	0	0	0	0	0	1	0	3	0	0	0	0	0	0	3	0	0	0	0	0	0	0	2	13	0	2	0	0	0	0	0	0	0	0	0	0	0	0	0	0	0
OTU1638	0	0	0	0	0	0	0	0	0	0	0	0	0	0	0	0	0	0	0	0	0	0	0	0	0	0	0	0	0	0	0	3	1	0	0	0	0	0	0	0	0	0	0	0	0	0	0	0	0
OTU1639	0	0	0	0	0	0	0	1	0	0	0	0	0	0	0	0	0	0	0	0	0	0	0	0	0	0	0	0	0	0	0	4	0	0	0	0	0	0	0	0	0	0	0	0	0	0	0	0	0
OTU1640	0	0	0	0	0	0	0	0	0	0	0	0	0	0	0	0	0	0	0	0	0	0	0	0	0	0	0	0	0	0	0	2	0	2	0	0	0	0	0	0	0	0	0	0	0	0	0	0	0
OTU1641	1	0	0	2	6	0	3	0	2	2	5	0	6	1	0	1	0	3	4	2	5	0	2	2	3	11	0	0	5	5	0	27	22	15	6	0	0	1	0	1	2	1	0	0	0	4	4	0	5
OTU1642	0	0	0	0	0	0	0	0	0	0	0	0	0	0	0	0	0	0	0	0	0	0	0	0	0	0	0	0	0	0	0	4	0	0	0	0	0	0	0	0	0	0	0	0	0	0	0	0	0
OTU1643	0	1	0	0	2	0	0	2	1	7	1	0	0	0	0	0	0	0	0	0	0	0	0	0	0	2	0	0	2	0	0	5	1	4	0	0	0	0	1	1	0	0	1	0	0	1	0	0	2
OTU1644	0	0	0	0	0	0	0	0	1	0	0	0	0	0	0	0	0	0	0	0	0	0	0	0	0	1	0	0	0	0	0	2	1	2	0	0	0	0	0	0	0	0	0	0	0	0	0	0	6
OTU1645	0	0	0	0	0	0	0	0	0	0	0	0	0	0	0	0	0	0	0	0	0	0	0	0	0	0	0	0	0	0	0	4	0	0	0	0	0	0	0	0	0	0	0	0	0	0	0	0	0
OTU1646	0	0	0	0	0	0	0	0	0	0	0	0	0	0	0	0	0	0	0	0	0	0	0	0	0	0	0	0	0	0	0	8	0	0	0	0	0	0	0	0	0	0	0	0	0	0	0	0	0
OTU1647	0	0	0	0	0	0	0	0	0	0	0	0	0	0	0	0	0	0	0	0	0	0	0	0	0	0	0	0	0	0	0	4	0	0	0	0	0	0	0	0	0	0	0	0	0	0	0	0	0
OTU1648	0	0	0	0	0	0	0	0	0	0	0	0	0	0	0	0	0	0	0	0	0	0	0	0	0	0	0	0	0	0	0	2	0	0	0	0	0	0	0	0	0	0	0	0	0	0	0	27	0
OTU1649	0	0	0	0	0	0	0	0	0	0	0	0	0	0	0	0	0	0	0	0	0	0	0	0	0	0	0	0	0	0	0	2	0	0	0	0	0	0	0	0	0	0	0	0	0	0	0	0	0
OTU1650	0	0	0	0	0	0	0	0	0	0	0	0	0	0	0	0	0	0	0	0	0	0	0	0	0	0	0	0	0	0	0	3	1	0	0	0	0	0	0	0	0	0	0	0	0	0	0	0	0
OTU1651	0	0	0	0	0	0	0	0	0	0	0	0	0	0	0	0	0	0	0	0	0	0	0	0	0	0	0	0	0	0	0	2	0	0	0	0	0	0	0	0	0	0	0	0	0	0	0	0	0
OTU1652	0	0	0	0	2	0	0	0	0	0	0	0	0	0	0	0	0	0	0	0	0	0	0	1	0	0	0	0	1	0	0	2	0	0	0	1	0	0	0	0	0	0	0	0	1	0	0	0	1
OTU1653	0	0	0	0	17	0	0	0	0	0	0	0	0	0	0	0	0	0	1	0	0	0	0	0	0	0	0	0	1	0	0	6	0	0	0	0	0	0	0	0	0	2	0	0	0	0	1	6	0
OTU1654	0	0	0	0	0	0	0	0	0	0	0	0	0	0	0	0	0	0	0	0	0	0	0	0	0	0	0	0	0	0	0	14	0	0	0	0	0	0	0	0	0	0	0	0	0	0	0	0	0
OTU1655	0	0	0	0	0	0	0	0	0	0	0	0	0	0	0	0	0	0	0	0	0	0	0	0	0	0	0	0	0	0	0	5	0	0	0	0	0	0	0	0	0	0	0	0	0	0	0	0	0
OTU1656	0	0	0	0	0	0	0	0	0	2	0	0	0	0	0	0	0	0	0	0	0	0	0	0	0	0	0	0	0	0	0	2	0	0	0	0	0	0	0	2	0	0	0	0	0	0	0	0	0
OTU1657	0	0	0	0	0	0	0	0	0	0	0	0	0	0	0	0	0	0	0	0	0	0	0	0	0	0	0	0	0	0	0	5	0	0	0	0	0	0	0	0	0	0	0	0	0	0	0	1	0
OTU1658	0	0	0	0	0	0	0	0	0	0	0	0	0	0	0	0	0	0	0	0	0	0	0	0	0	0	0	0	0	0	0	2	0	0	0	0	0	0	0	0	0	0	0	0	0	0	0	0	0
OTU1659	0	0	0	0	0	0	0	0	0	0	0	0	0	0	0	0	0	0	0	0	0	0	0	0	0	0	0	0	0	0	0	6	0	0	0	0	0	0	0	0	0	0	0	0	0	0	0	0	0
OTU1660	0	0	0	0	0	0	0	0	0	0	0	0	0	0	0	0	0	0	0	0	0	0	0	0	0	0	0	0	0	0	0	1	0	2	0	0	0	0	0	0	0	0	0	0	0	0	0	0	0
OTU1661	0	0	0	0	0	0	0	0	0	0	0	0	0	0	0	0	0	0	0	0	0	0	0	0	0	0	0	0	1	0	0	10	2	0	0	0	0	0	0	0	0	0	0	0	0	0	0	0	0
OTU1662	0	0	0	0	0	0	0	0	0	0	0	0	0	0	0	0	0	0	0	0	0	0	0	0	0	0	0	0	0	0	0	3	0	0	0	0	0	0	0	0	0	0	0	0	0	0	0	0	0
OTU1663	0	0	0	0	0	0	0	0	0	0	0	0	0	0	0	0	0	0	0	0	0	0	0	0	0	0	0	0	0	0	0	3	0	0	0	0	0	0	0	0	0	0	0	0	0	0	0	0	0
OTU1664	0	0	0	0	0	0	0	0	0	0	0	0	0	0	0	0	0	0	0	0	0	0	0	0	0	0	0	0	0	0	0	4	0	2	0	0	0	0	0	0	0	0	0	0	0	3	0	0	0
OTU1665	0	0	0	0	0	0	0	0	1	0	0	0	12	0	0	0	0	0	1	0	0	0	0	0	0	2	0	0	4	0	4	25	7	8	0	0	0	0	0	0	0	0	0	0	1	0	5	14	8
OTU1666	0	0	0	0	0	0	0	0	0	0	0	0	0	0	0	0	0	0	0	0	0	0	0	0	0	0	0	0	0	0	0	2	1	0	0	0	0	0	0	0	0	0	0	0	0	0	0	0	0
OTU1667	0	0	0	0	0	0	0	0	0	0	0	0	0	0	0	0	0	0	0	0	0	0	1	0	0	0	0	0	6	0	0	10	0	5	0	0	0	0	0	0	0	2	0	0	0	0	0	1	0
OTU1668	0	0	0	1	1	0	0	0	0	0	0	0	0	0	0	0	0	0	0	0	0	0	0	0	0	0	0	0	1	0	0	1	0	0	0	0	0	0	0	0	0	0	0	0	1	1	0	0	2
OTU1669	0	0	0	0	0	0	0	0	0	0	0	0	0	0	0	0	0	0	0	0	0	0	0	0	0	0	0	0	0	0	0	2	2	0	0	0	0	0	0	0	0	0	0	0	0	0	0	0	0
OTU1670	0	0	0	0	0	0	0	0	0	0	0	0	0	0	0	0	0	0	0	0	0	0	0	0	0	0	0	0	0	0	0	3	1	1	0	0	0	0	0	0	0	0	0	0	0	0	0	0	0
OTU1671	0	0	0	0	0	0	0	0	0	0	0	0	0	0	0	0	0	0	0	0	0	0	0	0	0	0	0	0	0	0	0	5	0	0	0	0	0	0	0	0	0	0	0	0	0	0	0	0	0
OTU1672	0	1	0	0	7	0	0	0	0	0	0	0	0	0	0	0	0	0	4	0	0	0	0	0	0	6	0	0	1	2	1	4	3	7	0	0	0	0	0	2	1	1	0	0	0	4	0	0	3
OTU1673	0	0	0	0	0	0	0	0	0	0	0	0	0	0	0	0	0	0	0	0	0	0	0	0	0	0	0	0	0	0	0	3	0	0	0	0	0	0	0	0	0	0	0	0	0	0	0	0	0
OTU1674	2	0	0	0	1	0	0	0	0	0	0	0	1	0	0	0	0	0	0	0	0	0	0	0	0	0	0	0	0	0	0	3	0	0	0	0	0	0	0	0	0	0	0	0	0	0	0	0	0
OTU1675	0	0	0	0	0	0	0	0	0	0	0	0	0	0	0	0	0	0	0	0	0	0	0	0	0	0	0	0	0	0	0	3	0	0	0	0	0	0	0	0	0	0	0	0	0	0	2	0	0
OTU1676	0	0	0	0	0	0	0	0	0	0	0	0	0	0	0	0	0	0	0	0	0	0	0	0	0	3	0	0	0	0	0	9	0	0	0	0	0	0	0	0	0	0	0	0	0	0	0	0	0
OTU1677	0	0	0	0	0	0	0	0	0	0	0	0	0	0	0	0	0	0	0	0	0	0	0	0	0	0	0	0	0	0	0	3	0	0	0	0	0	0	0	0	0	0	0	0	0	0	0	0	1
OTU1678	0	1	0	0	0	0	0	0	0	0	0	0	0	0	0	0	0	0	0	0	0	0	0	0	0	0	0	0	0	0	0	2	0	1	0	0	0	0	0	0	0	0	0	0	0	0	0	0	0
OTU1679	0	0	0	0	0	0	0	0	0	0	0	0	0	0	0	0	0	0	0	0	0	0	0	0	0	0	0	0	0	0	0	2	0	0	0	0	0	0	0	0	0	0	0	0	0	0	0	0	0
OTU1680	0	0	0	0	1	0	0	0	0	0	0	0	0	0	0	2	0	0	0	0	0	0	0	0	0	0	0	0	0	0	0	7	1	2	0	0	0	0	0	0	0	0	0	0	0	0	0	0	0
OTU1681	2	0	0	5	2	0	0	0	0	0	0	0	0	0	0	0	0	1	0	0	0	0	0	0	2	17	0	0	4	3	1	2	2	3	0	0	0	0	0	0	0	0	2	0	5	0	4	0	4
OTU1682	0	0	0	0	0	0	0	0	0	0	0	0	0	0	0	0	0	0	0	0	0	0	0	0	0	0	0	0	0	0	0	7	0	0	0	0	0	0	0	0	0	0	0	0	0	0	0	0	0
OTU1683	0	0	0	0	0	0	0	0	0	0	0	0	0	0	0	0	0	0	0	0	0	0	0	0	0	0	0	0	0	0	0	3	0	0	0	0	0	0	0	0	0	0	0	0	0	0	0	0	0
OTU1684	0	0	0	0	0	0	0	0	0	0	0	0	0	0	0	0	0	0	0	0	0	0	0	0	0	1	0	0	0	0	0	1	0	0	0	0	0	0	0	0	0	0	0	0	0	0	0	0	0
OTU1685	0	0	0	0	0	0	0	0	0	0	0	0	0	0	0	0	0	0	0	0	0	0	0	0	0	0	0	0	0	0	0	7	0	2	0	0	0	0	0	0	0	0	0	0	0	0	0	0	0
OTU1686	1	0	0	0	0	0	0	0	0	0	0	0	0	0	0	0	0	0	0	0	0	0	0	0	0	0	0	0	0	0	0	2	0	0	0	0	0	0	0	0	0	2	0	0	0	0	0	0	0
OTU1687	0	0	0	0	0	0	0	0	0	0	0	0	0	0	0	0	0	0	0	0	0	0	0	0	0	0	0	0	0	0	0	4	0	0	0	0	0	0	0	0	0	0	0	0	0	0	0	0	0
OTU1688	0	0	0	0	0	0	0	1	0	0	0	0	0	0	0	0	0	0	0	0	0	0	0	0	0	0	0	0	0	0	0	3	0	0	0	0	0	0	0	0	0	2	0	0	0	0	0	0	0
OTU1689	0	0	0	0	0	0	0	0	0	0	0	0	0	0	0	0	0	0	0	0	0	0	0	0	0	0	0	0	0	0	0	3	0	0	0	0	0	0	0	0	0	0	0	0	0	0	0	0	0
OTU1690	0	0	0	0	2	0	0	0	0	0	0	0	0	0	0	0	1	0	2	1	1	1	0	0	0	0	3	0	6	0	11	2	2	3	0	1	0	0	0	0	0	4	0	0	0	0	9	20	0
OTU1691	0	0	0	5	0	0	2	0	0	0	0	0	0	0	0	0	0	0	0	0	0	0	0	0	1	0	0	0	2	0	0	99	5	40	0	0	0	0	0	0	0	0	0	0	0	0	0	0	0
OTU1692	0	0	0	0	0	0	0	0	0	0	0	0	0	0	0	0	0	0	0	0	0	0	0	0	0	0	0	0	0	0	0	3	0	0	0	0	0	0	0	0	0	0	0	0	0	0	0	0	0
OTU1693	0	0	0	0	0	0	0	0	0	0	0	0	0	0	0	0	0	0	0	0	0	0	0	0	0	0	0	0	0	0	0	3	0	0	0	0	0	0	0	0	0	0	0	0	0	0	0	0	0
OTU1694	0	0	1	0	0	0	0	0	0	0	0	0	0	0	0	0	0	0	0	0	0	0	0	0	0	1	0	0	0	0	0	2	0	2	0	0	0	0	0	0	0	0	0	0	0	0	2	0	3
OTU1695	0	0	0	0	0	0	0	0	0	0	0	0	0	0	0	0	0	0	0	0	0	0	0	0	0	0	0	0	0	0	0	3	0	0	0	0	0	0	0	0	0	0	0	0	0	0	0	0	0
OTU1696	0	1	0	1	1	0	0	2	0	0	0	0	0	0	0	0	0	0	0	0	0	0	0	0	0	3	0	0	2	2	0	30	0	5	0	0	0	0	0	0	0	0	0	0	0	1	1	0	0
OTU1697	0	0	0	0	0	0	0	0	0	0	0	0	0	0	0	0	0	0	0	0	0	0	0	0	0	0	0	0	0	0	0	2	0	0	0	0	0	0	0	0	0	0	0	0	0	0	0	0	0
OTU1698	0	0	0	0	0	0	0	0	0	0	0	0	0	0	0	0	0	0	0	0	0	0	0	0	0	0	0	0	0	0	0	2	0	0	0	0	0	0	0	0	0	0	0	0	0	0	0	0	0
OTU1699	0	0	0	0	0	0	0	0	0	0	0	0	0	0	0	0	0	0	0	0	0	0	0	0	0	0	0	0	0	0	0	5	0	0	0	0	0	0	0	0	0	0	0	0	0	0	0	0	0
OTU1700	0	0	0	0	0	0	0	0	0	0	0	0	0	0	0	0	0	0	0	0	0	0	0	0	0	0	0	0	0	0	0	4	0	0	0	0	0	0	0	0	0	0	0	0	0	0	0	0	0
OTU1701	0	0	0	0	0	0	0	0	0	0	0	0	0	0	0	0	0	0	0	0	0	0	0	0	0	0	0	0	0	0	0	6	0	0	0	0	0	0	0	0	0	0	0	0	0	0	0	0	0
OTU1702	0	1	0	0	1	0	0	0	0	0	0	0	0	1	0	0	0	0	0	0	0	0	0	0	0	2	0	0	0	0	0	1	0	0	0	0	0	0	0	0	0	0	0	0	0	0	0	0	0
OTU1703	0	0	0	1	0	0	0	0	0	0	0	0	0	0	0	0	0	0	0	0	0	0	0	0	0	0	0	0	1	0	0	1	2	0	0	0	0	0	0	0	0	0	0	0	0	0	4	1	0
OTU1704	0	2	0	0	0	0	0	0	0	0	0	0	0	0	0	0	0	0	0	0	0	0	0	0	0	0	0	0	0	0	0	1	0	0	0	0	0	0	0	2	0	0	0	0	1	0	0	0	0
OTU1705	0	0	0	0	0	0	0	0	0	0	0	0	0	0	0	0	0	0	0	0	0	0	0	0	0	0	0	0	0	0	0	5	0	0	0	0	0	0	0	0	0	0	0	0	0	0	0	0	0
OTU1706	0	0	0	0	0	0	0	0	0	0	0	0	0	0	0	0	0	0	0	0	0	0	0	0	0	0	0	0	0	0	0	3	0	0	0	0	0	0	0	0	0	0	0	0	0	0	0	0	0
OTU1707	0	0	0	0	0	0	0	0	0	0	0	0	0	0	0	0	0	0	0	0	0	0	0	0	0	0	0	0	0	0	0	3	0	0	0	0	0	0	0	0	0	0	0	0	0	0	0	0	0
OTU1708	0	0	0	0	0	0	0	0	0	0	0	0	0	0	0	0	0	0	0	0	0	0	0	0	0	0	0	0	0	0	0	7	0	2	0	0	0	0	0	0	0	0	0	0	0	0	0	4	1
OTU1709	0	0	0	0	0	0	0	0	0	0	0	0	0	0	0	0	0	0	0	0	0	0	0	0	0	0	0	0	0	0	0	3	0	0	0	0	0	0	0	0	0	0	0	0	0	0	0	0	0
OTU1710	0	0	0	0	1	0	0	1	0	2	0	0	1	0	0	0	0	0	0	0	0	0	0	0	1	0	0	0	0	0	0	3	0	0	0	0	0	0	0	0	0	0	0	0	0	0	0	0	0
OTU1711	0	0	0	0	3	0	0	0	3	0	0	0	0	0	0	0	0	0	0	0	0	0	0	0	1	6	0	0	1	1	0	1	0	1	0	0	0	0	0	0	0	0	0	0	0	0	0	0	2
OTU1712	0	0	0	0	0	0	0	0	0	0	0	0	0	0	0	0	0	0	0	0	0	0	0	0	0	0	0	0	0	0	0	2	0	0	0	0	0	0	0	0	0	0	0	0	0	0	0	0	0
OTU1713	0	0	0	0	0	0	0	0	0	0	0	0	0	0	0	0	0	0	0	0	0	0	0	0	0	0	0	0	0	0	0	3	0	0	0	0	0	0	0	0	0	0	0	0	0	0	0	0	0
OTU1714	0	0	0	0	0	0	0	0	0	0	0	0	0	0	0	0	0	0	1	0	0	0	0	0	0	0	0	0	0	0	0	2	0	0	0	0	0	0	0	0	0	0	0	0	0	0	0	0	1
OTU1715	0	0	0	0	0	0	0	0	2	0	0	0	0	0	0	0	3	0	0	0	0	0	0	0	0	0	0	0	0	0	0	3	0	0	0	0	0	0	0	0	0	0	0	0	0	0	0	0	0
OTU1716	0	0	0	0	0	0	0	0	0	0	0	0	0	0	0	0	0	0	0	0	0	0	0	0	0	0	0	0	3	0	0	2	0	0	0	0	0	0	0	0	0	0	0	0	0	0	0	0	0
OTU1717	0	0	0	0	0	0	0	0	0	0	0	0	0	0	0	0	0	0	0	0	0	0	0	0	0	0	0	0	0	0	0	5	0	0	0	0	0	0	0	0	0	0	0	0	0	0	0	0	0
OTU1718	0	0	0	0	0	0	0	0	0	0	0	0	0	0	0	0	0	0	0	0	0	0	0	0	0	0	0	0	0	0	0	2	0	0	0	0	0	0	0	0	0	0	0	0	0	0	0	0	0
OTU1719	0	0	0	0	0	0	0	0	0	0	0	0	0	0	0	0	0	0	0	0	0	0	0	0	0	0	0	0	0	0	0	4	0	0	0	0	0	0	0	0	0	0	0	0	0	0	0	0	0
OTU1720	0	0	0	0	0	0	0	0	0	0	0	0	0	0	0	0	0	0	0	0	0	0	0	0	0	0	0	0	0	0	0	7	0	0	0	0	0	0	0	0	0	0	0	0	0	0	0	0	0
OTU1721	0	0	0	0	0	0	0	0	0	0	0	0	0	0	0	0	0	0	0	0	0	0	0	0	0	0	0	0	0	0	0	2	0	0	0	0	0	0	0	0	0	0	0	0	0	0	0	0	0
OTU1722	0	0	0	0	0	0	0	0	0	0	0	0	0	0	0	0	0	0	0	0	0	0	0	0	0	0	0	0	0	0	0	8	0	0	0	0	0	0	0	0	0	0	0	0	0	0	0	0	0
OTU1723	0	0	0	0	7	0	0	0	0	0	0	0	1	0	0	0	0	2	0	0	0	0	0	0	0	12	0	0	5	1	1	55	3	37	0	0	0	0	0	4	1	1	1	0	1	1	5	0	1
OTU1724	0	0	0	0	0	0	0	0	0	0	0	0	0	0	0	0	0	0	0	0	0	0	0	0	0	0	0	0	0	0	0	3	0	0	0	0	0	0	0	0	0	2	0	0	0	0	0	0	0
OTU1725	0	0	0	0	0	0	0	0	0	0	0	0	0	0	0	0	0	1	0	0	0	0	0	0	0	1	0	0	0	0	0	3	0	0	0	0	0	0	0	1	0	0	0	0	0	0	0	0	0
OTU1726	0	0	0	0	0	0	0	0	0	0	0	0	0	0	0	0	0	0	0	0	0	0	0	0	0	0	0	0	0	0	0	2	0	0	0	0	0	0	0	0	0	0	0	0	0	0	0	0	0
OTU1727	0	0	0	0	0	0	0	0	0	0	0	0	0	0	0	0	0	0	0	0	0	0	0	0	1	1	0	0	1	0	0	5	0	0	0	0	0	0	0	0	0	0	0	0	0	0	0	0	1
OTU1728	0	0	0	0	0	0	0	0	0	0	0	0	0	0	0	0	0	0	0	0	0	0	0	0	0	0	0	0	0	0	0	5	0	0	0	0	0	0	0	0	0	0	0	0	0	0	0	0	0
OTU1729	0	0	0	0	0	0	0	0	0	0	0	0	0	0	0	0	0	0	0	0	0	0	0	0	0	0	0	0	0	0	0	5	0	0	0	0	0	0	0	0	0	0	0	0	0	0	1	0	0
OTU1730	0	0	0	0	0	0	0	0	0	0	0	0	0	0	0	0	0	0	0	0	0	0	0	0	0	0	0	0	0	0	0	11	1	0	0	0	0	0	0	0	0	0	3	0	0	0	0	0	0
OTU1731	0	0	0	0	0	0	0	0	0	0	0	0	0	0	0	0	0	0	0	0	0	0	0	4	0	0	0	0	0	0	0	3	0	0	0	0	0	0	0	0	0	0	0	0	0	0	0	0	0
OTU1732	0	0	0	0	0	0	0	0	0	0	0	0	0	0	0	0	0	0	0	0	0	0	0	0	0	0	0	0	0	0	0	2	0	0	0	0	0	0	0	0	0	0	0	0	0	0	0	0	0
OTU1733	0	0	0	0	0	0	0	0	0	0	0	0	0	0	0	0	0	0	0	0	0	0	0	0	0	0	0	0	0	0	0	11	0	0	0	0	0	0	0	0	0	0	0	0	0	0	0	0	0
OTU1734	0	0	0	0	0	0	0	0	0	0	0	0	0	0	0	0	0	0	0	0	0	0	0	0	0	0	0	0	0	0	0	34	16	0	0	0	0	0	0	0	0	0	0	0	0	0	0	0	0
OTU1735	0	0	0	0	0	0	0	0	0	0	0	0	0	0	0	0	0	0	0	0	0	0	0	0	0	0	0	0	0	0	0	4	0	0	0	0	0	0	0	0	0	0	0	0	0	0	0	0	0
OTU1736	0	0	0	0	0	0	0	0	0	0	0	0	0	0	0	0	0	0	0	0	0	0	0	0	0	0	0	0	0	0	0	1	0	0	0	0	0	0	0	0	0	0	0	0	0	1	0	0	0
OTU1737	0	0	0	0	0	0	0	0	0	0	0	0	0	0	0	0	0	0	0	0	0	0	0	0	0	0	0	0	0	0	0	14	0	0	0	0	0	0	0	0	0	0	0	0	0	0	0	0	0
OTU1738	0	0	0	0	1	0	0	2	0	0	0	0	0	0	0	0	0	1	0	0	0	0	0	0	0	1	0	0	0	1	0	8	0	0	0	0	0	0	0	0	0	0	1	0	0	1	0	0	0
OTU1739	0	0	5	4	6	3	0	8	1	4	0	6	0	1	0	1	0	4	1	0	1	1	0	2	3	16	0	0	3	0	2	1	0	9	0	0	0	1	19	8	2	3	0	1	18	12	3	2	7
OTU1740	0	0	0	0	0	0	0	0	0	0	0	0	0	0	0	0	0	0	0	0	0	0	0	0	0	0	0	0	0	0	0	2	1	0	0	0	0	0	0	0	0	0	0	0	0	0	0	0	0
OTU1741	0	0	0	0	0	0	0	0	0	0	0	0	0	0	0	0	0	0	0	0	0	0	0	0	0	0	0	0	0	0	0	4	0	0	0	0	0	0	0	0	0	0	0	0	0	0	0	0	0
OTU1742	4	1	0	0	2	0	0	3	0	1	0	0	0	3	0	0	0	0	0	0	0	2	0	0	0	1	0	0	0	0	0	4	0	0	0	0	0	1	1	1	0	0	0	0	0	2	0	0	0
OTU1743	0	0	0	0	4	0	0	7	0	0	0	0	0	0	0	0	0	0	1	2	0	0	2	2	0	2	0	0	1	0	0	5	0	2	0	0	0	4	0	0	0	1	0	0	0	0	0	0	2
OTU1744	0	0	0	0	0	0	0	0	0	0	0	0	0	0	0	0	0	0	0	0	0	0	0	0	0	0	0	0	0	0	0	1	0	2	0	0	0	0	0	0	0	0	0	0	0	0	0	0	0
OTU1745	0	0	0	0	0	0	0	0	0	0	0	0	0	0	0	0	0	0	0	0	0	0	0	0	0	0	0	0	0	0	0	2	0	0	0	0	0	0	0	0	0	0	0	0	0	0	0	0	0
OTU1746	0	0	0	0	1	0	0	0	0	0	0	0	0	0	0	0	0	0	0	0	0	0	0	0	0	0	0	0	0	0	0	5	0	1	0	0	0	0	0	0	0	3	0	0	0	0	0	0	0
OTU1747	0	0	0	0	0	0	0	0	0	0	0	0	0	0	0	0	0	0	0	0	0	0	0	0	0	0	0	0	0	0	0	2	0	0	0	0	0	0	0	0	0	0	0	0	0	0	0	0	0
OTU1748	0	0	0	1	0	0	0	0	0	0	0	0	2	0	0	0	0	2	2	0	0	0	0	0	0	2	0	0	1	1	0	5	0	1	0	0	0	0	0	1	0	4	0	0	0	0	0	0	7
OTU1749	0	0	0	0	0	0	0	0	0	0	0	0	0	0	0	0	0	0	0	0	0	0	0	0	0	0	0	0	0	0	0	3	0	0	0	0	0	0	0	0	0	0	0	0	0	0	0	0	0
OTU1750	0	0	0	0	0	0	0	0	0	0	0	0	0	0	0	0	0	0	0	0	0	1	0	0	0	0	0	0	0	0	0	5	1	1	0	0	0	0	0	0	0	0	0	0	0	0	0	1	0
OTU1751	0	0	0	0	0	0	0	0	0	0	0	0	0	0	0	0	0	0	0	0	0	0	0	0	0	0	0	0	0	0	0	2	0	0	0	0	0	0	0	0	0	0	0	0	0	0	0	0	0
OTU1752	0	0	0	0	0	0	0	0	0	0	0	0	0	0	0	0	0	0	0	0	0	0	0	0	0	0	0	0	0	0	0	2	0	0	0	0	0	0	0	0	0	0	0	0	0	0	0	0	0
OTU1753	0	0	0	0	0	0	0	0	0	0	0	0	0	0	0	0	0	0	0	0	0	0	0	0	0	0	0	0	0	3	0	2	0	0	0	0	0	0	0	0	0	0	0	0	0	0	0	1	2
OTU1754	0	0	0	0	0	0	0	0	0	0	0	0	0	0	0	0	0	0	0	0	0	0	0	0	0	0	0	0	0	0	0	2	0	0	0	0	0	0	0	0	0	0	0	0	0	0	0	0	0
OTU1755	0	0	0	0	0	0	0	0	0	0	0	0	0	0	0	0	0	2	0	0	0	0	0	0	0	0	0	0	0	0	0	4	0	0	0	0	0	0	0	0	0	0	0	0	0	0	0	0	0
OTU1756	66	12	5	20	56	3	4	9	8	193	4	4	8	8	9	3	2	23	9	4	1	0	6	17	21	194	0	4	11	32	5	723	16	82	6	2	3	153	2	15	2	10	4	2	6	25	267	48	513
OTU1757	0	0	0	0	0	0	0	0	0	0	0	0	0	0	0	0	0	0	0	0	0	0	0	0	0	0	0	0	0	0	0	10	0	0	0	0	0	0	0	0	0	0	0	0	0	0	0	0	0
OTU1758	0	0	0	0	0	0	0	0	0	0	0	0	0	0	0	0	0	0	0	0	0	0	0	0	0	0	0	0	0	0	0	2	0	0	0	0	0	0	0	0	0	0	0	0	0	0	0	0	0
OTU1759	0	0	0	0	0	0	0	0	0	0	0	0	0	0	0	0	0	0	0	0	0	0	0	0	0	0	0	0	0	0	0	2	0	0	0	0	0	0	0	0	0	0	0	0	0	0	0	0	0
OTU1760	0	0	0	0	1	0	0	0	0	0	0	0	0	0	0	0	0	0	0	0	0	0	0	0	0	0	0	0	0	0	0	2	0	0	0	0	0	0	0	0	0	0	0	0	0	0	0	0	0
OTU1761	0	0	0	0	3	0	0	0	0	0	0	0	0	0	0	0	0	0	0	0	0	0	1	0	0	4	0	0	0	1	2	7	1	6	0	0	0	0	0	2	0	0	0	0	0	0	1	0	2
OTU1762	0	0	0	0	1	0	0	2	0	0	0	2	0	0	6	1	0	0	0	0	0	0	0	3	1	7	0	0	2	1	0	26	13	2	0	0	0	0	0	0	1	0	0	1	0	3	2	0	4
OTU1763	1	0	0	0	0	0	0	0	0	0	0	0	0	0	0	0	0	0	0	0	0	0	0	0	0	2	0	0	2	2	0	7	0	0	0	0	0	0	0	0	0	0	0	0	0	0	0	0	1
OTU1764	0	0	0	0	0	0	0	0	0	0	0	0	0	0	0	0	0	0	0	0	0	0	0	0	0	0	0	0	0	0	0	5	0	0	0	0	0	0	0	0	0	0	0	0	0	0	0	0	0
OTU1765	0	0	0	0	0	0	0	0	0	0	0	0	0	0	0	0	0	0	0	0	0	0	0	0	0	0	0	0	0	0	0	2	0	0	0	0	0	0	0	0	0	0	0	0	0	0	0	0	1
OTU1766	0	0	0	0	0	0	1	0	0	0	0	0	0	0	0	0	0	0	0	0	0	0	0	0	0	0	0	0	0	0	0	4	0	0	0	0	0	0	0	0	0	0	0	0	0	0	0	0	0
OTU1767	0	0	0	0	0	0	0	0	0	0	0	0	0	0	0	0	0	0	0	0	0	0	0	0	0	2	0	0	0	0	0	4	2	0	0	0	0	0	0	0	0	0	0	0	0	0	0	0	0
OTU1768	0	0	0	0	0	0	0	0	0	0	0	0	0	0	0	0	0	0	0	0	0	0	0	0	0	0	0	0	1	0	0	5	0	0	0	0	0	0	0	0	0	0	0	0	0	0	0	0	0
OTU1769	0	0	0	0	0	0	0	0	0	0	0	0	1	0	0	0	0	0	0	0	0	0	0	0	0	0	0	0	0	0	0	2	0	0	0	0	0	0	0	0	0	0	0	0	0	0	0	0	0
OTU1770	0	0	0	0	0	0	0	0	0	0	0	0	0	0	0	0	0	0	0	0	0	0	0	0	0	1	0	0	0	4	0	10	0	7	0	0	0	0	0	0	0	0	0	0	0	0	0	0	1
OTU1771	0	0	0	0	0	0	0	0	0	0	0	0	0	0	0	0	0	2	1	0	0	0	0	0	0	1	0	0	1	0	0	2	1	0	0	0	0	0	0	0	0	1	0	0	0	0	0	2	1
OTU1772	0	0	1	0	0	0	0	0	0	0	0	0	0	0	0	0	0	0	0	0	0	0	0	0	0	0	0	0	0	0	0	5	0	0	0	0	0	0	0	0	0	0	0	0	0	0	0	0	0
OTU1773	0	0	0	0	0	0	0	0	0	0	0	0	0	0	0	0	0	0	0	0	0	0	0	0	0	0	0	0	0	0	0	8	0	0	0	0	0	0	0	0	0	0	0	0	0	0	0	0	0
OTU1774	0	0	0	0	0	0	0	0	0	0	0	0	0	0	0	0	0	0	0	0	0	0	0	0	0	0	0	0	0	0	0	2	0	0	0	0	0	0	0	0	0	0	0	0	0	0	0	0	0
OTU1775	0	0	0	0	0	0	0	0	0	0	0	0	0	0	0	0	0	0	0	0	0	0	0	0	0	0	0	0	0	0	0	1	0	0	0	0	0	0	0	0	0	0	0	0	1	1	0	0	0
OTU1776	0	0	0	0	1	0	0	0	0	0	0	0	0	0	0	0	0	0	0	0	2	0	0	0	0	0	0	0	0	0	0	1	0	0	0	0	0	0	0	0	0	26	0	0	0	0	0	0	0
OTU1777	0	0	0	0	0	0	1	0	0	0	0	0	0	0	0	0	0	0	0	0	0	0	0	0	0	0	0	0	0	0	0	1	0	6	0	0	0	0	0	0	0	0	0	0	0	0	0	0	0
OTU1778	0	0	0	0	0	0	0	1	0	0	0	0	0	0	0	0	0	0	0	0	0	0	0	0	0	0	0	0	0	0	0	17	0	5	0	0	0	0	0	0	0	0	0	0	0	0	0	0	0
OTU1779	0	0	0	0	0	0	0	0	0	0	0	0	0	0	0	0	0	0	0	0	0	0	0	0	0	0	0	0	0	0	0	6	2	5	0	0	0	0	0	0	0	0	0	0	0	0	2	0	0
OTU1780	0	0	0	0	0	0	0	0	0	0	0	0	0	0	0	0	0	0	0	0	0	0	0	0	0	0	0	0	0	0	0	6	0	0	0	0	0	0	0	0	0	0	0	0	0	0	0	0	0
OTU1781	0	0	0	0	0	0	0	0	0	0	0	0	0	0	0	0	0	0	0	0	0	0	0	0	0	0	0	0	0	0	0	2	0	0	0	0	0	0	0	0	0	0	0	0	0	0	0	0	0
OTU1782	0	0	0	0	0	0	0	0	0	0	0	0	0	0	0	0	0	0	0	0	0	0	0	0	0	0	0	0	0	0	0	2	1	0	0	0	0	0	0	0	0	0	0	0	0	0	0	0	0
OTU1783	0	0	0	0	0	0	0	0	0	0	0	0	0	0	0	0	0	0	0	0	0	0	0	0	0	0	0	0	0	0	0	6	0	5	0	0	0	0	0	0	0	0	0	0	0	0	0	0	0
OTU1784	0	0	0	0	1	0	0	0	0	0	0	0	0	0	0	0	0	0	0	0	0	0	0	0	0	0	0	0	0	0	0	2	0	0	0	0	0	0	0	1	0	0	0	0	0	0	0	0	0
OTU1785	0	0	0	0	0	0	0	0	0	0	0	0	0	0	0	0	0	0	0	0	0	0	0	0	0	0	0	0	0	0	0	2	0	0	0	0	0	0	0	0	0	0	0	0	0	0	0	0	0
OTU1786	0	0	0	0	0	0	0	0	0	0	0	0	0	0	0	0	0	0	0	0	0	0	0	0	0	0	0	0	0	0	0	2	0	0	0	0	0	0	0	0	0	0	0	0	0	0	0	0	0
OTU1787	0	0	0	0	1	0	0	0	0	0	0	0	2	0	0	0	0	0	1	0	0	0	0	0	0	0	0	0	1	0	1	4	0	0	0	0	0	0	0	0	0	0	0	0	0	0	1	0	2
OTU1788	0	0	0	0	0	0	0	0	0	0	0	0	0	0	0	0	0	0	0	0	0	0	0	0	0	0	0	0	0	0	0	3	0	0	0	0	0	0	0	0	0	0	0	0	0	0	0	0	0
OTU1789	0	0	0	0	0	0	0	0	0	0	0	0	0	0	0	0	0	0	0	0	0	0	0	0	0	0	0	0	0	0	0	2	0	0	0	0	0	0	0	0	0	0	0	0	0	0	0	0	0
OTU1790	0	0	0	0	0	0	0	0	0	0	0	0	1	1	0	0	0	0	0	0	0	0	0	0	0	0	0	0	0	0	0	8	0	0	0	0	0	0	0	0	0	0	0	0	0	0	0	0	0
OTU1791	0	0	0	0	0	0	0	0	0	0	0	0	0	0	0	0	0	0	0	0	3	0	0	2	0	0	0	0	0	0	0	1	0	0	0	0	0	0	0	0	0	0	0	0	0	0	0	0	0
OTU1792	0	0	0	1	1	0	0	0	0	0	0	0	0	0	0	0	0	1	0	0	0	0	0	0	0	0	0	0	0	0	1	3	2	3	0	0	0	0	0	2	0	0	0	0	0	1	2	0	0
OTU1793	0	0	0	0	0	0	0	0	0	0	0	0	0	0	0	1	0	0	0	0	0	0	0	0	0	0	0	0	0	0	0	2	0	0	0	0	0	0	0	0	0	1	0	0	0	0	0	0	0
OTU1794	0	0	0	0	0	0	0	0	0	0	0	3	0	0	0	0	0	0	0	1	0	0	0	0	0	0	0	0	0	0	0	3	0	0	0	0	0	0	0	0	0	0	0	0	0	0	0	0	0
OTU1795	0	0	0	0	0	0	0	0	0	0	0	0	0	0	0	0	0	0	0	0	0	0	0	0	0	0	0	0	0	0	0	2	0	0	0	0	0	0	0	0	0	0	0	0	0	0	0	0	0
OTU1796	0	0	0	0	0	0	0	0	0	0	0	0	0	0	0	0	0	0	0	0	0	0	0	0	0	0	0	0	0	0	0	5	0	2	0	0	0	0	0	0	1	2	0	0	0	0	0	0	0
OTU1797	0	1	0	0	6	0	0	1	0	0	0	0	0	1	0	0	0	2	0	0	0	0	0	1	0	4	0	0	0	0	0	1	1	0	0	0	0	0	0	0	0	0	0	0	0	1	0	0	0
OTU1798	0	0	0	0	0	0	0	0	0	0	0	0	0	0	0	0	0	0	0	0	0	0	0	0	0	0	0	0	0	0	0	4	0	0	0	0	0	0	0	0	0	0	0	0	0	0	0	0	0
OTU1799	0	0	0	0	0	0	0	0	0	0	0	0	0	0	0	0	0	0	0	0	0	0	0	0	0	0	0	0	0	0	0	3	0	0	0	0	0	0	0	0	0	0	0	0	0	0	0	0	0
OTU1800	0	0	0	0	0	0	0	0	0	0	0	0	0	0	0	0	0	0	0	0	0	0	0	0	0	0	0	0	0	0	0	4	0	0	0	0	0	0	0	0	0	0	0	0	0	0	0	0	0
OTU1801	0	0	0	0	0	0	0	0	0	0	0	0	0	0	0	0	0	0	0	0	0	0	0	0	0	0	0	0	0	0	0	2	0	0	0	0	0	0	0	0	0	0	0	0	0	0	0	0	0
OTU1802	0	0	0	0	0	2	0	0	0	0	0	0	0	0	0	0	0	0	0	0	0	0	0	0	0	0	0	0	0	0	0	4	0	0	0	0	0	0	0	0	0	0	0	0	0	0	0	0	0
OTU1803	1	0	0	0	3	0	0	0	0	0	0	0	0	1	0	0	0	2	0	0	0	0	0	0	0	3	0	0	2	0	0	2	1	1	0	0	0	0	0	2	0	0	0	0	1	2	1	0	1
OTU1804	0	0	0	0	0	0	0	0	0	0	0	0	0	0	0	0	0	0	0	0	0	0	0	0	0	0	0	0	0	0	0	1	0	3	0	0	0	0	0	0	0	0	0	0	0	0	1	0	0
OTU1805	0	0	0	0	0	0	0	0	0	0	0	0	0	0	0	0	0	0	0	0	0	0	0	0	0	0	0	0	0	0	0	3	0	0	0	0	0	0	0	0	0	0	1	0	0	0	0	0	0
OTU1806	0	0	0	0	0	0	0	0	0	0	0	0	0	0	0	0	0	0	0	0	0	0	0	0	0	0	0	0	0	0	0	4	0	1	0	0	0	0	0	0	0	0	0	0	0	0	0	0	0
OTU1807	0	0	0	0	0	0	0	0	0	0	0	0	0	0	0	0	0	1	0	0	0	0	0	0	0	0	0	0	0	0	0	1	0	1	0	0	0	0	0	1	0	3	0	0	0	1	0	1	4
OTU1808	0	0	0	1	0	0	0	0	0	1	0	1	0	0	0	0	0	1	0	0	0	0	0	0	0	0	0	0	0	0	0	2	1	2	0	0	0	0	0	0	0	1	0	0	0	0	0	0	0
OTU1809	0	0	0	0	0	0	0	0	0	0	0	0	0	4	0	0	0	0	0	0	0	0	0	1	0	0	0	0	1	0	0	12	0	5	0	0	0	0	0	0	0	0	0	0	0	0	0	0	0
OTU1810	0	0	0	0	0	0	0	0	0	0	0	0	0	1	0	0	0	0	0	0	0	0	0	0	0	0	0	0	0	0	0	8	0	1	0	0	0	0	0	0	0	34	0	0	0	0	0	0	0
OTU1811	0	0	0	0	0	0	0	0	0	0	0	0	0	0	0	0	0	0	0	0	0	0	0	0	0	0	0	0	0	0	0	2	0	0	0	0	0	0	0	0	0	0	0	0	0	0	0	0	0
OTU1812	0	0	0	1	0	0	0	1	0	0	0	0	0	0	0	0	0	0	0	0	0	0	0	0	0	2	0	0	0	0	0	4	1	3	0	0	0	0	0	0	0	0	0	0	0	0	0	2	2
OTU1813	0	0	0	0	0	0	0	0	0	0	0	0	0	0	0	0	0	0	0	0	0	0	0	0	0	0	0	0	0	0	0	5	3	0	0	0	0	0	0	0	0	0	0	0	0	0	0	0	0
OTU1814	0	0	0	0	2	0	0	0	0	0	0	0	0	0	0	0	0	0	0	0	0	0	0	0	0	0	0	0	0	0	0	1	0	0	0	0	0	0	0	0	0	0	0	0	0	0	0	0	0
OTU1815	0	0	0	0	1	0	0	0	0	3	0	0	0	0	0	1	0	0	0	0	0	0	0	0	0	9	0	0	0	0	0	2	0	0	0	0	0	0	0	0	0	0	0	0	0	0	0	0	0
OTU1816	0	0	0	0	0	0	0	0	0	0	0	0	0	0	0	0	0	0	0	0	0	0	0	0	0	0	0	0	0	0	0	2	1	3	0	0	0	0	0	0	0	0	0	0	0	0	0	0	0
OTU1817	0	0	0	0	0	0	0	0	0	0	0	0	0	0	0	0	0	0	0	0	0	0	0	0	0	0	0	0	0	1	0	7	1	2	0	0	0	0	0	0	0	0	0	0	0	0	0	0	0
OTU1818	0	0	0	0	0	0	0	0	0	0	0	0	0	0	0	0	0	0	0	0	0	0	0	0	0	0	0	0	0	0	0	5	0	0	0	0	0	0	0	0	0	0	0	0	0	0	0	0	0
OTU1819	1	0	0	0	0	0	0	0	0	0	0	0	0	0	0	0	0	0	0	0	0	0	0	0	1	0	0	0	0	0	0	2	1	1	0	0	0	0	0	0	0	0	0	0	0	0	0	0	1
OTU1820	0	0	0	0	0	0	0	0	0	0	0	0	0	0	0	0	0	0	0	0	0	0	0	0	0	0	0	0	0	0	0	2	1	0	0	0	0	0	0	0	0	0	0	0	0	0	0	0	0
OTU1821	0	0	0	0	2	0	0	0	0	0	0	0	0	0	0	0	0	0	0	0	0	0	0	0	0	1	0	0	0	0	0	1	0	0	0	0	0	0	0	0	0	1	0	0	1	0	0	0	0
OTU1822	0	0	0	0	0	0	0	0	0	0	0	0	0	0	0	0	0	1	0	0	0	0	0	0	1	0	0	0	0	0	0	2	0	0	0	0	0	0	0	0	0	3	0	0	0	0	0	0	0
OTU1823	1	0	0	0	2	0	0	0	0	0	0	0	0	0	0	0	0	0	1	0	0	0	0	0	0	0	0	1	0	0	0	16	0	0	0	0	0	1	0	0	0	0	0	0	0	0	0	1	1
OTU1824	0	0	0	0	0	0	0	0	0	0	0	0	0	0	0	0	0	0	0	0	0	0	0	0	0	0	0	0	1	0	0	2	0	0	0	0	0	0	0	0	0	0	0	0	0	0	0	1	0
OTU1825	0	0	0	0	0	0	0	1	0	0	0	0	0	0	0	0	0	0	0	0	0	0	0	0	0	0	1	0	0	0	0	1	1	0	0	0	0	0	0	0	0	0	0	0	0	0	0	0	1
OTU1826	0	0	0	0	1	0	0	0	0	0	0	0	0	0	0	0	0	0	0	0	0	0	0	0	0	0	0	0	0	0	0	15	9	0	0	0	0	0	0	0	0	0	0	0	0	0	0	0	4
OTU1827	0	0	0	0	0	0	0	0	0	0	0	0	0	0	0	0	0	0	0	0	0	0	0	0	0	0	0	0	0	0	0	2	0	0	0	0	0	0	0	0	0	0	0	0	0	0	0	0	0
OTU1828	0	0	0	0	2	0	0	0	0	0	0	0	0	0	0	0	0	0	0	0	0	0	0	0	0	0	0	0	0	0	0	1	0	0	0	0	0	0	0	0	0	0	0	0	0	0	0	0	0
OTU1829	0	0	0	0	1	0	0	0	0	0	0	0	0	0	0	0	0	0	0	0	0	0	0	0	0	0	0	0	0	1	0	2	0	0	0	0	0	0	0	0	0	0	0	0	0	0	0	0	0
OTU1830	0	0	0	0	2	0	0	0	0	0	0	0	0	0	0	0	0	0	1	0	0	0	0	0	0	2	0	0	0	0	0	2	0	2	0	0	0	0	0	0	0	0	0	0	2	0	0	0	0
OTU1831	0	0	0	0	0	0	0	0	0	1	0	0	0	1	0	0	2	0	0	0	0	0	0	0	0	0	0	0	0	0	0	2	0	0	0	0	0	0	0	0	0	0	0	0	0	0	0	0	0
OTU1832	0	0	0	1	0	0	0	0	0	0	0	0	0	0	0	0	0	0	0	0	0	0	0	0	0	0	0	0	0	0	0	6	0	0	0	0	0	0	0	0	0	0	0	0	0	0	1	0	0
OTU1833	4	5	3	5	48	4	6	5	6	0	0	10	11	2	4	0	8	52	13	10	6	6	3	0	4	21	0	0	48	1	17	41	18	56	12	4	21	2	3	4	1	12	5	3	21	0	46	97	48
OTU1834	0	0	0	0	0	0	0	0	0	0	0	0	0	0	0	0	0	0	0	0	0	0	0	0	0	0	0	0	0	0	0	2	0	0	0	0	0	0	0	0	0	0	0	0	0	0	0	0	0
OTU1835	0	0	0	1	9	0	0	0	0	0	1	0	0	0	0	0	1	1	3	0	5	0	0	0	0	5	0	0	1	2	1	21	0	1	0	0	0	0	0	1	0	1	2	0	1	2	2	0	5
OTU1836	0	0	0	0	0	0	0	0	0	0	0	0	0	0	0	0	0	0	0	0	0	0	0	0	0	0	0	0	0	0	0	4	0	0	0	0	0	0	0	0	0	0	0	0	0	0	1	0	0
OTU1837	0	0	0	0	0	0	0	0	0	0	0	1	0	1	0	0	0	0	0	0	0	0	0	0	0	0	0	0	0	0	0	1	0	0	0	0	0	0	0	0	0	0	0	0	0	0	0	0	0
OTU1838	0	0	0	0	0	0	0	0	0	0	0	0	0	0	0	0	0	0	0	0	0	0	0	0	0	0	0	0	0	0	0	2	0	0	0	0	0	0	0	0	0	0	0	0	0	0	0	0	0
OTU1839	1	0	0	2	2	0	0	0	0	0	0	0	0	0	0	0	0	1	0	1	0	0	0	0	0	2	0	0	0	0	0	11	0	5	0	0	0	0	0	0	0	0	0	0	0	1	5	1	2
OTU1840	0	0	0	0	0	0	0	0	0	0	0	0	0	0	0	0	0	0	0	0	0	0	0	0	0	0	0	0	0	0	0	2	0	0	0	0	0	0	0	0	0	0	0	0	0	0	0	1	0
OTU1841	0	0	0	0	0	0	0	0	0	0	0	0	0	0	0	0	0	0	0	0	0	0	0	0	0	0	0	0	0	0	0	1	0	1	0	0	0	0	0	0	0	0	0	0	0	0	0	0	0
OTU1842	0	0	0	0	0	0	0	0	0	0	0	0	0	0	0	0	0	0	0	0	0	0	0	0	0	0	0	0	0	0	0	2	0	0	0	0	0	0	0	0	0	0	0	0	0	0	0	0	0
OTU1843	0	0	0	0	0	0	0	0	0	0	0	0	0	0	0	0	0	0	0	0	0	0	0	0	0	0	0	0	0	0	0	5	0	1	0	0	0	0	0	0	0	0	0	0	0	0	0	0	0
OTU1844	0	0	0	0	0	0	0	0	0	0	0	0	0	0	0	0	0	0	0	0	0	0	0	0	0	0	0	0	0	0	0	2	0	0	0	0	0	0	0	0	0	0	0	0	0	0	0	0	0
OTU1845	2	0	0	0	0	0	0	0	0	0	0	2	0	0	0	0	0	1	0	0	0	0	0	0	1	0	0	0	0	0	0	3	0	0	0	0	0	1	0	0	0	0	0	0	0	0	0	0	0
OTU1846	0	0	0	0	0	0	0	0	0	0	0	0	0	0	0	0	0	0	0	0	0	0	0	0	0	0	0	0	0	0	0	2	0	0	0	0	0	0	0	0	0	0	0	0	0	0	0	0	0
OTU1847	0	0	0	0	5	0	0	0	0	0	0	0	0	0	0	0	2	0	0	0	0	0	0	0	0	1	0	0	0	1	0	6	0	0	0	0	0	1	0	0	0	0	0	0	1	1	3	0	0
OTU1848	1	0	0	0	1	0	0	0	0	0	0	0	0	1	0	0	0	0	1	0	0	0	0	0	0	5	0	0	2	0	0	5	0	0	1	0	0	0	0	1	0	0	0	0	0	0	2	0	0
OTU1849	3	0	0	1	0	0	0	1	0	0	0	0	0	0	5	0	0	0	0	0	0	0	0	0	1	3	0	0	2	0	0	1	0	0	0	0	0	0	0	0	0	0	0	0	0	0	0	3	0
OTU1850	0	0	0	0	0	0	0	0	0	0	0	0	0	0	0	0	0	0	0	0	0	0	0	0	0	0	0	0	0	0	1	3	0	0	0	0	0	0	0	0	0	0	0	0	0	0	0	0	0
OTU1851	0	0	0	0	0	0	0	0	0	0	0	0	0	0	0	0	0	0	0	0	0	0	0	0	0	0	0	0	0	0	0	3	0	0	0	0	0	0	0	0	0	0	0	0	0	0	0	0	0
OTU1852	0	0	0	0	0	0	0	0	0	0	0	0	0	0	0	0	0	0	0	0	0	0	0	0	0	0	0	0	0	0	0	4	0	0	0	0	0	0	0	0	0	0	0	0	0	0	0	0	0
OTU1853	0	0	0	0	0	0	0	0	0	0	0	0	0	0	0	0	0	0	0	0	0	0	0	0	0	0	0	0	0	0	0	2	0	0	0	0	0	0	0	0	0	0	0	0	0	0	0	0	0
OTU1854	0	0	0	0	0	0	0	0	3	0	0	0	0	0	0	0	0	3	3	1	7	1	0	0	0	0	0	0	5	0	0	60	18	5	0	0	0	0	0	0	0	0	0	0	1	0	2	6	10
OTU1855	0	0	0	0	0	0	0	0	0	0	0	0	0	0	0	0	0	0	0	0	0	0	0	0	0	0	0	0	0	0	0	2	0	0	0	0	0	0	0	0	0	0	0	0	0	0	0	0	0
OTU1856	0	0	0	0	0	0	0	0	0	0	0	0	0	0	0	0	0	1	0	0	0	0	0	0	0	0	0	0	0	0	0	3	0	0	0	0	0	0	0	0	0	0	0	0	0	0	0	0	0
OTU1857	0	0	0	0	0	0	0	0	0	0	0	0	0	0	0	0	0	0	0	0	0	0	0	0	0	0	0	0	0	0	0	2	0	0	0	0	0	0	0	0	0	0	0	0	0	0	0	0	0
OTU1858	0	0	0	0	0	0	0	0	0	0	0	0	0	0	0	0	0	0	0	0	0	0	0	0	0	0	0	0	0	0	0	2	0	0	0	0	0	0	0	0	0	0	0	0	0	0	0	0	0
OTU1859	0	0	0	1	0	0	0	0	0	0	0	0	0	0	0	0	0	0	0	0	0	0	0	0	0	0	0	0	0	0	0	3	0	0	2	0	0	0	0	0	0	3	0	0	0	0	0	0	0
OTU1860	0	0	0	0	0	0	0	0	0	0	0	0	0	0	0	0	0	0	0	0	0	0	0	3	0	0	2	5	0	0	0	2	1	0	0	0	0	0	0	0	0	7	0	0	0	0	0	0	0
OTU1861	0	0	0	0	0	0	0	0	0	0	0	0	1	0	0	0	0	0	0	0	0	0	1	0	0	0	0	0	0	0	0	3	0	0	0	0	0	0	0	0	0	0	0	0	0	0	0	0	0
OTU1862	0	0	0	0	0	0	0	0	0	0	0	0	0	0	0	0	0	0	0	0	0	0	0	0	0	0	0	0	0	0	0	2	0	0	0	0	0	0	0	0	0	0	0	0	0	0	0	0	0
OTU1863	0	0	0	0	1	1	0	0	1	0	0	0	1	1	0	0	0	0	0	0	0	0	2	0	2	1	0	0	0	3	0	7	0	2	0	0	0	0	0	0	0	1	0	0	4	1	0	0	8
OTU1864	0	0	0	0	0	0	0	0	0	0	0	0	0	0	0	0	0	0	0	0	0	0	0	0	0	0	0	0	0	0	0	2	0	0	0	0	0	0	0	2	0	0	0	0	0	0	0	0	0
OTU1865	0	0	0	0	1	0	0	0	0	0	0	0	0	0	0	0	0	0	0	0	0	0	0	0	0	0	1	0	0	0	0	1	0	0	0	0	0	0	0	0	0	0	2	0	0	0	0	0	0
OTU1866	0	0	0	0	0	0	0	0	0	0	0	0	0	0	0	0	0	0	0	0	0	0	0	0	0	0	0	0	1	0	0	2	1	0	0	0	0	0	0	0	0	0	0	0	0	0	0	0	0
OTU1867	0	0	0	0	0	0	0	0	0	0	0	0	0	0	0	0	0	0	0	0	0	0	0	0	0	0	0	0	0	0	0	2	0	0	0	0	0	0	0	0	0	0	0	0	0	0	0	0	0
OTU1868	0	0	0	0	0	0	0	0	0	0	0	0	0	0	0	0	0	0	0	0	0	0	0	0	0	0	0	0	0	0	0	1	0	2	0	0	0	0	0	0	0	0	0	0	3	0	0	0	0
OTU1869	0	0	0	0	0	0	0	0	0	0	0	0	0	0	0	0	0	0	0	0	0	0	0	0	0	0	0	0	1	1	1	7	0	1	0	0	0	0	0	0	0	0	0	0	0	0	0	0	1
OTU1870	0	0	0	0	0	0	0	0	0	0	0	0	0	0	0	0	0	0	0	0	0	0	0	0	0	0	0	0	0	0	0	3	0	0	0	0	0	0	0	0	0	0	0	0	0	0	0	0	0
OTU1871	8	11	1	12	1	0	4	8	4	1	0	9	0	6	1	2	0	4	0	1	1	0	0	3	10	3	0	4	1	0	2	2	0	1	1	0	0	3	0	9	0	2	1	4	1	2	2	0	3
OTU1872	12	8	0	3	7	0	0	2	2	2	25	5	7	2	0	10	0	16	6	0	5	0	4	1	5	14	0	1	1	5	1	6	4	3	1	3	0	2	0	5	0	2	1	0	7	3	1	2	20
OTU1873	0	0	0	0	0	0	0	0	0	0	0	0	0	0	0	0	0	0	0	0	0	0	0	0	0	0	0	0	0	0	0	2	0	0	0	0	0	0	0	0	0	0	0	0	0	0	0	0	0
OTU1874	0	0	0	0	0	0	0	0	0	0	0	0	0	0	0	0	0	0	0	0	0	0	0	0	0	0	0	0	0	0	0	2	0	0	0	0	0	0	0	0	0	0	0	0	0	0	0	0	0
OTU1875	0	0	0	0	0	0	0	4	0	0	0	0	0	0	0	0	0	0	0	0	0	0	0	0	0	2	0	0	0	0	0	5	1	8	0	0	0	0	0	0	0	0	0	0	0	0	0	0	0
OTU1876	0	0	0	0	0	0	0	0	0	0	0	0	0	0	0	0	0	0	0	0	0	0	0	0	0	0	0	0	0	0	0	2	0	0	0	0	0	0	0	0	0	0	0	0	0	0	0	0	0
OTU1877	0	0	0	0	0	0	0	0	0	0	0	0	0	0	0	0	0	0	0	0	0	0	0	0	0	0	0	0	3	0	0	10	1	6	0	0	1	0	0	0	0	0	0	0	0	0	3	1	2
OTU1878	1	0	0	0	1	0	0	0	0	0	0	0	0	0	0	0	0	0	0	0	0	0	0	0	2	2	0	0	0	0	0	3	0	0	0	0	0	0	0	0	0	0	1	0	0	0	0	0	0
OTU1879	0	0	0	0	0	0	0	0	0	0	0	0	0	0	0	0	0	0	0	0	0	0	0	0	0	0	0	0	0	0	0	4	0	0	0	0	0	0	0	0	0	0	0	0	0	0	0	0	0
OTU1880	0	0	0	0	0	0	0	0	0	0	0	0	0	0	0	0	0	0	0	0	0	0	0	0	0	0	0	0	0	0	0	2	0	0	0	0	0	0	0	0	0	0	0	0	0	0	0	0	0
OTU1881	0	0	0	0	0	0	0	0	0	0	0	0	0	0	0	0	0	0	0	0	0	0	1	1	0	0	0	0	0	0	0	2	0	0	0	0	0	0	0	0	0	1	0	0	0	0	0	0	0
OTU1882	0	0	0	0	0	0	0	0	0	0	0	0	0	0	0	0	0	0	0	0	0	0	0	0	0	0	0	0	0	0	0	2	0	0	0	0	0	0	0	0	0	0	0	0	0	0	0	0	0
OTU1883	0	1	0	0	0	0	0	0	0	0	0	0	0	0	0	0	0	0	0	0	0	0	0	0	0	1	0	0	0	0	0	3	0	0	0	0	0	0	0	0	0	0	0	0	0	0	0	0	1
OTU1884	0	0	0	0	0	0	0	0	0	0	0	0	0	0	0	0	0	0	0	0	0	0	0	0	0	0	0	0	0	0	0	2	0	0	0	0	0	0	0	0	0	0	0	0	0	0	0	0	0
OTU1885	0	0	0	0	0	0	0	0	0	0	0	0	0	0	0	0	0	0	0	0	0	0	0	0	0	0	0	0	0	0	0	3	0	0	0	0	0	0	0	0	0	0	0	0	0	0	0	0	0
OTU1886	4	4	0	1	8	0	0	0	1	0	0	0	2	3	0	0	1	3	1	0	0	0	1	0	3	6	0	0	2	0	0	4	1	12	0	0	0	2	0	0	2	0	1	0	0	0	5	3	11
OTU1887	5	0	0	0	3	0	0	0	1	0	0	0	0	1	0	0	0	0	2	0	0	0	0	0	0	11	0	0	0	0	0	1	0	0	0	0	0	6	0	0	1	0	0	0	0	0	0	0	0
OTU1888	0	0	0	0	0	0	0	0	0	0	0	0	0	0	0	0	0	0	0	0	0	0	0	0	0	0	0	0	0	0	0	3	0	0	0	0	0	0	0	0	0	0	0	0	0	0	0	0	0
OTU1889	0	0	0	0	0	0	0	0	0	0	0	0	0	0	0	0	0	0	0	0	0	0	0	0	0	0	0	0	0	0	0	2	0	0	0	0	0	0	0	0	0	0	0	0	0	0	0	0	0
OTU1890	0	2	3	0	0	0	0	1	0	0	0	0	0	1	0	0	4	0	1	1	4	0	0	0	0	0	19	1	0	0	0	5	0	7	1	0	0	0	0	0	0	0	0	0	0	2	0	0	0
OTU1891	0	0	0	0	0	0	0	0	0	0	0	0	0	0	0	0	0	0	0	0	0	0	0	0	0	0	0	0	0	0	0	3	0	0	0	0	0	0	0	0	0	0	0	0	0	1	0	0	0
OTU1892	0	0	0	0	1	0	0	0	0	0	0	0	0	0	0	0	0	0	0	0	0	0	0	0	0	0	0	0	2	0	0	7	0	1	0	0	0	0	0	0	0	0	0	0	0	0	1	0	0
OTU1893	2	1	0	0	0	0	0	0	0	0	0	2	0	0	0	1	0	1	0	0	0	0	0	0	0	0	0	0	0	1	0	3	1	0	0	0	0	1	0	0	0	0	0	0	1	3	0	0	0
OTU1894	0	0	0	0	0	0	0	0	0	0	0	0	0	0	0	0	0	0	0	0	0	0	0	0	0	0	0	0	0	0	0	2	0	0	0	0	0	0	0	0	0	0	0	0	0	0	0	0	0
OTU1895	0	0	0	0	0	0	0	0	0	0	0	0	0	0	0	0	0	0	0	0	0	0	0	0	0	0	0	0	0	0	0	2	0	0	0	0	0	0	0	0	0	0	0	0	0	0	0	0	0
OTU1896	0	0	0	0	0	0	0	0	0	0	0	0	0	0	0	0	0	0	0	0	0	0	0	0	0	0	0	0	0	0	0	5	4	0	0	0	0	0	0	0	0	0	0	0	0	0	4	0	0
OTU1897	0	1	0	0	0	0	3	0	0	0	0	0	0	0	0	0	0	0	0	0	0	0	0	0	0	5	0	0	0	0	0	3	0	0	0	0	0	0	0	0	0	0	0	0	0	0	0	0	0
OTU1898	0	0	0	1	0	0	0	2	0	0	0	0	0	0	1	0	0	0	1	0	0	0	0	0	0	0	0	0	0	4	1	3	0	0	0	0	0	0	0	0	0	0	1	0	0	0	0	0	0
OTU1899	0	0	0	0	0	0	0	0	0	0	0	0	0	0	0	0	0	0	0	0	0	0	0	0	0	0	0	0	0	0	0	5	1	0	0	0	0	0	0	0	0	0	0	0	0	0	0	0	0
OTU1900	0	0	0	0	0	0	0	0	0	0	0	0	0	0	0	0	0	0	0	0	0	0	0	0	0	0	0	0	0	0	0	3	0	0	0	0	0	0	0	0	0	0	0	0	0	0	0	0	0
OTU1901	0	0	0	0	0	0	0	0	0	0	0	0	0	0	0	0	0	0	0	0	0	0	0	0	0	0	0	0	0	0	0	3	0	0	0	0	0	0	0	0	0	0	0	0	0	0	0	0	0
OTU1902	0	0	0	0	0	0	0	1	0	0	0	0	0	0	0	0	0	0	0	0	0	0	0	0	0	0	0	0	0	0	0	6	0	0	0	0	0	0	0	0	0	0	0	0	0	0	0	0	0
OTU1903	0	0	0	0	1	0	0	0	0	0	0	0	0	0	0	1	0	0	0	0	0	0	0	0	0	3	0	0	0	0	0	4	0	0	0	0	0	0	0	0	0	1	0	0	0	0	0	1	0
OTU1904	0	0	0	0	1	0	0	0	0	0	0	0	0	0	0	0	0	1	3	1	0	0	0	0	0	0	0	1	2	0	2	18	0	1	0	0	0	5	0	0	0	0	0	0	0	0	2	3	0
OTU1905	1	0	0	0	0	0	0	0	0	0	0	0	0	0	0	0	0	1	0	0	0	0	0	0	1	5	0	0	0	1	0	8	0	4	0	0	0	0	0	0	0	0	0	0	0	1	0	0	2
OTU1906	0	0	0	0	0	0	0	0	0	0	0	0	0	1	0	0	0	0	0	0	1	0	0	0	0	0	0	0	0	0	0	10	0	0	0	0	0	0	0	0	0	0	0	0	0	0	0	0	0
OTU1907	0	0	0	0	0	0	0	0	0	0	0	0	0	0	0	0	0	0	0	0	0	0	0	0	0	0	0	0	0	0	0	1	0	0	0	0	0	0	0	0	0	0	0	0	0	0	0	0	1
OTU1908	0	0	0	0	0	0	0	0	0	0	0	0	0	0	0	0	0	0	0	0	0	0	0	0	0	0	0	0	0	0	0	3	0	1	0	0	0	0	0	0	0	0	0	0	0	0	0	1	0
OTU1909	0	0	0	0	0	0	0	0	0	0	0	0	0	0	0	0	0	0	0	0	0	0	0	0	0	0	0	0	0	0	0	5	2	1	0	0	0	0	0	0	0	0	0	0	0	0	0	0	0
OTU1910	0	0	0	0	1	0	0	0	0	0	0	0	0	0	0	0	0	0	0	0	0	0	0	0	0	0	0	1	0	0	0	7	0	0	0	0	0	0	0	0	0	0	0	0	0	0	0	1	0
OTU1911	0	0	0	0	0	0	0	0	0	0	0	0	0	0	0	0	0	0	0	0	0	0	0	0	0	1	0	0	0	0	0	9	0	2	0	0	0	0	0	0	0	0	0	0	0	0	0	0	1
OTU1912	0	0	0	0	0	0	0	0	0	0	0	0	0	0	0	0	0	0	0	0	0	0	0	0	0	0	0	0	0	0	0	9	0	0	0	0	0	0	0	0	0	0	0	0	0	0	0	0	0
OTU1913	0	0	0	0	0	0	0	0	0	0	0	0	0	0	0	0	0	0	0	0	0	0	0	0	0	0	0	0	0	0	0	2	0	0	0	0	0	0	0	0	0	0	0	0	0	0	0	0	0
OTU1914	0	0	0	0	0	0	0	0	0	0	0	0	1	0	0	0	0	2	1	0	0	0	0	0	0	0	0	0	0	1	0	6	1	0	0	0	0	0	0	1	0	0	0	0	0	0	0	0	0
OTU1915	0	0	0	0	0	0	0	0	0	0	0	0	0	0	0	0	0	0	0	0	0	0	0	0	0	0	0	0	0	0	0	1	0	3	0	0	0	0	0	0	0	0	0	0	0	0	0	0	0
OTU1916	0	1	0	0	0	0	0	0	0	0	0	0	0	1	0	1	0	0	1	0	0	0	0	0	0	0	0	0	0	0	2	4	0	6	0	0	0	0	0	0	0	0	2	0	0	0	0	0	0
OTU1917	0	0	0	1	0	0	0	0	0	0	0	0	0	0	0	0	0	0	0	0	0	0	0	0	0	3	0	0	0	0	0	1	0	0	0	0	0	0	0	1	0	0	0	0	0	0	0	0	0
OTU1918	0	0	0	0	0	0	0	0	0	0	0	0	0	0	0	0	0	0	0	0	0	0	0	0	0	0	0	0	0	1	0	2	0	1	0	0	0	0	0	0	0	0	0	0	0	0	0	0	0
OTU1919	0	0	0	1	0	0	0	0	0	0	0	0	0	0	1	0	0	0	0	0	0	0	0	0	0	0	0	0	0	0	0	1	0	0	0	0	0	1	0	1	0	0	0	0	0	0	0	0	0
OTU1920	0	0	0	2	1	0	0	0	0	0	0	0	0	0	0	0	0	0	0	0	0	0	0	0	0	2	0	0	0	0	0	2	0	0	0	0	0	0	0	1	0	0	0	0	0	1	0	0	1
OTU1921	0	3	0	0	4	0	0	0	1	1	0	0	1	0	0	0	0	3	1	0	1	0	0	0	0	1	1	0	2	0	0	8	1	0	0	0	0	0	0	2	0	0	0	0	1	3	0	2	2
OTU1922	0	0	0	0	0	0	0	0	0	0	0	0	0	0	0	0	0	0	0	0	0	0	0	0	0	0	0	0	0	0	0	5	0	0	0	0	0	0	0	0	0	0	0	0	0	0	0	0	0
OTU1923	0	0	0	0	0	0	0	0	0	0	0	0	0	0	0	0	0	0	0	0	0	0	0	0	0	0	0	0	0	0	0	3	0	0	0	0	0	0	0	0	0	0	0	0	0	0	0	0	0
OTU1924	0	0	0	0	0	0	0	0	0	0	0	0	0	0	0	0	0	0	0	0	0	0	0	1	0	0	0	0	0	0	0	2	0	0	0	0	0	0	0	0	0	0	0	0	0	0	0	0	0
OTU1925	0	0	0	0	0	0	0	0	0	0	0	0	0	0	0	0	0	0	0	0	0	0	0	0	0	0	0	0	0	0	0	3	0	0	0	0	0	0	0	0	0	0	0	0	0	0	0	0	0
OTU1926	0	0	0	0	0	0	0	0	0	0	0	0	0	0	0	0	0	0	0	0	0	0	0	0	0	0	0	0	0	0	0	2	0	0	0	0	0	0	0	0	0	0	0	0	0	0	0	0	0
OTU1927	0	0	0	0	0	0	0	0	0	0	0	0	0	0	0	0	0	0	0	0	0	0	0	0	0	0	0	0	0	0	0	3	0	0	0	0	0	0	0	0	0	0	0	0	0	0	0	0	0
OTU1928	3	1	0	3	10	0	0	0	0	0	0	1	1	3	0	0	0	12	1	0	1	0	0	1	0	7	0	0	3	0	0	9	8	7	0	0	1	1	0	0	0	0	0	0	0	5	1	0	19
OTU1929	0	0	0	0	0	0	0	0	0	0	0	0	0	0	0	0	0	0	0	0	0	0	0	0	0	0	0	0	0	0	0	3	0	0	0	0	0	0	0	0	0	0	0	0	0	0	0	0	0
OTU1930	0	0	0	0	0	0	0	0	0	0	0	0	0	0	0	0	0	0	0	0	0	0	0	0	0	0	0	0	3	0	0	2	0	0	0	0	0	0	0	0	0	0	0	0	0	0	0	0	0
OTU1931	0	0	0	0	0	0	0	1	0	0	0	0	0	0	0	0	0	0	1	0	0	0	0	0	0	0	0	0	0	0	0	1	2	4	2	0	0	0	0	0	0	0	0	0	0	0	0	0	0
OTU1932	0	0	0	0	0	0	0	0	0	0	0	0	0	0	0	0	0	0	0	0	0	0	0	0	0	0	0	0	0	0	0	2	0	0	0	0	0	0	0	0	0	0	0	0	0	0	0	0	0
OTU1933	0	0	0	0	0	0	0	0	0	0	0	0	0	0	0	0	0	0	0	0	0	0	0	0	0	0	0	0	0	0	0	2	0	0	0	0	0	0	0	0	0	0	0	0	0	0	0	0	0
OTU1934	0	0	0	0	0	0	0	0	0	0	0	0	0	0	0	0	0	0	0	0	0	0	0	0	0	0	0	0	0	0	0	2	0	0	0	0	0	0	0	0	0	0	0	0	0	0	0	0	0
OTU1935	0	0	0	0	2	0	0	0	0	0	0	0	0	0	0	0	0	0	0	0	0	0	0	0	0	2	0	0	0	0	0	8	2	0	0	0	0	0	0	1	0	0	0	0	2	1	1	0	1
OTU1936	0	0	0	2	3	0	0	8	0	0	0	0	0	0	0	0	0	0	0	0	2	0	0	0	0	3	0	0	1	0	0	14	2	1	0	0	0	0	0	0	0	9	0	0	0	0	0	9	0
OTU1937	0	0	0	0	0	0	0	0	0	0	0	0	0	0	0	0	0	0	0	0	0	0	0	0	0	0	0	0	0	0	0	3	0	0	0	0	0	0	0	0	0	0	0	0	0	0	0	0	0
OTU1938	0	0	0	0	0	0	0	0	0	0	0	0	0	0	0	0	0	0	0	0	0	0	0	3	0	0	0	0	0	0	0	4	0	0	0	0	0	0	0	0	0	0	0	0	0	0	0	0	0
OTU1939	0	0	0	0	0	0	0	0	0	0	0	0	0	0	0	0	0	0	0	0	0	0	0	0	0	0	0	0	0	0	0	2	0	0	0	0	0	0	0	0	0	0	0	0	0	0	0	0	0
OTU1940	0	0	0	0	2	0	0	0	0	0	0	0	0	0	1	0	0	0	2	2	0	0	2	0	1	0	0	0	4	1	1	4	0	0	4	0	0	0	0	0	2	9	4	2	2	0	5	9	0
OTU1941	0	0	0	0	0	0	0	0	0	0	0	0	0	0	1	0	0	0	0	0	0	0	0	0	0	0	0	0	0	0	0	25	1	0	0	0	0	0	0	0	0	0	0	0	0	0	6	0	0
OTU1942	0	0	0	0	0	0	0	0	0	0	0	0	0	0	0	0	0	0	0	0	0	0	0	0	0	0	0	0	0	0	0	5	0	0	0	0	0	0	0	0	0	0	0	0	0	0	0	0	0
OTU1943	0	0	0	0	0	0	0	0	0	0	0	0	0	0	0	0	0	0	0	0	0	0	0	0	0	0	0	0	0	0	0	4	0	0	0	0	0	0	0	0	0	0	0	0	0	0	0	0	0
OTU1944	0	0	0	0	1	0	0	0	0	0	0	0	0	0	0	0	0	0	0	0	0	0	0	0	0	0	0	0	0	0	0	6	0	2	0	0	0	0	0	0	0	0	0	0	0	0	0	0	0
OTU1945	0	0	0	0	3	0	0	1	0	1	0	0	0	0	0	0	0	0	0	0	0	0	0	0	0	2	0	0	0	1	0	3	0	1	0	0	0	0	0	1	0	0	0	0	1	0	0	0	1
OTU1946	0	0	0	0	0	0	0	0	0	0	0	0	0	0	0	0	0	0	0	0	0	0	0	0	0	0	0	0	0	0	0	2	0	2	0	0	0	0	0	0	0	0	0	0	0	0	0	0	0
OTU1947	0	0	0	0	1	0	0	0	0	0	0	0	0	0	0	0	0	0	0	0	0	0	0	0	0	0	0	0	0	0	0	3	0	0	0	0	0	0	0	0	0	0	0	0	0	0	0	0	0
OTU1948	0	0	0	0	0	0	0	0	0	0	0	0	0	0	0	1	0	0	0	0	0	0	0	0	0	0	0	0	0	0	0	2	0	0	0	0	0	0	0	0	0	0	0	0	0	0	0	0	0
OTU1949	0	0	0	0	0	0	0	0	0	0	0	0	0	0	0	0	0	0	0	0	0	0	0	0	0	0	0	0	0	0	0	1	0	1	0	0	0	0	0	0	0	0	0	0	0	0	0	0	0
OTU1950	0	0	0	0	0	0	0	0	0	0	0	0	0	0	0	0	0	0	0	0	0	0	0	0	0	0	0	0	0	0	0	2	0	0	0	0	0	0	0	0	0	0	0	0	0	0	0	0	0
OTU1951	0	0	0	1	0	0	0	0	0	0	0	0	0	3	0	0	0	0	0	0	0	0	0	0	0	0	0	0	0	0	0	5	3	0	0	0	0	0	0	4	0	0	0	0	0	0	0	0	0
OTU1952	0	1	0	0	0	0	0	4	0	0	0	0	0	2	0	0	0	0	0	0	0	0	0	0	0	1	0	0	0	0	0	1	1	0	0	0	0	0	0	2	0	0	0	0	0	0	0	0	0
OTU1953	0	0	0	0	0	0	0	0	0	0	0	0	0	0	0	0	0	0	0	0	0	0	0	0	0	2	0	0	0	0	0	1	0	0	0	0	0	0	0	0	0	0	0	0	0	0	0	0	0
OTU1954	0	0	0	0	0	0	0	0	0	0	0	0	0	0	0	0	0	0	0	0	0	0	0	0	0	0	0	0	0	0	0	5	0	2	0	0	0	0	0	0	0	0	0	0	0	0	0	0	0
OTU1955	0	0	1	0	0	0	0	0	0	0	0	0	0	0	0	0	0	0	0	0	0	0	0	1	0	0	0	0	0	0	0	4	0	2	0	0	0	0	0	0	0	0	0	0	0	0	0	0	0
OTU1956	0	1	0	1	3	0	0	0	0	0	0	0	0	0	0	0	0	0	0	0	0	0	0	1	0	1	0	0	0	1	0	4	0	2	1	0	0	0	0	0	0	0	0	0	0	0	0	0	0
OTU1957	4	2	0	0	0	0	0	0	0	0	0	0	0	0	0	0	0	0	0	0	0	0	0	0	0	61	0	0	0	0	0	13	0	0	0	0	0	0	0	0	0	0	0	0	0	0	54	0	400
OTU1958	0	2	0	0	0	0	0	0	0	0	0	0	0	0	0	0	1	0	0	0	0	0	0	0	0	0	0	0	0	0	0	3	0	0	0	0	1	1	0	0	0	0	0	0	0	0	0	0	0
OTU1959	0	0	0	0	0	0	0	0	0	0	0	0	0	0	0	0	0	0	0	0	0	0	0	0	0	0	0	0	0	0	0	2	0	0	0	0	0	0	0	0	0	0	0	0	0	0	0	0	0
OTU1960	0	0	0	0	0	0	0	0	0	0	0	0	0	0	0	0	0	0	0	0	2	0	0	0	0	0	0	0	0	0	0	2	0	0	0	0	0	0	0	3	0	0	0	0	0	0	0	0	0
OTU1961	1	0	0	0	0	0	1	0	0	0	0	0	0	0	0	0	0	0	0	0	1	0	0	0	0	0	0	0	0	0	0	4	0	0	0	0	0	0	0	0	0	0	0	0	0	0	0	0	0
OTU1962	0	0	0	0	0	0	0	0	0	0	0	0	0	0	0	0	0	0	0	0	0	0	0	0	0	0	0	0	0	0	0	2	0	0	0	0	0	0	0	0	0	0	0	0	0	0	0	0	0
OTU1963	0	0	0	0	0	0	0	0	0	0	1	0	0	0	0	0	0	0	0	0	0	0	0	0	0	0	0	0	0	0	0	3	0	0	0	0	0	0	0	0	0	0	0	0	0	0	0	0	0
OTU1964	0	0	0	0	0	0	0	0	0	0	0	0	0	0	0	0	0	0	2	0	0	0	0	0	0	0	0	0	0	0	0	4	0	1	0	0	0	0	0	0	2	0	0	0	0	0	0	0	0
OTU1965	0	0	0	1	1	0	0	0	0	1	2	0	0	1	0	0	0	3	4	0	0	0	0	1	0	3	0	0	1	0	1	43	2	4	0	0	0	8	0	1	0	0	0	0	2	0	1	0	1
OTU1966	0	0	0	0	0	0	0	0	0	0	0	0	0	0	0	0	0	0	0	0	0	0	0	0	0	0	0	0	0	0	0	4	0	0	0	0	0	0	0	0	0	0	0	0	0	0	1	0	0
OTU1967	0	0	0	0	0	0	0	0	0	0	0	0	0	0	0	0	0	0	0	0	0	0	0	0	0	0	0	0	0	0	0	2	0	0	0	0	0	0	0	0	0	0	0	0	0	0	0	0	0
OTU1968	0	0	1	0	5	0	0	0	1	5	0	0	2	0	0	1	0	0	0	0	0	0	0	2	0	3	0	0	0	2	0	2	0	0	0	1	0	0	0	0	0	0	0	0	0	0	1	0	0
OTU1969	0	0	0	0	0	0	0	0	0	0	0	0	0	0	0	0	0	0	0	0	0	0	0	0	0	0	0	0	0	0	0	2	0	0	0	0	0	0	0	0	0	0	0	0	0	0	0	0	0
OTU1970	0	0	0	0	0	0	0	0	0	0	0	0	0	0	0	0	0	0	0	0	0	0	0	0	0	0	0	0	0	0	0	4	0	0	0	0	0	0	0	0	0	0	0	0	0	0	0	0	0
OTU1971	0	0	0	0	0	0	0	0	0	0	0	0	0	0	0	0	0	0	0	0	0	0	0	0	0	0	0	0	0	0	0	1	0	0	0	0	0	0	0	0	0	0	1	0	3	0	0	0	0
OTU1972	0	0	0	3	1	0	0	0	0	0	0	0	0	1	0	0	0	0	0	0	0	0	0	0	0	0	0	0	0	0	0	1	0	0	0	0	0	0	0	0	0	0	0	0	0	0	0	1	0
OTU1973	0	1	0	0	2	0	0	0	0	0	0	0	0	0	0	0	0	0	1	0	0	0	0	0	0	1	0	0	0	1	0	1	1	0	0	0	0	1	0	0	0	0	0	0	0	0	0	0	2
OTU1974	0	0	0	0	0	0	0	0	0	0	0	0	0	0	0	0	0	0	0	0	0	0	0	0	0	0	0	0	0	0	0	1	0	0	0	0	0	0	0	0	0	1	0	0	0	0	0	0	1
OTU1975	0	0	0	0	0	0	0	0	0	0	0	0	0	0	0	0	0	0	0	0	0	0	0	0	0	0	0	0	0	0	0	4	0	0	0	0	1	0	0	0	0	0	0	0	0	0	0	0	0
OTU1976	0	0	0	0	0	0	0	0	0	0	0	0	0	0	0	0	0	0	0	0	0	0	0	0	0	0	0	0	0	0	0	2	0	0	0	0	0	0	0	0	0	0	0	0	0	0	0	0	0
OTU1977	0	0	0	1	0	0	0	0	0	0	0	0	0	0	0	0	0	0	0	1	0	0	0	0	0	1	0	0	0	0	0	1	0	0	0	0	0	0	0	0	0	0	0	0	0	4	0	0	2
OTU1978	0	0	0	0	0	0	0	0	0	0	0	0	0	0	0	0	0	0	0	0	0	0	0	0	0	0	0	0	0	0	0	2	0	0	0	0	0	0	0	0	0	0	0	0	0	0	0	0	0
OTU1979	0	0	0	0	0	0	0	0	0	0	0	0	0	0	1	0	0	0	0	0	0	0	0	0	0	1	0	0	3	0	0	1	0	0	0	0	0	0	0	0	0	0	0	0	0	0	0	0	0
OTU1980	0	0	0	0	1	0	0	0	0	0	0	0	0	0	0	0	0	0	0	0	0	0	0	0	0	0	0	0	0	0	0	1	0	2	0	0	0	0	0	0	0	0	0	0	1	0	0	0	0
OTU1981	0	0	0	0	0	0	0	0	0	0	0	0	0	0	1	0	0	0	0	0	0	0	1	0	0	0	0	0	2	0	0	2	0	0	0	0	0	0	0	0	0	0	0	0	0	0	0	0	0
OTU1982	0	0	0	0	0	0	0	0	0	0	0	0	0	0	0	0	0	0	0	0	0	0	0	0	0	0	0	0	0	0	0	1	0	0	0	0	0	0	0	0	0	0	0	1	0	0	0	0	0
OTU1983	0	0	0	0	0	0	0	0	0	0	0	0	0	0	0	0	0	0	0	0	0	0	0	0	0	0	0	0	0	0	0	2	0	0	0	0	0	0	0	0	0	1	0	0	0	0	0	0	0
OTU1984	3	0	0	0	0	0	0	2	0	4	1	1	1	0	0	0	0	4	0	2	0	0	0	0	1	2	0	0	1	0	0	2	1	1	0	1	0	0	0	1	0	0	0	0	0	0	1	0	5
OTU1985	0	0	0	0	0	0	0	0	0	0	0	0	0	0	0	0	0	0	0	0	0	0	0	0	0	0	0	0	0	0	0	1	0	0	0	0	0	0	0	0	0	3	0	0	0	0	0	0	0
OTU1986	0	0	0	0	0	0	0	0	0	0	0	0	0	0	0	0	0	0	0	0	0	0	0	0	0	0	0	0	0	0	0	2	0	0	0	0	0	0	0	0	0	0	0	0	0	0	0	0	1
OTU1987	0	0	0	0	2	0	0	0	0	0	0	0	0	0	0	0	0	0	1	0	0	0	0	0	0	1	0	0	0	0	0	2	2	0	0	0	0	0	0	0	0	0	0	0	2	0	3	2	0
OTU1988	1	3	0	3	5	0	0	0	0	0	0	0	5	0	0	0	1	3	3	1	0	0	1	0	0	18	0	0	3	2	0	60	10	22	0	0	0	0	0	2	0	0	2	0	0	9	2	3	7
OTU1989	0	0	0	0	0	0	0	0	0	0	0	0	0	0	0	0	0	0	0	0	0	0	0	0	0	0	0	0	0	0	0	2	0	28	0	0	0	0	0	0	0	0	0	0	0	0	0	0	0
OTU1990	0	0	0	0	0	0	0	0	0	0	0	0	0	0	0	0	0	0	0	0	0	0	0	0	0	0	0	0	0	0	0	2	0	0	0	0	0	0	0	0	0	0	0	0	0	0	0	0	0
OTU1991	0	0	0	0	0	0	0	0	0	0	0	0	0	0	0	0	0	0	0	0	0	0	0	0	0	1	0	0	0	1	0	1	1	2	0	0	0	0	0	0	0	0	2	0	0	0	0	0	0
OTU1992	0	0	0	0	0	0	0	0	0	0	0	0	0	0	0	0	0	0	0	0	0	0	0	0	0	0	0	0	0	0	0	2	0	1	0	0	0	0	0	0	0	0	0	0	0	0	0	0	0
OTU1993	0	0	0	0	0	0	0	0	0	0	0	0	0	0	0	0	0	0	0	0	0	0	0	0	0	0	0	0	0	0	0	2	0	2	0	0	0	0	0	0	0	0	0	0	0	0	2	0	0
OTU1994	0	0	0	0	0	0	0	0	0	0	0	0	0	0	0	0	0	0	0	0	0	0	0	0	0	0	0	0	0	0	0	2	0	0	0	0	0	0	0	0	0	0	0	0	0	0	0	0	0
OTU1995	0	0	0	0	0	0	0	0	0	0	0	0	0	0	0	0	0	0	0	0	0	0	0	0	0	0	0	0	0	0	0	2	0	0	0	0	0	0	0	0	0	0	0	0	0	0	0	0	0
OTU1996	19	4	2	4	55	6	1	4	11	18	5	12	17	1	2	3	1	13	10	5	2	1	0	1	2	38	1	2	6	4	1	22	2	24	4	1	2	1	0	4	8	4	1	8	30	19	6	0	54
OTU1997	0	0	0	0	0	0	0	0	0	0	0	0	0	0	0	0	0	0	0	0	0	0	0	0	0	0	0	0	0	0	0	2	0	0	0	0	0	0	0	1	0	0	0	0	0	0	0	0	1
OTU1998	0	0	0	0	0	0	0	0	0	0	0	0	0	0	0	0	0	0	0	0	3	0	0	0	0	0	0	0	0	0	0	1	0	0	0	0	0	0	0	0	0	1	0	0	0	1	0	0	0
OTU1999	0	0	0	0	0	0	0	0	0	0	0	0	0	0	0	0	0	0	0	0	0	0	0	0	0	0	0	0	0	0	0	1	0	1	0	0	0	0	0	0	0	0	0	0	0	0	0	1	0
[truncated: 16,039 more rows]
[truncated: 3 more columns]

## Sheet: Dataset_2C Phylum
OTU ID	S1	S2	S3	S4	S5	S6	S7	S8	S9	S10	S11	S12	S13	S14	S15	S16	S17	S18	S19	S20	S21	S22	S23	S24	S25	S26	S31	S32	R2_1	R2_2	R2_3	R3_1	R3_2	R3_3	R4_1	R4_2	R4_3	R6_1	R6_2	R6_3	R7_1	R7_2	R7_3	R8_1	R8_2	R8_3	R9_1	R9_2	R9_3
Bacteria; Proteobacteria	32.5691	20.9863	36.3139	12.277	9.59427	32.168	22.2087	43.0124	16.4947	13.9171	46.5608	5.41804	32.2427	35.7524	28.8741	28.7192	15.9112	23.2735	30.9069	22.7867	20.6433	41.1262	46.9093	30.2984	24.1862	24.767	12.6642	19.1636	25.1708	17.247	35.1882	47.2108	40.5454	10.4848	34.3225	35.0472	23.0605	42.2048	36.4272	37.5584	21.8049	31.7006	28.9266	31.5624	26.4734	52.0093	13.0459	40.0669	24.9772
Bacteria; Firmicutes	24.1558	44.6525	4.09326	65.2045	19.9242	32.5082	53.9453	8.71477	2.88188	45.189	34.1096	80.1726	21.2241	42.7856	2.33703	14.0775	9.90126	12.4734	32.5635	12.1747	51.918	3.51523	5.5425	45.5292	44.2127	41.0349	67.1875	29.1838	46.9563	57.3416	8.54053	3.58713	28.426	68.2247	3.33822	13.3944	47.1804	20.3446	1.62624	4.62151	4.70725	42.5478	19.5066	53.9093	24.507	4.25091	78.2504	17.637	19.7859
Bacteria; Actinobacteriota	19.6228	6.82579	33.7362	7.06087	33.3131	20.8978	12.0253	24.2055	13.5963	20.8729	4.25367	1.90834	20.989	10.2166	19.75	27.9918	30.7962	22.5544	18.9452	28.5477	10.3936	28.2933	19.1139	9.98424	14.1937	4.67683	7.80762	21.4951	11.7792	9.17665	6.3888	25.7156	11.6824	8.10631	24.2304	29.7287	19.5315	11.7211	25.4805	14.9155	24.3853	18.3561	10.6176	6.23669	30.9788	15.1948	4.08773	24.1585	36.2309
Bacteria; Chloroflexi	9.27898	7.18533	6.60176	1.27776	16.8709	3.71159	2.16002	3.67011	12.6891	3.47651	0.951406	2.83762	6.55198	1.57093	12.7527	6.49943	14.6528	8.67052	3.18611	14.7772	2.80997	3.25248	4.95893	1.60135	2.98144	1.02885	1.5654	7.50892	2.89017	1.85026	2.52786	6.25605	0.970766	1.64284	8.17546	5.21891	1.20585	4.2592	8.1395	7.4702	13.5769	0.61952	1.92217	0.755041	3.29397	4.21772	0.414857	1.30818	2.96208
Bacteria; Bacteroidota	2.10748	2.2347	4.31452	1.50455	1.05927	3.00633	1.60412	11.9562	36.17	1.49625	9.54172	0.652709	2.33703	3.08101	4.34217	5.71674	0.840778	11.6658	2.39234	2.85975	2.43106	10.825	5.1304	3.41013	6.60176	4.13751	1.5654	6.62666	2.61913	7.43978	3.83881	4.99488	11.9064	2.36745	5.31294	2.96208	1.51561	3.03676	2.35362	2.28448	5.8163	1.67049	3.71159	2.18768	1.24734	3.68947	0.605692	1.11458	2.74359
Bacteria; Acidobacteriota	1.99408	4.0822	4.91468	0.318057	6.12053	1.91111	1.34414	1.9277	4.28963	3.22483	0.605692	0.533783	2.92613	1.61241	12.7472	4.49705	10.3106	4.12092	3.29673	4.93404	0.743978	2.82933	4.41408	1.20309	1.03991	0.583566	0.868435	2.1213	1.59858	1.53497	12.8246	2.89847	1.46306	0.907155	6.14542	2.33703	0.359543	4.63534	9.70766	9.34535	11.1984	0.345715	2.76295	0.46464	3.2912	7.04151	0.279337	1.28606	2.3315
Bacteria; Planctomycetota	1.71751	5.12487	4.0739	3.57331	2.63573	1.32478	2.75465	1.23904	1.63454	4.69065	1.41052	2.45596	3.93008	1.00949	6.83962	2.80167	2.8072	2.67168	2.74082	4.00476	2.93996	2.05493	3.49587	1.55433	1.22521	6.97514	3.26355	3.36588	3.49587	2.40064	17.9606	0.843543	1.21692	2.96208	5.16359	4.38919	1.94983	4.72108	4.38089	11.7405	4.30345	0.578035	4.01582	0.810355	2.59977	4.02965	0.685898	0.655475	1.87792
Bacteria; Verrucomicrobiota	1.70645	1.96919	1.08416	4.13751	0.613989	0.65824	0.708023	0.315292	1.02885	1.88345	1.61241	1.55157	2.0328	0.973532	2.11854	1.79772	0.331886	2.38681	1.58752	1.44924	3.4931	1.55157	3.22483	2.03557	1.74793	13.5575	1.5654	4.82617	1.73687	1.28882	9.46981	0.807589	0.688663	2.95378	2.61637	1.37733	0.968001	3.36864	1.36626	5.40698	1.99961	0.746743	13.9447	2.66338	1.28606	2.10748	1.9277	0.201897	1.47689
Bacteria; Deinococcota	0.0359543	0.118926	0.0774401	0.0470172	1.86962	0.138286	0.210194	0.0553143	0.0359543	0.760572	0.13552	0.0414857	0.30976	0.979064	0.470172	0.497829	0.0746743	0.945875	0.257212	0.124457	0.196366	1.31095	0.17424	2.01344	0.141052	0.0608458	0.578035	0.0138286	1.15054	0.735681	0.121692	1.55433	1.9277	0.326355	2.29554	0.248914	3.33545	2.09918	0.2904	0.46464	0.0912686	1.83644	0.832481	0.0663772	0.226789	0.860138	0.0719086	12.2715	4.51365
Bacteria; Cyanobacteria	1.12012	0.912686	0.0774401	1.759	0.27104	0.27104	0.240617	0.110629	0.190834	1.4686	0.0553143	3.65904	2.26236	0.359543	1.28606	2.26512	0.279337	1.74517	0.428686	0.50336	1.28329	0.973532	0.766103	0.373372	0.0331886	0.768869	1.67326	0.741212	0.2904	0.0802058	0.417623	0.118926	0.0663772	0.201897	1.09246	0.749509	0.121692	0.240617	0.11616	0.201897	0.885029	0.898858	2.00514	0.149349	2.39511	0.110629	0.146583	0.298697	0.201897
Bacteria; Patescibacteria	0.365075	0.934812	0.44528	1.20309	0.492297	0.331886	0.323589	0.611223	0.121692	0.478469	0.1936	0.0304229	0.210194	0.215726	2.95932	1.7507	0.500595	0.36784	0.611223	0.362309	0.5808	0.782698	1.36073	0.326355	0.663772	0.243383	0.36784	0.517189	0.536549	0.13552	0.17424	0.597395	0.536549	0.124457	1.16437	2.05216	0.177006	0.519955	2.52233	0.854606	0.127223	0.237852	2.99527	0.605692	0.254446	3.97987	0.141052	0.165943	0.207429
Bacteria; Desulfobacterota	1.00672	0.708023	0.318057	0.268274	0.804823	0.959704	0.777166	1.00119	1.43264	0.376137	0.00829715	0.03872	1.40222	0.0829715	0.403795	0.968001	1.24734	1.21968	0.511657	1.36073	0.248914	0.378903	0.315292	0.34848	0.885029	0.3872	0.0525486	1.54604	0.0885029	0.0719086	0.226789	1.67879	0.0995658	0.276572	0.370606	0.420389	0.00553143	0.207429	0.5808	0.749509	1.58199	0.0165943	3.03122	0.0331886	0.616755	0.204663	0.0276572	0.0497829	0.199132
Bacteria; Myxococcota	1.10905	1.1782	0.331886	0.190834	0.495063	0.229554	0.149349	0.719086	0.257212	0.56144	0.0221257	0.190834	0.951406	0.0912686	0.713555	0.481235	0.962469	0.459109	0.536549	2.23746	0.0442515	0.354012	0.669303	0.226789	0.663772	0.0912686	0.0608458	0.246149	0.15488	0.0525486	0.403795	0.943109	0.0553143	0.564206	0.602926	0.226789	0.315292	0.248914	0.71632	0.401029	0.666538	0.0940344	0.40656	0.0719086	0.376137	0.196366	0.03872	0.03872	0.27104
Bacteria; unclassified	0.605692	0.536549	0.613989	0.138286	0.713555	0.273806	0.448046	0.384435	0.873966	0.555909	0.132754	0.171474	0.713555	0.262743	0.564206	0.293166	1.75346	0.583566	0.243383	0.644412	0.862903	0.32912	0.40656	0.165943	0.21296	0.506126	0.224023	0.268274	0.389966	0.160412	0.132754	0.409326	0.0968001	0.185303	0.495063	0.254446	0.129989	0.226789	0.423155	0.389966	1.03714	0.0940344	0.420389	0.0885029	0.602926	0.204663	0.0525486	0.0691429	0.265509
Bacteria; Gemmatimonadota	0.763338	0.484	0.265509	0.152114	0.23232	0.32912	0.215726	0.431452	0.17424	0.146583	0.105097	0.0497829	0.334652	0.265509	0.5808	0.287634	0.605692	0.237852	0.318057	0.564206	0.240617	0.138286	0.685898	0.196366	0.306994	0.146583	0.0912686	0.224023	0.431452	0.0636115	0.389966	0.669303	0.0414857	0.0968001	1.452	0.215726	0.01936	1.27776	1.19479	1.04268	0.395497	0.0414857	0.602926	0.0829715	0.373372	0.461875	0.0359543	0.177006	0.210194
Archaea; Crenarchaeota	0.110629	0.674835	0.489532	0.0553143	0.625052	0.0525486	0.0359543	0.0746743	1.67602	0.0304229	0.0165943	0.01936	0.224023	0.0829715	0.818652	0.141052	1.64837	0.625052	0.113394	0.594629	0.0138286	0.224023	0.885029	0.224023	0.121692	0.0110629	0.01936	0.160412	0.0636115	0.03872	0.157646	0.0525486	0.0221257	0.0802058	0.5808	0.0885029	0.01936	0.03872	0.815886	0.298697	1.98302	0.01936	0.257212	0.03872	0.337417	0.0746743	0.0497829	0.138286	0.807589
Bacteria; Bdellovibrionota	0.381669	0.354012	0.779932	0.456343	0.17424	0.0912686	0.157646	0.21296	0.0995658	0.168709	0.0304229	0.0995658	0.459109	0.0470172	0.141052	0.0940344	0.224023	0.143817	0.188069	0.284869	0.17424	0.508892	0.171474	0.0802058	0.105097	0.36784	0.129989	0.143817	0.0995658	0.0221257	0.268274	0.196366	0.0414857	0.0912686	0.373372	0.129989	0.0138286	0.107863	0.152114	0.165943	0.240617	0.0221257	0.608458	0.0331886	0.143817	0.141052	0.0304229	0.0414857	0.113394
Bacteria; Armatimonadota	0.224023	0.179772	0.226789	0.0857372	0.384435	0.0663772	0.15488	0.102331	0.395497	0.0636115	0.0608458	0.01936	0.185303	0.0912686	0.365075	0.132754	0.40656	0.248914	0.124457	0.215726	0.107863	0.110629	0.398263	0.0968001	0.105097	0.276572	0.0553143	0.160412	0.141052	0.0885029	0.273806	0.0885029	0.0442515	0.0774401	0.61952	0.0995658	0.0110629	0.171474	0.188069	0.434217	0.508892	0.0276572	0.450812	0.121692	0.0802058	0.30976	0.0248914	0.0691429	0.0719086
Archaea; Halobacterota	0.334652	0.0608458	0.0442515	0.11616	0.0138286	0.0470172	0.00829715	0.0442515	0.857372	0.00276572	0.0359543	0.00276572	0.0221257	0	0.0857372	0.0221257	0.647178	4.04071	0.0442515	0.0691429	0.221257	0.110629	0.0663772	0.0359543	0	0.0414857	0.0304229	0.359543	0.00553143	0.0110629	0	0.0138286	0.00276572	0.01936	0.0663772	0.107863	0.00276572	0	0.00829715	0	0.539315	0.00276572	0.871201	0.0110629	0.0276572	0.00553143	0.0110629	0.0276572	0.129989
Bacteria; Nitrospirota	0.0165943	0.0359543	0.185303	0.0165943	0.506126	0.301463	0.127223	0.276572	0.771635	0.0940344	0.0110629	0.0276572	0.318057	0.0248914	0.121692	0.185303	1.27223	0.0746743	0.0746743	0.229554	0.00829715	0.0636115	0.177006	0.0331886	0.0414857	0.00276572	0.0636115	0.0829715	0.0442515	0.0276572	0.0442515	0.326355	0.01936	0.0414857	0.246149	0.0414857	0.00553143	0.185303	0.948641	0.218492	0.381669	0.00276572	0.0746743	0.00553143	0.0774401	0.138286	0.00553143	0.0138286	0.0497829
Bacteria; Methylomirabilota	0.0276572	0.0138286	0.221257	0	0.282103	0.11616	0.0359543	0.168709	0.0663772	0.0138286	0.00553143	0.00276572	0.0304229	0.0802058	0.52272	0.0857372	0.912686	0.0691429	0.0221257	0.152114	0.00276572	0.118926	0.439749	0.05808	0.157646	0	0	0.102331	0.0359543	0.0221257	0.107863	0.0885029	0.0138286	0.0304229	0.246149	0.105097	0.00829715	0.0553143	1.03714	0.362309	0.268274	0.00829715	0.0885029	0.0248914	0.157646	0.185303	0.00829715	0.01936	0.190834
Bacteria; Latescibacterota	0.0304229	0.0304229	0.107863	0	0.160412	0.0525486	0.0691429	0.0497829	0.389966	0.0248914	0.0165943	0.00276572	0.0359543	0.0359543	0.306994	0.05808	0.279337	0.138286	0.0691429	0.110629	0.0165943	0.0165943	0.149349	0.0331886	0.0221257	0.0138286	0.00553143	0.0829715	0.0636115	0.0636115	0.0912686	0.0608458	0.0221257	0.0331886	0.5808	0.0746743	0	0.107863	0.235086	0.42592	0.414857	0.00829715	0.0525486	0.00276572	0.0995658	0.168709	0.00553143	0.0525486	0.0774401
Bacteria; MBNT15	0.0221257	0.0304229	0.0276572	0	1.09522	0.0885029	0.0331886	0.0829715	0.481235	0.0276572	0.00276572	0.00276572	0.0248914	0.0165943	0.0857372	0.0553143	0.838012	0.0525486	0.0138286	0.0885029	0.00553143	0.0248914	0.03872	0.0138286	0.0276572	0.00829715	0.00276572	0.0138286	0.0221257	0.01936	0.0829715	0.11616	0.00553143	0.0138286	0.0248914	0.0331886	0	0.01936	0.129989	0.0553143	0.284869	0.00276572	0.03872	0.0110629	0.0774401	0.0276572	0.00829715	0.0165943	0.0165943
Bacteria; Sva0485	0.0165943	0.01936	0.0110629	0.00276572	0.730149	0.0553143	0.00276572	0.0525486	0.699726	0.00276572	0	0	0	0.00829715	0.00553143	0.0497829	1.14501	0.0857372	0.0912686	0.0248914	0.0165943	0.00276572	0.00276572	0.00553143	0.0525486	0	0	0.107863	0.00276572	0	0	0.0165943	0.0138286	0	0.00276572	0.0138286	0	0	0.0304229	0	0.735681	0	0.00553143	0	0.00276572	0	0	0	0.0110629
Bacteria; Nitrospinota	0.0304229	0.00553143	0.0304229	0	0.0248914	0.127223	0.01936	0.0553143	0.420389	0.196366	0.00276572	0	0.00276572	0	0.171474	0.143817	0.0525486	0.182537	0.0414857	0.110629	0.0110629	0.0304229	0.01936	0.00553143	0.0359543	0	0	0.295932	0.00829715	0.0110629	0	0.177006	0	0	0	0.163177	0	0	0.163177	0	0.365075	0	0	0	0.0553143	0	0	0.0165943	0.03872
Bacteria; NB1-j	0.00829715	0.11616	0.0746743	0.00553143	0.282103	0.0276572	0.00829715	0.157646	0.00829715	0.0276572	0	0.0110629	0.0138286	0.0165943	0.110629	0.05808	0.0940344	0.0331886	0.149349	0.0497829	0.0248914	0.0276572	0.146583	0.0110629	0.0414857	0.0165943	0.0221257	0.0470172	0.0553143	0.00553143	0.0802058	0.0442515	0.00553143	0.01936	0.0691429	0.0248914	0	0.0442515	0.177006	0.201897	0.0636115	0.0110629	0.0636115	0.00553143	0.0636115	0.0442515	0	0.00829715	0.0276572
Archaea; Euryarchaeota	0.113394	0.0304229	0.0442515	0.0110629	0.00276572	0.0221257	0.00276572	0.0138286	0.0276572	0.0138286	0.00553143	0.0110629	0.00553143	0	0.01936	0.00829715	0.0165943	0.215726	0.0774401	0.0857372	0.30976	0.0442515	0.0138286	0.00829715	0.00553143	0.01936	0.0110629	0.0940344	0.00553143	0	0	0.0138286	0	0.00553143	0.0138286	0.229554	0	0	0.00829715	0	0.0802058	0	0.755041	0	0.0359543	0.00276572	0	0.0110629	0.0110629
Bacteria; Dependentiae	0.0525486	0.0331886	0.0940344	0.0331886	0.102331	0.00276572	0.0276572	0.0663772	0.0497829	0.0248914	0.00829715	0.0165943	0.0497829	0.0276572	0.0719086	0.0304229	0.0276572	0.01936	0.0276572	0.105097	0.01936	0.0663772	0.05808	0.0359543	0.05808	0.0470172	0.0276572	0.0138286	0.0304229	0.01936	0.102331	0.0802058	0.0331886	0.0414857	0.0719086	0.0221257	0.0248914	0.0248914	0.0829715	0.0414857	0.0885029	0.0331886	0.0885029	0.00276572	0.0248914	0.03872	0.0165943	0.00553143	0.0248914
Bacteria; Spirochaetota	0.03872	0.146583	0.0110629	0.0553143	0.05808	0.0110629	0.0165943	0.0442515	0.295932	0.00553143	0.00276572	0	0.0221257	0.00553143	0.0165943	0.0110629	0.17424	0.0663772	0.0138286	0.0304229	0.0359543	0.00829715	0.00553143	0.0110629	0.0165943	0.03872	0	0.0912686	0	0	0.00276572	0.0525486	0	0.0138286	0.0331886	0.0138286	0	0	0.01936	0.00829715	0.21296	0.00276572	0.528252	0	0.00276572	0	0	0.00276572	0.00829715
Bacteria; SAR324_cladeMarine_group_B	0.01936	0.0248914	0.0691429	0.0110629	0.00829715	0.0470172	0.0885029	0.00829715	0.0165943	0.0774401	0.0774401	0.0165943	0.0165943	0.0442515	0	0.00553143	0.0221257	0.0525486	0.0138286	0.0138286	0.0331886	0.0248914	0.0636115	0.0221257	0.01936	0.11616	0.0553143	0.0138286	0.0553143	0.0276572	0.00829715	0.01936	0.0110629	0.0359543	0.0940344	0.0138286	0.0165943	0.0497829	0.0248914	0.0304229	0.0304229	0.00829715	0.0691429	0.00553143	0.0857372	0.0470172	0.00553143	0.00553143	0.0110629
Bacteria; Sumerlaeota	0.0802058	0.0304229	0.05808	0.00276572	0.102331	0.01936	0.00276572	0.0165943	0.0912686	0.0248914	0	0.0165943	0.0608458	0.00276572	0.0802058	0.01936	0.141052	0.118926	0.0746743	0.182537	0.0331886	0.01936	0.0138286	0.0110629	0.01936	0.00276572	0.00829715	0.0691429	0.00553143	0	0.0165943	0.0774401	0	0.00553143	0.00276572	0.0304229	0	0	0.05808	0.0138286	0.107863	0	0.0221257	0.00276572	0.0110629	0.00276572	0	0	0.01936
Bacteria; GAL15	0.0165943	0	0.03872	0	0.110629	0.0138286	0.00829715	0.0138286	0.0138286	0.00553143	0	0	0.00276572	0.177006	0.0636115	0.0359543	0.312526	0.0331886	0.0138286	0.00829715	0	0.00276572	0.0497829	0.0165943	0.00276572	0	0	0.0304229	0.00829715	0.0138286	0	0.00276572	0.0110629	0	0.0138286	0	0.00553143	0.03872	0.226789	0.0110629	0.01936	0.0110629	0.00276572	0.00829715	0.00553143	0.0442515	0.00276572	0.00276572	0.05808
Archaea; Thermoplasmatota	0	0.00276572	0	0	0.0276572	0	0	0	0.326355	0	0	0	0	0	0.0110629	0	0.210194	0.0138286	0	0.00553143	0.00553143	0.00276572	0.00829715	0.00276572	0	0	0	0.00829715	0.00276572	0	0	0	0.00276572	0	0.00276572	0	0	0	0	0	0.315292	0	0.0165943	0	0.0110629	0	0	0.00276572	0.0110629
Bacteria; WS2	0.00553143	0.0221257	0.0276572	0.00276572	0.01936	0.0221257	0.00553143	0.00553143	0.110629	0.0276572	0.00276572	0	0.00829715	0.00829715	0.0165943	0.0138286	0.0497829	0.0248914	0.0885029	0.0304229	0	0.0221257	0.00276572	0	0	0	0.00829715	0.00276572	0.00276572	0.00276572	0.00276572	0.00553143	0.01936	0	0	0.00553143	0	0.00276572	0.0442515	0.0248914	0.121692	0	0	0	0.00553143	0.0774401	0	0.0221257	0.00553143
Bacteria; Hydrogenedentes	0.0138286	0.00553143	0.0802058	0	0	0.0138286	0.0110629	0.01936	0.01936	0.0138286	0	0.00553143	0.00553143	0.00829715	0.0359543	0.0497829	0.0359543	0.03872	0.0691429	0.0829715	0.0248914	0.0110629	0.00829715	0.00276572	0.0110629	0.00276572	0.00276572	0.03872	0.0110629	0.0110629	0.0110629	0.0497829	0.00276572	0	0.00829715	0.0138286	0.00276572	0.00553143	0.0221257	0.0110629	0.0221257	0.00553143	0.01936	0.00276572	0.00829715	0.00829715	0	0.00276572	0.00276572
Bacteria; Fusobacteriota	0	0.00276572	0	0	0	0.00553143	0	0	0	0	0	0	0.01936	0.00553143	0	0	0	0.0110629	0	0	0	0.757806	0.00276572	0	0	0.0110629	0	0.00553143	0	0	0	0.0138286	0	0.00276572	0.0110629	0	0.00276572	0	0	0	0.00276572	0.0248914	0.00553143	0	0.00553143	0	0	0.0138286	0
Bacteria; WS1	0.0165943	0.00276572	0.00553143	0	0.0276572	0.0165943	0.00276572	0.00553143	0.157646	0	0	0	0	0.00276572	0.0110629	0.0276572	0.0359543	0.0608458	0.0331886	0.01936	0.01936	0.00553143	0.00276572	0.00276572	0.0110629	0	0	0.0719086	0	0	0	0	0	0	0.00553143	0.0553143	0	0	0.0221257	0	0.0885029	0	0.0857372	0	0	0	0	0	0.00276572
Bacteria; WPS-2	0.0138286	0.0138286	0.00829715	0.00276572	0.00553143	0	0.0165943	0	0	0.00276572	0.00829715	0.00276572	0.0221257	0	0.0525486	0.00829715	0	0.0110629	0.0138286	0.01936	0.00276572	0.00829715	0.01936	0	0.00553143	0.0414857	0	0.01936	0.0138286	0.0110629	0.0857372	0.00276572	0.00276572	0.00553143	0.0442515	0.00829715	0.00829715	0.0110629	0.01936	0.141052	0.00276572	0.00829715	0.00829715	0.0276572	0.00276572	0.0304229	0.00553143	0	0.0165943
Bacteria; Dadabacteria	0	0.00276572	0.01936	0.00276572	0.0553143	0.00553143	0	0.0442515	0.0221257	0	0	0	0.00276572	0.01936	0.0248914	0.0248914	0.21296	0.00276572	0.00553143	0.0138286	0.00276572	0.01936	0.00829715	0	0.00829715	0	0	0.00553143	0	0.00276572	0	0.0248914	0	0.00553143	0	0.00276572	0	0	0.0248914	0	0.01936	0.00553143	0	0	0.0221257	0.00829715	0	0.00276572	0.00553143
Bacteria; WS4	0.05808	0.0138286	0.00276572	0	0.0497829	0	0.00276572	0	0.113394	0.00276572	0	0.00276572	0.0138286	0	0.00553143	0.0110629	0.0359543	0.01936	0	0.00276572	0.0138286	0.00553143	0.00553143	0	0.00553143	0	0.00276572	0.0470172	0.00553143	0.00276572	0	0	0	0	0	0.0221257	0	0	0.0248914	0	0.0857372	0	0.00553143	0	0	0	0	0	0.00276572
Bacteria; Campilobacterota	0	0.00276572	0	0	0	0.0165943	0.00553143	0	0.511657	0	0	0	0	0	0	0	0	0.0248914	0	0	0.0138286	0	0.00276572	0.00553143	0.00276572	0	0	0.0138286	0	0	0	0	0	0	0.00276572	0.00276572	0	0.00276572	0.00276572	0.00553143	0	0	0.00276572	0.00276572	0.00829715	0.00553143	0	0.00276572	0
Bacteria; RCP2-54	0.00553143	0	0.0608458	0	0.00553143	0.00276572	0	0.0691429	0.00276572	0.00829715	0	0.00553143	0.00553143	0.0138286	0.01936	0.0138286	0.0221257	0.00829715	0.05808	0.0276572	0	0.0110629	0.0165943	0.00276572	0.01936	0.0138286	0	0.00829715	0.00276572	0	0.00276572	0.0304229	0	0.0165943	0	0.00276572	0	0	0.0165943	0.0110629	0.0165943	0	0.0331886	0	0.0110629	0.00829715	0	0	0.00276572
Bacteria; Zixibacteria	0.0165943	0.0774401	0	0	0.0221257	0.00829715	0	0.00553143	0.0912686	0.0138286	0	0	0	0.00553143	0.00829715	0.00829715	0.0276572	0.0165943	0.0165943	0.0248914	0.00553143	0.00276572	0.00553143	0	0	0	0	0	0	0	0	0.0165943	0	0	0.00553143	0.00276572	0	0	0.00829715	0.0248914	0.0525486	0	0.00276572	0	0.0110629	0.00553143	0.00276572	0.00276572	0.00276572
Bacteria; Deferrisomatota	0.0138286	0.00276572	0	0	0.00829715	0.0138286	0.0165943	0.0359543	0.0138286	0.00553143	0.00276572	0	0.00276572	0	0.00553143	0.00276572	0.0138286	0.00829715	0.00276572	0.0221257	0	0.0110629	0.00829715	0	0.00276572	0	0	0.0165943	0.00276572	0	0	0.0110629	0	0	0	0.0138286	0	0	0.0138286	0.00553143	0.0165943	0	0.0442515	0	0.05808	0.00276572	0	0	0
Bacteria; Fibrobacterota	0.0359543	0.0719086	0.00276572	0.0110629	0.0165943	0.00829715	0.00276572	0.00553143	0.0165943	0.0110629	0.00553143	0	0.0165943	0.00276572	0.0110629	0.0138286	0.0138286	0.03872	0.0138286	0.00829715	0.00829715	0.00276572	0.00553143	0	0	0.00276572	0	0.00829715	0.00829715	0	0	0.0359543	0.00276572	0.00276572	0.00276572	0.0110629	0	0.00276572	0.00829715	0.0138286	0.0110629	0	0.01936	0	0.0110629	0.00276572	0	0	0.00276572
Archaea; Nanoarchaeota	0.00829715	0.01936	0	0.00276572	0.0138286	0.00829715	0.00276572	0	0.0165943	0.00829715	0	0.00276572	0.00276572	0.00553143	0.0110629	0.0138286	0.00829715	0.0138286	0.00553143	0.0248914	0.0221257	0.00276572	0	0.00276572	0	0	0.0138286	0.0110629	0	0.00276572	0	0.0110629	0	0	0.0110629	0.0221257	0	0	0.00553143	0.0110629	0.0691429	0	0.0221257	0	0.01936	0.00276572	0	0.00553143	0
Bacteria; Entotheonellaeota	0.00276572	0	0.00276572	0	0.0110629	0.00829715	0	0.00276572	0	0	0	0	0	0.00276572	0.0276572	0	0.0165943	0	0	0.0110629	0	0.0110629	0.0331886	0	0.00276572	0	0	0	0.00276572	0	0.0165943	0.00276572	0	0	0.01936	0	0.00276572	0.00276572	0.0912686	0.0276572	0.00553143	0	0.00276572	0.00276572	0.00553143	0.0359543	0.00829715	0	0.00553143
Bacteria; Elusimicrobiota	0.0110629	0.0304229	0	0.00829715	0.00829715	0.00276572	0.0110629	0	0.00829715	0	0	0	0.00829715	0	0.0221257	0	0.0221257	0.0248914	0.00553143	0.00276572	0	0.00276572	0	0	0	0	0.00276572	0.0138286	0.00276572	0	0.00553143	0.0221257	0	0	0.0304229	0.00276572	0	0.0165943	0.01936	0.00276572	0.00829715	0.00553143	0.00829715	0	0.00553143	0.00553143	0	0	0.00829715
Bacteria; TA06	0	0	0	0	0	0	0	0	0.13552	0	0	0	0	0	0	0	0.0110629	0	0	0	0	0	0	0	0	0	0	0	0	0	0	0	0	0	0	0.00276572	0	0	0	0	0.00829715	0	0	0	0	0	0	0	0
Bacteria; Halanaerobiaeota	0.0885029	0	0	0	0	0	0	0	0	0	0	0	0	0	0.00276572	0	0	0.00553143	0	0.00553143	0	0	0	0	0	0	0	0	0	0	0	0	0	0.0331886	0	0	0	0	0.0138286	0.00553143	0	0	0	0	0	0	0	0	0
Bacteria; Abditibacteriota	0.00829715	0	0	0	0	0	0.00829715	0	0	0	0.00553143	0.0165943	0	0	0	0	0	0	0	0	0.00276572	0	0.00276572	0	0.00276572	0	0	0	0.00829715	0.0110629	0.0248914	0	0	0	0.0138286	0.00276572	0	0	0	0	0	0.00276572	0.0138286	0	0	0.00276572	0	0	0
Bacteria; DTB120	0	0	0.00829715	0	0.00553143	0	0	0.00553143	0.00829715	0	0	0	0	0	0	0	0.0110629	0	0.00553143	0	0	0	0	0	0	0	0.00276572	0	0	0	0	0.0553143	0	0	0	0	0	0	0.00276572	0	0.00276572	0	0	0	0	0	0	0	0
Bacteria; Calditrichota	0	0	0	0	0	0.00276572	0	0	0.0359543	0	0	0	0	0	0	0	0.0248914	0	0	0	0	0	0	0	0	0	0	0.00276572	0	0	0	0	0	0	0	0	0	0	0	0	0.0359543	0	0	0	0	0	0	0	0
Bacteria; Acetothermia	0	0	0	0	0	0	0	0	0.0691429	0	0	0	0	0	0	0	0	0.00276572	0	0	0	0	0	0	0	0	0	0	0	0	0	0	0	0	0	0	0	0	0	0	0.01936	0	0	0	0	0	0	0	0
Bacteria; Synergistota	0	0	0	0	0	0	0	0	0	0	0	0	0	0	0	0	0	0.0608458	0.00276572	0	0	0.00276572	0	0	0	0	0	0	0	0	0	0	0	0	0.0110629	0.00553143	0	0	0	0	0.00276572	0	0	0.00276572	0	0	0.00276572	0	0
Unclassified	0	0	0	0	0	0	0	0	0	0.00276572	0	0.00276572	0	0.00553143	0.00276572	0.0276572	0	0.00276572	0	0	0	0	0	0.00276572	0	0	0	0	0	0	0.00829715	0	0	0	0.0110629	0.00276572	0	0	0	0	0	0.00276572	0	0	0	0	0	0	0.00553143
Bacteria; Thermotogota	0	0	0.00553143	0	0	0	0	0	0	0	0	0	0	0	0	0	0	0	0	0	0	0	0	0	0	0	0	0	0	0.00553143	0	0	0	0	0.00276572	0	0	0	0.01936	0	0	0	0	0	0.00276572	0.0138286	0	0.0138286	0
Bacteria; GN01	0	0	0	0	0	0	0	0	0.00829715	0	0	0	0	0	0	0	0.00829715	0.00276572	0	0	0	0	0	0	0	0	0	0	0	0	0	0	0	0	0	0	0	0	0	0	0.0442515	0	0	0	0	0	0	0	0
Archaea; unclassified	0	0	0	0	0	0	0	0	0.0138286	0	0	0	0	0	0	0	0.0165943	0.00829715	0	0	0	0	0	0	0	0	0	0	0	0	0	0	0	0	0	0	0	0	0	0	0.0138286	0	0	0	0	0	0	0	0
Archaea; Aenigmarchaeota	0	0.00276572	0	0	0.0165943	0	0	0	0.00553143	0	0	0	0	0	0	0	0.00276572	0	0	0	0	0	0	0	0	0	0	0	0	0	0	0	0	0	0	0.00553143	0	0	0	0	0.0110629	0	0	0	0	0	0	0	0
Bacteria; LCP-89	0	0	0	0	0	0	0	0	0.0138286	0	0	0	0	0	0	0	0	0	0	0	0	0	0	0	0	0	0	0	0	0	0	0	0	0	0	0	0	0	0	0	0.0221257	0	0.00276572	0	0	0	0	0	0
Bacteria; Caldatribacteriota	0	0	0	0	0.00276572	0	0	0	0.0138286	0	0	0	0	0	0	0	0	0	0	0	0	0	0	0	0	0	0	0	0	0	0	0	0	0	0	0	0	0	0	0	0.0221257	0	0	0	0	0	0	0	0
Bacteria; Caldisericota	0	0	0	0	0	0	0	0	0.0138286	0	0	0	0	0	0	0	0	0.0138286	0	0	0	0	0	0	0	0	0	0	0	0	0	0	0	0	0	0	0	0	0	0	0.00829715	0	0	0	0	0	0	0	0
Bacteria; Margulisbacteria	0.00276572	0	0	0	0	0	0	0	0	0	0	0	0	0	0	0	0	0	0	0	0	0	0	0.00276572	0	0	0	0	0	0	0	0	0	0	0	0	0	0	0.00276572	0	0.00553143	0	0.01936	0	0	0	0	0	0.00276572
Bacteria; NKB15	0	0	0	0.00276572	0.0110629	0	0	0.00553143	0.00276572	0	0	0	0	0	0	0	0	0.00276572	0	0	0.00276572	0	0	0	0	0	0	0	0	0	0	0	0	0	0	0	0	0	0	0	0.00276572	0	0.00276572	0	0	0	0	0	0
Archaea; Asgardarchaeota	0	0.00276572	0	0	0	0	0	0	0.00276572	0	0	0	0	0	0	0	0.00553143	0	0	0	0	0	0	0	0	0	0	0	0	0	0	0	0	0	0	0	0	0	0	0	0.01936	0	0	0	0	0	0	0	0
Bacteria; Fermentibacterota	0	0	0	0	0	0	0	0	0.0110629	0	0	0	0	0	0	0	0	0.00276572	0	0	0	0	0	0	0	0	0	0	0	0	0	0	0	0	0	0	0	0	0	0	0.0165943	0	0	0	0	0	0	0	0
Bacteria; FCPU426	0	0	0	0	0	0	0	0	0	0	0	0	0	0	0.00276572	0	0.00553143	0	0	0	0	0	0	0	0	0	0	0.00829715	0	0	0	0	0	0	0	0	0	0	0.00553143	0	0.00276572	0	0.00276572	0	0	0	0	0	0
Bacteria; FW113	0.00829715	0	0	0	0	0	0	0	0	0	0	0	0	0	0	0.00276572	0	0	0	0.00553143	0.00553143	0	0	0	0	0	0	0	0	0	0	0	0	0	0	0	0	0	0	0	0.00276572	0	0	0	0	0	0	0	0
Bacteria; TX1A-33	0.00829715	0.00276572	0	0	0	0	0	0	0.00553143	0	0	0	0	0	0.00276572	0	0.00553143	0	0	0	0	0	0	0	0	0	0	0	0	0	0	0	0	0	0	0	0	0	0	0	0	0	0	0	0	0	0	0	0
Bacteria; PAUC34f	0	0	0	0	0.00829715	0	0	0	0	0	0	0	0	0	0	0	0	0	0	0.00553143	0	0	0	0	0	0	0	0	0	0	0	0.00553143	0	0	0	0	0	0	0	0	0	0	0	0	0	0	0	0	0
Bacteria; Modulibacteria	0	0	0	0	0	0	0	0	0.00829715	0	0	0	0	0	0	0	0	0	0	0	0	0	0	0	0	0	0	0	0	0	0	0	0	0	0	0	0	0	0	0	0.00553143	0	0	0	0	0	0	0	0
Bacteria; Schekmanbacteria	0	0	0	0	0.00829715	0.00276572	0	0	0	0	0	0	0	0	0	0	0	0	0	0	0	0	0	0	0	0	0	0	0	0	0	0	0	0	0	0	0	0	0	0	0	0	0	0	0	0	0	0	0
Bacteria; Poribacteria	0	0	0	0	0	0	0	0	0	0	0	0	0	0	0	0	0.00276572	0.00276572	0	0	0	0	0	0	0	0	0	0	0	0	0	0	0	0	0	0	0	0	0	0	0.00553143	0	0	0	0	0	0	0	0
Bacteria; Cloacimonadota	0	0	0	0.00276572	0	0	0	0	0	0	0	0	0	0	0	0	0	0	0	0	0.00553143	0	0	0	0	0	0	0	0	0	0	0	0	0	0	0	0	0	0	0	0	0	0.00276572	0	0	0	0	0	0
Bacteria; Edwardsbacteria	0	0	0	0	0.00276572	0	0	0	0	0	0	0	0	0	0	0	0.00553143	0	0	0	0	0	0	0	0	0	0	0	0	0	0	0	0	0	0	0	0	0	0	0	0	0	0	0	0	0	0	0	0
Bacteria; norank_k__norank	0	0	0	0	0	0	0	0	0	0	0	0	0	0	0	0	0	0	0	0	0	0	0	0	0	0	0	0	0	0	0	0	0	0	0	0	0	0	0	0	0.00829715	0	0	0	0	0	0	0	0
Bacteria; CK-2C2-2	0	0	0	0	0	0	0	0	0	0	0	0	0	0	0	0	0	0	0	0	0	0	0	0.00553143	0	0	0	0	0	0	0	0	0	0	0	0	0	0	0	0	0	0	0	0	0	0	0	0	0
Archaea; Hadarchaeota	0	0	0	0	0	0	0	0	0	0	0	0	0	0	0	0	0.00553143	0	0	0	0	0	0	0	0	0	0	0	0	0	0	0	0	0	0	0	0	0	0	0	0	0	0	0	0	0	0	0	0
Archaea; Hydrothermarchaeota	0	0	0	0	0	0	0	0	0.00553143	0	0	0	0	0	0	0	0	0	0	0	0	0	0	0	0	0	0	0	0	0	0	0	0	0	0	0	0	0	0	0	0	0	0	0	0	0	0	0	0
Archaea; Altiarchaeota	0	0	0	0	0	0	0	0	0.00276572	0	0	0	0	0	0	0	0	0	0	0	0	0	0	0	0	0	0	0	0	0	0	0	0	0	0	0	0	0	0	0	0	0	0	0	0	0	0	0	0
[truncated: 3 more columns]

## Sheet: Dataset_2D Classes
OTU ID	S1	S2	S3	S4	S5	S6	S7	S8	S9	S10	S11	S12	S13	S14	S15	S16	S17	S18	S19	S20	S21	S22	S23	S24	S25	S26	S31	S32	R2_1	R2_2	R2_3	R3_1	R3_2	R3_3	R4_1	R4_2	R4_3	R6_1	R6_2	R6_3	R7_1	R7_2	R7_3	R8_1	R8_2	R8_3	R9_1	R9_2	R9_3
d Bacteria; p Firmicutes; c Bacilli	22.1751	42.0601	46.5359	3.4667	62.5721	18.6428	57.1937	31.0137	7.93506	2.42239	51.4648	7.63598	1.94156	28.6345	67.9205	3.09753	45.0359	12.6241	47.1194	20.1027	1.39064	3.94447	3.68403	42.6804	33.8008	7.92463	54.2276	80.0745	24.0689	18.8915	42.8676	1.89556	4.11045	13.3007	8.68005	77.4071	10.4745	17.5706	31.7404	19.2522	8.31326	49.6605	26.5324	11.7332	3.13526	5.08405	44.9872	40.3932	38.4521
d Bacteria; p Proteobacteria; c Gammaproteobacteria	23.8729	10.5406	16.1442	28.8085	3.91142	6.85011	14.1779	26.0724	17.9665	34.105	16.3488	31.7221	12.8331	36.5788	4.30401	16.3021	8.6392	29.0695	19.2332	21.0847	17.545	19.9392	17.2605	27.9892	42.5812	12.7678	15.8503	1.47862	20.6614	23.4367	31.5141	12.1751	23.7397	18.4489	12.942	7.24366	17.5664	35.8686	24.1716	17.5466	11.1075	12.9354	20.3663	33.0973	26.4722	15.6859	22.986	12.6388	8.98675
d Bacteria; p Actinobacteriota; c Actinobacteria	16.564	4.15298	9.67357	28.5995	4.18159	29.4192	8.03948	17.6635	3.08718	22.789	9.35205	19.1958	12.0377	10.5103	6.11055	16.3911	18.5144	25.3177	18.1154	8.95323	18.778	7.49279	21.0213	17.7456	3.7266	6.53497	5.27327	1.42325	28.4139	17.5177	8.10537	12.3118	11.9818	25.3834	27.6416	3.62712	20.2833	23.0854	16.318	33.1741	24.0991	8.05378	13.496	24.5146	25.3285	13.2311	7.93053	10.3415	1.86303
d Bacteria; p Proteobacteria; c Alphaproteobacteria	8.75847	10.6524	8.95075	7.63129	8.23417	2.79733	2.94792	5.99597	17.2921	12.7394	6.11309	11.2079	3.49311	3.95866	6.19649	18.1928	5.39794	5.74043	3.734	21.3088	18.7105	17.4359	4.68488	3.54599	3.95511	16.2327	15.4202	3.8956	5.78605	8.87781	4.09914	16.6176	28.4314	10.3324	2.82536	5.72822	5.79585	4.19836	6.70606	7.35034	11.7609	7.71429	9.49878	6.52208	14.4199	31.0355	7.18276	11.6096	15.704
d Bacteria; p Bacteroidota; c Bacteroidia	1.92357	1.78063	2.49838	4.17215	1.47836	0.706951	7.48945	2.71507	3.72432	4.57728	1.45168	11.7299	35.8103	11.8153	2.26154	5.31254	1.44039	2.80426	1.55182	2.96693	2.27214	2.24374	5.34073	1.62271	9.45658	3.54328	2.18741	0.607612	1.19283	2.22653	3.0109	4.26968	3.56645	5.66603	0.652451	0.600746	11.4668	1.09522	2.01311	2.75344	2.68153	2.26907	3.77736	1.61545	10.6804	5.10715	3.52154	6.49383	4.05007
d Bacteria; p Planctomycetota; c Planctomycetes	1.41567	4.73243	3.38533	3.65291	3.44849	1.89231	2.1021	1.20423	15.6791	0.635733	2.48772	0.966429	0.857026	1.04024	2.67947	4.13004	4.41323	4.22553	1.88767	4.02371	3.51904	10.5118	2.8181	0.559436	1.40863	3.44493	0.74439	2.33167	2.27232	3.62874	0.928983	6.1379	3.54485	2.49377	1.44957	0.686782	2.14204	0.5808	2.44091	1.75096	3.48061	2.53341	5.01719	5.16943	1.85496	3.12075	1.37419	1.05528	6.81738
d Bacteria; p Chloroflexi; c Anaerolineae	4.15672	4.2675	1.61972	2.34192	0.655698	12.8043	0.882382	2.27959	0.875871	3.21334	0.982158	1.5779	11.2902	0.441724	0.798787	2.29699	1.5387	2.59574	0.428859	2.96375	3.36491	2.5955	10.8693	0.191112	0.50241	0.897935	0.176945	0.258908	1.48249	1.26057	0.607156	4.32686	2.31348	2.81677	10.2468	0.0890553	5.88244	0.450812	1.45367	0.728306	9.88889	2.35226	2.12921	1.4624	1.5803	1.52445	0.6617	1.44323	0.649485
d Bacteria; p Verrucomicrobiota; c Verrucomicrobiae	1.65431	1.92106	1.68935	1.01579	4.1057	0.531737	1.29117	0.605818	9.40181	0.777741	0.671193	0.293806	0.880974	0.681132	2.99461	2.50279	1.81336	1.34184	0.978281	3.4103	1.35081	5.23368	1.78309	0.679315	1.6434	13.8296	2.51689	1.55644	1.29179	1.96026	0.933959	2.1106	2.03068	1.71785	0.256062	1.95318	1.98163	0.199132	1.55812	1.38429	1.32776	3.40696	1.91596	1.36038	1.51411	3.23624	2.0754	1.75301	13.4507
d Bacteria; p Acidobacteriota; c Vicinamibacteria	0.890035	2.66276	0.658167	3.17302	0.198834	4.45501	0.599887	1.33013	1.67863	0.946169	0.646562	1.00073	1.58575	0.765431	0.409505	1.83131	1.49345	1.69504	0.134341	1.67019	5.90721	3.64052	7.23997	0.215435	0.27703	1.0932	0.140336	0.151155	2.46123	1.12177	0.862627	8.46727	2.98317	2.77166	7.0077	0.119243	2.54801	0.666538	2.03314	1.31364	2.97273	0.445494	1.60517	2.09622	1.29157	2.53176	0.712492	0.542841	0.225331
d Bacteria; p Actinobacteriota; c Thermoleophilia	1.34312	0.939396	0.804058	2.75065	0.437132	2.21074	0.581608	1.73006	2.41424	1.29789	1.12071	2.9321	0.59701	0.490618	0.736434	4.29224	0.842697	0.982979	0.936946	1.17597	4.00048	3.65077	1.39368	0.114667	0.143993	0.621428	0.344738	0.233467	1.02011	1.22374	1.39679	3.73519	1.34135	1.01772	2.04271	0.253581	0.657232	0.633349	1.50804	1.87375	2.16498	0.360958	2.17219	2.24153	1.03804	3.45695	0.842292	2.01792	0.455081
d Bacteria; p Firmicutes; c Clostridia	1.78168	2.53596	0.37799	0.479889	2.39208	1.11223	0.0847486	1.22941	0.666975	0.997358	2.3384	1.01117	0.631222	0.11296	0.261207	0.184875	0.243446	0.622695	0.0482251	0.0301937	0.173181	0.594232	0.746371	0.0416971	0.189382	9.71052	0.11593	0.0882982	0.433594	2.28036	0.101193	0.25357	0.0235668	0.629759	0.922979	0.813573	1.29317	0.05808	0.639558	0.262392	3.86022	2.28651	0.224823	0.103574	0.523951	0.406775	0.482519	3.54946	2.32695
d Bacteria; p Acidobacteriota; c Blastocatellia	0.440181	0.346309	0.747691	0.955236	0.0956226	0.127982	0.899	0.241439	10.6418	0.206407	0.500316	0.199848	0.121455	0.552998	0.404449	3.71494	1.45287	0.395745	0.175677	2.43616	2.4609	5.2388	0.831768	0.102505	0.255118	0.813842	0.242537	0.356186	0.35803	1.48011	0.491034	3.09505	3.40737	1.34072	0.292228	0.110187	0.733885	0.442515	0.914268	0.677846	0.721083	0.165048	2.01184	0.820863	1.05917	1.43205	0.396456	0.165024	0.306333
d Bacteria; p Actinobacteriota; c Acidimicrobiia	1.00451	1.27071	1.22018	1.95589	1.06096	0.408325	0.558344	1.05315	0.708754	1.89399	1.17613	1.89557	0.301071	0.48556	0.967307	3.1516	1.15012	0.921986	0.425415	1.50492	2.09376	2.38205	0.514091	0.443031	0.436674	0.865153	0.520158	0.197549	0.54694	1.24641	0.547436	1.83963	1.83821	0.967195	0.364562	0.196223	0.485471	0.2904	0.788359	0.775402	1.62764	0.990285	1.50598	1.10685	1.50425	1.61427	0.898727	1.5214	1.93962
d Bacteria; p Chloroflexi; c Chloroflexia	3.76814	1.48067	0.820637	1.40788	0.262583	0.216351	0.410449	0.318462	0.713231	1.78996	0.457211	1.06784	0.0650039	0.158481	0.325244	3.86668	0.905119	0.473759	0.611426	0.928059	1.67466	2.12079	0.363792	0.271031	0.187817	0.336369	0.424058	2.4065	0.534346	4.52389	0.162572	2.55062	0.873937	2.17799	0.313929	0.181129	1.49048	0.121692	0.761174	0.635796	2.27072	0.202619	1.51425	0.660092	1.0634	1.31015	0.440193	0.593506	0.132548
d Bacteria; p Deinococcota; c Deinococci	0.0467591	0.100893	1.12568	0.0726645	0.0470524	1.89384	0.737811	0.139235	0.0984795	1.60997	0.198587	0.0879927	0.0290807	1.96078	0.335356	2.29001	0.720974	0.211348	3.34131	2.16123	0.289213	0.46275	0.0905209	1.89895	0.128342	0.836647	0.0732187	0.064353	0.226692	0.305936	0.943913	0.519571	0.881793	0.537731	0.0940339	0.0799988	0.91984	12.2715	0.248956	4.63896	0.12827	0.194568	2.63341	2.08849	1.32396	0.182215	2.1149	0.136072	0.0648012
d Bacteria; p Chloroflexi; c KD4-96	1.09642	0.762151	0.266914	1.05515	0.265618	1.7689	0.495198	0.830963	0.760978	0.397952	0.494158	0.380308	0.54227	0.210746	0.429727	1.19646	0.745943	1.8695	0.124008	0.0842246	1.28674	2.0764	1.02306	0.111192	0.226945	0.570117	0.123557	0.0987743	0.843798	0.630285	0.263765	4.23985	0.451698	0.923888	0.953359	0.07698	1.07031	0.340183	0.656728	1.03611	1.98818	0.241533	0.348806	0.738931	0.485922	1.25754	0.365417	0.757082	0.198822
d Bacteria; p Cyanobacteria; c Cyanobacteriia	0.957756	0.880769	0.24702	0.0635815	0.283832	0.179785	0.0648077	0.245882	0.398394	0.122193	0.207823	0.0730787	0.141982	0.0421493	0.151668	0.929608	1.50749	0.703546	0.122285	0.208178	0.0103909	0.21003	0.654142	0.905174	0.0563451	1.4538	0.114404	3.60676	2.41805	2.11747	0.345051	1.10005	0.0903396	2.24476	0.154794	0.0528294	1.69063	0.284869	0.389172	0.18502	0.433343	1.22779	0.211598	0.123671	0.852125	0.763506	0.307571	0.0332942	0.630339
d Bacteria; p Patescibacteria; c Saccharimonadia	0.306353	0.399482	0.47083	0.333046	0.775606	0.0198068	0.109675	0.167378	0.15518	0.369881	0.317123	0.502602	0.00684252	0.532767	0.101112	1.11797	0.435393	1.92766	0.182567	0.400464	2.44705	0.694978	0.0409906	0.231071	0.184687	2.34318	0.570496	0.0419042	0.169119	0.141637	0.127735	2.83278	3.96905	1.74312	0.0520803	0.137356	0.25977	0.118926	0.55085	0.190066	0.306807	0.440127	0.486015	0.330819	0.707052	1.39099	0.25819	0.552974	0.217968
d Bacteria; p unclassified_ c unclassified_k norank_d Bacteria	0.632054	0.531734	0.389595	0.625218	0.147228	0.758753	0.16285	0.308093	0.135782	0.396301	0.423344	0.422067	0.889528	0.0944144	0.176946	0.491838	0.553995	0.269504	0.127452	0.209767	0.408708	0.385909	1.04868	0.0903437	0.136167	0.461795	0.0777949	0.167617	0.604512	0.662861	0.267082	0.607823	0.225849	0.303151	1.65644	0.0377353	0.580578	0.0691429	0.251817	0.272484	0.624014	0.869519	0.834821	0.306085	0.350709	0.438855	0.134033	0.182395	0.515464
d Bacteria; p Actinobacteriota; c Coriobacteriia	0.641728	0.344945	0.0431042	0.0726645	1.35389	0.231587	0.0332347	0.358455	0.0164133	0.090819	0.221678	0.0790443	0.472134	0.0219176	0.214021	0.0872052	0.132647	2.38014	0	0.011124	0.12469	0.867442	0.848847	0.013899	0.010956	2.42727	0.00457617	0.0104761	0.54694	0.446157	0.0116123	0.489739	0.0274946	0.315782	0.221341	0.00301882	1.13419	0.0110629	0.150232	0.196794	0.362275	0.801084	0.0380216	0.00772941	0.157749	0.101373	0.221507	0.260564	0.309278
d Bacteria; p Gemmatimonadota; c Gemmatimonadetes	0.6901	0.490831	0.404516	0.242215	0.160889	0.176738	0.0581608	0.318462	0.3596	0.69683	0.193969	0.420575	0.145404	0.0252896	0.138187	1.41272	0.131086	0.201418	0.0155009	1.25701	1.18975	1.01429	0.315969	0.0469092	0.104864	0.621428	0.0747441	0.0493872	0.367025	0.328598	0.250494	0.517085	0.428131	0.23819	0.50055	0.0392447	0.194472	0.165943	0.277571	0.203522	0.509612	0.267028	0.238048	0.222607	0.128171	0.694213	0.183414	0.299648	0.126657
d Bacteria; p Planctomycetota; c Phycisphaerae	0.261206	0.254959	0.165785	0.355753	0.16696	0.687144	0.131277	0.103685	2.05166	0.130449	0.170877	0.131243	0.658592	0.0674388	0.235929	0.737756	0.210674	0.232624	0.0637261	0.470386	0.690993	1.1526	1.32878	0.0434344	0.0594754	0.283633	0.0655918	0.110747	0.244684	0.215288	0.0912394	0.549403	0.375106	0.344653	1.21087	0.0422635	0.306613	0.05808	0.194586	0.12615	0.454144	0.31936	0.348806	0.357099	0.218313	0.234826	0.121335	0.112911	0.231222
d Bacteria; p Actinobacteriota; c MB-A2-108	0.0467591	0.0804417	0.0911819	0.540442	0.0394633	0.754182	0.0814251	0.0992416	0.189499	0.0462351	0.147786	0.122295	0.106059	0.0623809	0.109538	0.254639	0.11236	0.221277	0.0223902	0.0397286	0.542057	0.594232	0.46456	0.00868689	0.021912	0.119725	0.0320332	0.0374145	0.323846	0.252114	0.162572	1.51024	0.121762	0.198491	0.47451	0.033207	0.123497	0.13552	0.38488	0.301078	0.221872	0.0402555	0.200026	0.428209	0.18451	0.545361	0.0592568	0.057903	0.017673
d Bacteria; p Myxococcota; c Polyangia	0.736859	0.666712	0.089524	0.219507	0.092587	0.280343	0.0265878	0.108129	0.231278	0.437583	0.0800505	0.480231	0.10948	0.00842986	0.131446	0.376727	0.156055	0.093617	0.0223902	0.182751	0.232063	0.204908	0.324509	0.0243233	0.010956	0.267955	0.0442363	0.0478906	0.181714	0.327182	0.0364957	0.428832	0.121762	0.196687	0.462936	0.0271694	0.14479	0.00276572	0.400618	0.121104	1.03482	0.0295207	0.165311	0.125216	0.242257	0.38881	0.0860634	0.331495	0.0353461
d Archaea; p Crenarchaeota; c Nitrososphaeria	0.0902935	0.0518099	0.0613405	0.443556	0.0576771	0.286437	0.0365582	0.0488802	0.152196	0.0577939	0.0323281	0.0671131	0.16422	0.0269755	0.0758342	0.580787	0.0265293	0.0879433	0.0206679	0.0476743	0.782779	0.298823	0.479932	0.0173738	0.0125211	0.263679	0.0411855	0.0194555	0.304055	0.216705	0.0746504	0.800487	0.0923035	0.10105	0.737805	0.05132	0.347779	0.138286	0.103016	0.76531	0.500945	0.0134185	0.0991867	0.401929	0.200003	0.859746	0.211631	0.130282	0.00883652
d Bacteria; p Myxococcota; c Myxococcia	0.328926	0.462199	0.0497356	0.0726645	0.0895513	0.193497	0.0265878	0.106648	0.111909	0.508587	0.0538801	0.190899	0.155667	0.0488932	0.399393	0.083717	0.422909	0.126241	0.323797	0.033372	0.27709	0.134897	0.286934	0.064283	0.0140863	0.0983452	0.0289824	0.149658	0.120543	0.645865	0.016589	0.229954	0.0373142	0.245408	0.405069	0.00905647	0.285321	0.0304229	0.118755	0.087464	1.17003	0.017444	0.110758	0.091207	0.0845082	0.129603	0.0917069	0.254773	0.0515464
d Bacteria; p Desulfobacterota; c Desulfobulbia	0.515963	0.182698	0.00497356	0.0257353	0.0713375	0.015236	0.00664695	0.208852	0	0.48712	0.0615773	0.260995	0.130008	0.00337194	0.148298	0.00872052	0.179463	0.114894	0	0.0174806	0.0692725	0.0409815	0.0546541	0.00694951	0.00313028	0.967774	0.00610156	0.00149658	0.172718	1.08352	0.00829449	0.0248599	0.0176751	0.333827	0.0101267	0.0120753	0.296677	0.0110629	0.226063	0.023548	0.760951	0.0576995	0.00991867	0.00463765	0.0873252	0.0384961	0.149553	0.479148	0.200295
d Archaea; p Halobacterota; c Methanosarcinia	0.325701	0.0409026	0.00663141	0.0469292	0.119908	0.0137124	0.0116322	0.0577675	0	0.00990753	0.0092366	0.0372851	0.738992	0.00674388	0.0202224	0.0401144	0.00780275	0.100709	0.00344465	0	0.0103909	0	0.336465	0.00347476	0.0359982	0.714072	0.00610156	0.00299316	0.0269872	0.0155801	0.0016589	0.0658786	0.0019639	0.0198491	0.510676	0.00603764	3.41107	0.0276572	0.0500773	0.137924	0.0710683	0.19591	0.00826556	0.00154588	0.0915506	0.0603105	0.0282175	0.0057903	0.0427099
d Bacteria; p Desulfobacterota; c Desulfuromonadia	0.233796	0.174518	0.0182364	0.0242215	0.116872	0.0182832	0.0132939	0.12146	0.0179054	0.645641	0.615773	0.202831	0.467002	0.0370914	0.0337041	0.177899	0.0514981	0.12766	0.00172233	0.0381394	0.280553	0.597647	0.278395	0.00173738	0.00626056	1.3241	0.0106777	0.0104761	0.212299	0.280441	0.00663559	0.208823	0.0707005	0.0721787	0.0506336	0.00452823	0.103624	0.0110629	0.0572312	0.074008	0.0866686	0.0791691	0.0247967	0.0216423	0.125354	0.161684	0.0818308	0.0984352	0.0397644
d Bacteria; p Acidobacteriota; c Holophagae	0.224121	0.0204513	0.0314992	0.165009	0.0273207	0.246823	0.0348965	0.189596	0.110416	1.06176	0.0508013	0.196865	0.078689	0.060695	0.0134816	0.163946	0.0811486	0.104965	0.00344465	0.0476743	0.398317	0.14685	0.327925	0.00521213	0.021912	0.302162	0.00762695	0.00149658	0.138534	0.0708185	0.107828	0.267243	0.12569	0.0992457	0.863665	0.00452823	0.177438	0.0663772	0.111601	0.139606	0.357075	0.106006	0.0512464	0.0618353	0.109861	0.215578	0.0409154	0.176604	0.0353461
d Bacteria; p Methylomirabilota; c Methylomirabilia	0.0370848	0.0204513	0.0431042	0.224049	0	0.319956	0.0166174	0.12146	0.135782	0.071004	0.0261704	0.146157	0.0957953	0.0134878	0.0286485	0.22499	0.0109238	0.0780142	0.00861163	0.0508526	1.0235	0.32956	0.302306	0.00694951	0.00626056	0.0812417	0.0244062	0.00448974	0.154726	0.0410747	0.0779682	0.518328	0.190499	0.0812011	0.937446	0.0120753	0.0567803	0.01936	0.0243232	0.206886	0.14907	0.00670925	0.115718	0.200965	0.111269	0.478635	0.0507915	0.180947	0
d Bacteria; p Chloroflexi; c Dehalococcoidia	0.0096743	0.109074	0.0265256	0.448098	0.00151782	1.03148	0.00997042	0.0696173	0.00895269	0.0396301	0.0477224	0.17002	0.401998	0.0303475	0.0134816	0.0470908	0.0249688	0.0283688	0.00172233	0.0190697	0.49703	0.117822	0.435525	0.00521213	0.00313028	0.0285059	0.00610156	0.00448974	0.109748	0.0396584	0.228928	0.208823	0.0471337	0.106464	1.74903	0.0120753	0.0397462	0.107863	0.0372003	0.112694	0.0260006	0.0080511	0.07439	0.301447	0.0267609	0.171949	0.0423263	0.0607982	0
d Bacteria; p Acidobacteriota; c Thermoanaerobaculia	0.303128	0.762151	0.0397885	0.24827	0.00151782	0.163025	0.0348965	0.201446	0.0179054	0.472259	0.0754322	0.380308	0.208697	0.0168597	0.0252781	0.0104646	0.0749064	0.0439716	0.0413358	0.0460851	0.285749	0.0221983	0.331341	0.0104243	0.0187817	0.153932	0.0381348	0.0134692	0.0647692	0.165715	0.0414724	0.302047	0.0864118	0.115486	0.384816	0.0150941	0.178858	0.0525486	0.18314	0.068962	0.495745	0.0120766	0.0462871	0.0417388	0.125354	0.1681	0.0536133	0.107121	0.011782
d Bacteria; p Chloroflexi; c JG30-KF-CM66	0.0354724	0.0722612	0.0696298	0.644898	0.00607128	0.163025	0.0564991	0.0740609	0.00895269	0.1321	0.0939054	0.18046	0.0940846	0.0488932	0.0219077	0.115111	0.0452559	0.0652482	0.0206679	0.135077	0.623452	0.204908	0.18275	0.0121616	0.00469542	0.0228047	0.0213555	0	0.124141	0.0835659	0.102852	0.351767	0.302441	0.0812011	0.53527	0.0166035	0.0269706	0.110629	0.0672466	0.195112	0.0814685	0.0134185	0.317397	0.409659	0.0647896	0.219428	0.0310393	0.0564555	0.00294551
d Bacteria; p Bdellovibrionota; c Oligoflexia	0.340213	0.181335	0.0779191	0.738756	0.075891	0.11427	0.0182791	0.0710985	0.0358107	0.138705	0.0985237	0.134226	0.0342126	0.0202317	0.0471857	0.240686	0.124844	0.0780142	0.00688931	0.0699223	0.064077	0.0751328	0.088813	0.0225859	0.0172166	0.280783	0.0137285	0.064353	0.0845597	0.389502	0.0232246	0.106897	0.0785561	0.0613519	0.141774	0.00905647	0.103624	0.0165943	0.101585	0.072326	0.187204	0.0845365	0.0661244	0.0355553	0.404231	0.0962402	0.0324501	0.0593506	0.139912
d Archaea; p Crenarchaeota; c Bathyarchaeia	0.00161238	0.605358	0	0.00756922	0	0.330621	0	0.00740609	0	0.00330251	0.00307887	0.00894841	1.46259	0	0	0.00348821	0	0.0184397	0	0	0.0398317	0	1.51665	0	0	0.00570117	0	0	0.0287863	0	0.0016589	0.0223739	0	0.027067	0.866559	0	0.293838	0	0.00715389	0.023548	0.0554679	0.00134185	0	0	0.00563388	0.0102656	0.00705438	0.00434273	0
d Bacteria; p Acidobacteriota; c Acidobacteriae	0.132215	0.137705	0.0663141	0.0514707	0.0075891	0.123412	0.00830868	0.0370305	0.164133	0.209709	0.0354069	0.0566733	0.10948	0.00674388	0.016852	0.336612	0.0296504	0.0780142	0.00516698	0.494223	0.498762	0.0853781	0.148591	0.00694951	0.00156514	0.285059	0.00610156	0.00149658	0.0647692	0.0325765	0.0215657	0.180234	0.247452	0.0451117	0.189514	0.00150941	0.0752339	0.01936	0.0228925	0.060552	0.232272	0.0389136	0.0578589	0.0185506	0.0591558	0.0988066	0.0253958	0.0550079	0.00147275
d Bacteria; p Latescibacterota; c norank_p Latescibacterota	0.0290229	0.0299952	0.0679719	0.0862891	0.00151782	0.141695	0.0548373	0.0592487	0.0895269	0.0577939	0.0584984	0.0343022	0.304492	0.0168597	0.0337041	0.551137	0.0296504	0.0695035	0	0.0937594	0.228599	0.385909	0.329633	0.00521213	0.0140863	0.0527359	0	0.00598632	0.0953546	0.0311601	0.0364957	0.338094	0.155148	0.0487206	0.228575	0.00301882	0.139112	0.0525486	0.0744005	0.062234	0.100536	0.0214696	0.114065	0.0355553	0.0169016	0.137303	0.0310393	0.0130282	0.0103093
d Bacteria; p Acidobacteriota; c Aminicenantia	0	0.0245416	0	0.00605538	0	0.437273	0	0.00740609	0	0	0	0.0029828	1.64734	0	0	0	0.0031211	0.0297872	0	0	0	0	1.12895	0	0	0.00570117	0.00305078	0	0.00899572	0	0.00331779	0.0124299	0.00392781	0.102855	0.61773	0	0.315131	0	0.012877	0.015138	0.0121336	0	0	0	0.0394372	0.00513281	0	0.0057903	0
d Bacteria; p MBNT15; c norank_p MBNT15	0.0274105	0.0299952	0.0265256	0.0302769	0	1.06347	0.0116322	0.0799858	0.0552082	0.120542	0.0338675	0.0745701	0.436211	0.00337194	0.0134816	0.0348821	0.0343321	0.0297872	0.00172233	0.0143023	0.126422	0.0529344	0.293766	0.00173738	0.00469542	0.0384829	0.00762695	0.00299316	0.0719657	0.0325765	0.0199068	0.0646356	0.0274946	0.0487206	0.830392	0.00452823	0.0454242	0.0165943	0.0114462	0.021866	0.0832019	0.0026837	0.044634	0.0340094	0.0408456	0.0359297	0.0155196	0.0231612	0.0132548
d Bacteria; p Armatimonadota; c Fimbriimonadia	0.0854563	0.121344	0.0795769	0.0423876	0.0591949	0.0030472	0.0581608	0.0459178	0.114893	0.0544914	0.100063	0.0894841	0.00171063	0.0236036	0.0488709	0.242431	0.0421348	0.0312057	0.00688931	0.0699223	0.0502225	0.244181	0.05807	0.027798	0.0391285	0.285059	0.097625	0.00598632	0.0431794	0.0977296	0.0713326	0.151645	0.109979	0.0396983	0.00434003	0.0241506	0.0553608	0.0331886	0.0772621	0.028594	0.0693349	0.0738017	0.132249	0.0587435	0.0450711	0.206596	0.0733655	0.0781691	0.243004
d Bacteria; p Sva0485; c norank_p Sva0485	0.0112867	0.0149976	0.00497356	0.00605538	0.00303564	0.746564	0	0.0577675	0	0.0214663	0.00153943	0.0432507	0.756098	0.0118018	0	0.0017441	0.00468165	0.0113475	0	0	0.0398317	0	0.730999	0	0	0.00712647	0	0	0.00179914	0.00283274	0.0132712	0.00745796	0	0.0487206	1.13709	0	0.0823314	0	0.0887083	0.013456	0.0242672	0.0161022	0	0	0.00563388	0.00769922	0.00705438	0.057903	0
d Bacteria; p Nitrospirota; c Nitrospiria	0.0161238	0.0204513	0.0646562	0.139274	0.00910692	0.0259012	0.0216026	0.128866	0.0417792	0.0627477	0.0908265	0.129752	0.0119744	0.0151737	0.0353893	0.261616	0.0530587	0.012766	0.0120563	0.182751	0.625184	0.220276	0.0751494	0.00173738	0.00782571	0.058437	0.00457617	0.0164624	0.025188	0.337096	0.0215657	0.0845235	0.139437	0.0595474	0.0839072	0.00603764	0.0127756	0.00553143	0.0558004	0.021866	0.171604	0.0080511	0.0991867	0.0278259	0.0253525	0.16425	0.0253958	0.0332942	0.00589102
d Bacteria; p Bdellovibrionota; c Bdellovibrionia	0.0661077	0.128161	0.0348149	0.0499569	0.426507	0.0624676	0.00332347	0.0355492	0.220833	0.0825627	0.0446435	0.102907	0.0650039	0.0168597	0.0471857	0.0941817	0.0343321	0.0425532	0.00688931	0.0413177	0.0848588	0.0700101	0.146883	0.00347476	0.0140863	0.295036	0.0167793	0.0314282	0.0467777	0.065153	0.0132712	0.0559347	0.0687366	0.030676	0.0824605	0.0196223	0.0468437	0.0248914	0.0930006	0.03364	0.116136	0.097955	0.0578589	0.0247341	0.0760574	0.0705762	0.0423263	0.0419797	0.228277
d Bacteria; p Desulfobacterota; c norank_p Desulfobacterota	0.0290229	0.0436294	0.0580248	0.202855	0.00455346	0.155407	0.0415434	0.0296244	0.208896	0.0478864	0.0584984	0.158089	0.078689	0.0438352	0.0690934	0.156969	0.0608614	0.0297872	0.00516698	0.127131	0.154131	0.129775	0.141759	0.0104243	0.00469542	0.0299312	0.0228809	0.0269384	0.0971538	0.0750676	0.0696737	0.125542	0.106051	0.0342849	0.196748	0.00452823	0.0354877	0.0248914	0.0686774	0.065598	0.0918687	0.017444	0.12233	0.0618353	0.0873252	0.0923906	0.022574	0.04777	0.0250368
d Bacteria; p Firmicutes; c Negativicutes	0.0709449	0.0708978	0.00165785	0.0242215	0.212495	0.0319956	0.00332347	0.0103685	0.00447634	0.00330251	0.00769716	0.014914	0.0513189	0	0.00505561	0.0122087	0.017166	0.130496	0.00516698	0	0.00346362	0.0478118	0.0922289	0.00347476	0.00939085	1.24998	0.00305078	0.0164624	0.037782	0.0368256	0.0016589	0.0298318	0.00392781	0.0234581	0.0896939	0.0437729	0.48973	0.00276572	0.0243232	0.031958	0.0381342	0.0764854	0.00991867	0.00618353	0.0154932	0.0282305	0.0268066	0.0144758	0.138439
d Bacteria; p Chloroflexi; c unclassified_p Chloroflexi	0.10803	0.025905	0.0215521	0.096886	0.0136604	0.642959	0.031573	0.0177746	0.0104448	0.138705	0.0292492	0.0372851	0.196722	0.00674388	0.0303337	0.0767406	0.0358926	0.0453901	0.00344465	0.0143023	0.0779315	0.0187832	0.3655	0.00347476	0.0250423	0.0128276	0.00457617	0	0.0287863	0.026911	0.0414724	0.147916	0.0314225	0.0631564	0.481743	0	0.0823314	0.03872	0.0243232	0.02523	0.169871	0.0415973	0.029756	0.0355553	0.047888	0.0269473	0.022574	0.0318467	0.0103093
d Bacteria; p Nitrospirota; c Thermodesulfovibrionia	0.0128991	0.0245416	0.00497356	0.0242215	0	0.43575	0.00498521	0.143678	0	0.173382	0.0138549	0.102907	0.672278	0.00337194	0	0	0.0296504	0.0326241	0	0.00317829	0.0432953	0.00341513	0.251067	0	0.00156514	0.00997705	0.00152539	0.00149658	0.0413803	0.00566548	0.0016589	0.0211309	0.0019639	0.0974413	1.00399	0	0.0440047	0.00553143	0.0200309	0.006728	0.0485344	0.00134185	0	0	0.0267609	0.0102656	0	0.0057903	0
d Bacteria; p Chloroflexi; c OLB14	0.0274105	0.434931	0.0513934	0.181661	0.00455346	0.0487552	0.0265878	0.0859107	0.00447634	0.384742	0.0369464	0.117821	0.0239488	0.0421493	0.00505561	0.0436026	0.0436954	0.0113475	0.00172233	0.044496	0.173181	0.0734252	0.0853971	0.013899	0.0266074	0.00285059	0.00762695	0.00448974	0.0197906	0.038242	0.0514258	0.113112	0.0549893	0.0703742	0.0752271	0.00452823	0.0255511	0.0221257	0.178847	0.020184	0.114403	0	0.105799	0.0432847	0.0507049	0.069293	0.00987613	0.0159233	0
d Bacteria; p Cyanobacteria; c Vampirivibrionia	0.143502	0.0245416	0.0149207	0.00302769	1.40398	0.0335192	0.00498521	0.00444365	0.0119369	0	0.0200126	0.0119312	0.013685	0.00505791	0.0286485	0.0209293	0.0140449	0.0141844	0	0.0174806	0.00692725	0.0119529	0.0409906	0.0173738	0.00313028	0.505979	0.00305078	0.064353	0.0737649	0.087815	0.00497669	0.0236169	0.00785561	0.0252626	0.0159134	0.0362259	0.0454242	0.00829715	0.0300464	0.003364	0.0225338	0.026837	0.0132249	0	0.0169016	0.00256641	0.0592568	0.00434273	0.188513
d Bacteria; p Chloroflexi; c Gitt-GS-136	0.0741696	0.0122708	0.0033157	0.302769	0.0075891	0.17369	0.00830868	0.0118497	0.013429	0.0280713	0.0307887	0.0462335	0.0102638	0.00842986	0.0117964	0.0470908	0.00468165	0.0312057	0	0	0.176645	0.110992	0.0734415	0	0.00626056	0.0427588	0.0137285	0.00299316	0.06297	0.127473	0.0945572	0.556861	0.0235668	0.0956368	0.101267	0.00603764	0.0369072	0.0110629	0.0429234	0.144652	0.0381342	0.0026837	0.00991867	0.122125	0.0309864	0.180932	0.0169305	0.0057903	0.00147275
d Bacteria; p Nitrospinota; c P9X2b3D02	0.0435343	0.00954394	0.00663141	0.0272492	0	0.0289484	0.00997042	0.139235	0	0.184941	0.0138549	0.0611475	0.425947	0.00337194	0	0	0.188826	0.147518	0	0	0.167986	0	0.368915	0	0.00156514	0.00285059	0	0	0.0665683	0.00283274	0.0016589	0.165318	0	0.146162	0.0708871	0	0.193053	0.0165943	0.0443541	0.04205	0.126536	0.0080511	0.00165311	0.00309176	0.0366202	0.0153984	0.0056435	0.0332942	0.00294551
d Bacteria; p Planctomycetota; c OM190	0.0370848	0.148613	0.056367	0.0696368	0.0197316	0.0121888	0.0398817	0.034068	0.128322	0.0330251	0.0584984	0.0566733	0.0153957	0.0118018	0.0269633	0.197084	0.0468165	0.0255319	0.00172233	0.136666	0.145472	0.198077	0.0409906	0.00521213	0.0187817	0.189564	0.0122031	0.0149658	0.0341837	0.0439075	0.0248835	0.119327	0.111942	0.0505251	0.0520803	0.00452823	0.0397462	0.0165943	0.0658158	0.015138	0.0676015	0.0134185	0.0876149	0.0680188	0.0309864	0.0641601	0.0268066	0.0593506	0.0382916
d Bacteria; p NB1-j; c norank_p NB1-j	0.0096743	0.1118	0.0513934	0.0650953	0.00303564	0.289484	0.00997042	0.0325868	0.119369	0.0478864	0.0123155	0.155106	0.0102638	0.00505791	0.0219077	0.0558114	0.0296504	0.022695	0	0.0492634	0.18184	0.187832	0.0683177	0.00868689	0.00313028	0.0669888	0.0122031	0.0104761	0.0719657	0.0198292	0.016589	0.130514	0.0432059	0.054134	0.114287	0.00603764	0.0212926	0.00829715	0.153093	0.021866	0.0416009	0.0214696	0.0479402	0.0139129	0.0352118	0.127037	0.0282175	0.0463224	0.0162003
d Bacteria; p Armatimonadota; c norank_p Armatimonadota	0.0790068	0.0354489	0.0298413	0.169551	0.00910692	0.181308	0.00664695	0.013331	0.0447634	0.0165125	0.0292492	0.00596561	0.212118	0.00842986	0.0219077	0.0802288	0.0124844	0.0496454	0.00344465	0.0238371	0.091786	0.0597647	0.254483	0.00521213	0.00626056	0.139679	0.00610156	0.0149658	0.0197906	0.0580712	0.00829449	0.119327	0.0373142	0.0667653	0.212661	0.00150941	0.109302	0.0138286	0.00858467	0.028594	0.112669	0.00939295	0.0281029	0.0170047	0.0323948	0.0923906	0.0126979	0.0202661	0.00883652
d Bacteria; p Desulfobacterota; c Desulfobacteria	0.0677201	0.0940759	0.011605	0.00756922	0	0.127982	0.00498521	0.165896	0	0.137054	0.0123155	0.102907	0.213829	0	0.0117964	0	0.0327715	0.0978723	0	0	0.0259772	0.00170756	0.204953	0	0	0.07269	0.00305078	0	0.0143931	0.00424911	0	0.0111869	0	0.176838	0.241595	0	0.100785	0	0.0772621	0.005046	0.0901354	0.0322044	0.00165311	0	0.0169016	0.012832	0.0056435	0.188185	0.00294551
d Archaea; p Euryarchaeota; c Methanobacteria	0.104805	0.0218147	0.0033157	0.0423876	0.0121426	0.0030472	0	0.0177746	0	0.0148613	0.00153943	0.00894841	0.0290807	0	0.00505561	0.0122087	0.0109238	0.21844	0	0	0.00519543	0	0.0802733	0	0.00313028	0.765382	0	0.0074829	0.0359829	0.0141637	0	0.0236169	0.00392781	0.00902234	0.0173601	0	0.232799	0.0110629	0.0686774	0.010092	0.0797351	0.328753	0.00991867	0.00772941	0.0535219	0.0115488	0.00846525	0.00434273	0.0206186
d Bacteria; p Dependentiae; c Babeliae	0.0515963	0.0368123	0.0364728	0.112024	0.033392	0.0944632	0.0132939	0.00592487	0.0925111	0.0858653	0.0277098	0.0700959	0.0410551	0.0320334	0.0337041	0.0802288	0.0218477	0.0241135	0.0223902	0.0158914	0.0727361	0.0392739	0.0717336	0.0295354	0.00939085	0.0840923	0.00762695	0.0209521	0.0215897	0.0453239	0.0265424	0.0683646	0.0373142	0.0378938	0.0231468	0.0120753	0.0198731	0.00553143	0.0286156	0.031958	0.104002	0.026837	0.0644713	0.10512	0.0704235	0.0628769	0.0253958	0.0607982	0.0412371
d Bacteria; p Desulfobacterota; c Syntrophobacteria	0.0225734	0.0449928	0.00497356	0.00908306	0.00151782	0.127982	0.00498521	0.239957	0	0.148613	0.00153943	0.0879927	0.220671	0	0.00674082	0.00523231	0.0249688	0.0283688	0	0	0.0502225	0	0.247652	0	0	0.0313565	0	0	0.0557735	0.00283274	0.00331779	0.0211309	0.0019639	0.212927	0.164921	0.00150941	0.113561	0	0.0271848	0.011774	0.256539	0.0120766	0	0	0.00845082	0.00256641	0.00423263	0.0318467	0.00147275
d Bacteria; p Bacteroidota; c SJA-28	0.0177362	0.084532	0.0364728	0.0605538	0.00910692	0.053326	0.0149556	0.119979	0.00447634	0.0627477	0.0631167	0.125278	0.143693	0.00337194	0.0101112	0.00697642	0.0546192	0.0368794	0.00172233	0.0492634	0.100445	0.0119529	0.0649018	0.00173738	0.00313028	0.02423	0.00152539	0.00598632	0.0593717	0.0339929	0.0348368	0.0248599	0.0255307	0.0523296	0.0766738	0.00150941	0.0298096	0.00553143	0.125909	0.013456	0.0589347	0.0496484	0.0347153	0.0154588	0.0225355	0.0269473	0.00705438	0.0463224	0.00294551
d Bacteria; p SAR324_cladeMarine_group_B; c norank_p SAR324_cladeMarine_group_B	0.020961	0.0327221	0.0480777	0.0741784	0.0121426	0.0091416	0.0348965	0.0370305	0.0119369	0.0165125	0.0877477	0.0208796	0.0171063	0.0134878	0.0337041	0.0872052	0.0889513	0.0113475	0.0206679	0.0460851	0.027709	0.0256134	0.0341588	0.00694951	0.0704314	0.0840923	0.0106777	0.0134692	0.0899572	0.0212456	0.0364957	0.00372898	0.0392781	0.00721787	0.0130201	0.00603764	0.0496827	0.00553143	0.0100155	0.006728	0.0173337	0.0362299	0.206639	0.0463765	0.0295779	0.0641601	0.0268066	0.0173709	0.129602
d Bacteria; p Acidobacteriota; c Subgroup_18	0	0.0231781	0	0.00756922	0.00303564	0.289484	0	0.00740609	0	0.0148613	0	0.0014914	0.391734	0.00168597	0.00337041	0.00348821	0	0.00992908	0	0.00158914	0.0259772	0.00170756	0.572161	0	0	0.00142529	0	0	0.0179914	0	0	0.0248599	0	0.00721787	0.426769	0	0.0369072	0.00276572	0.00143078	0.006728	0.0173337	0	0	0.00309176	0.00845082	0.0012832	0	0.00434273	0
d Bacteria; p Sumerlaeota; c Sumerlaeia	0.0725572	0.025905	0.0033157	0.068123	0.00455346	0.103605	0	0.0192558	0.0164133	0.0726552	0.0046183	0.0164054	0.0906634	0	0.00505561	0.0017441	0.0249688	0.0411348	0	0	0.0588816	0.0102454	0.105892	0	0.00313028	0.0327817	0.00152539	0.0134692	0.012594	0.0623203	0.0016589	0.0770655	0.00392781	0.0252626	0.166368	0	0.106463	0	0.0829852	0.020184	0.183737	0.0335462	0.0115718	0.00154588	0.0323948	0.0179648	0.00705438	0.0246088	0.00147275
d Bacteria; p Bacteroidota; c Kryptonia	0.0096743	0.125435	0.00828926	0.0333046	0	0.19045	0	0.143678	0.00149211	0.0693527	0.0184732	0.150632	0.13514	0.00674388	0	0.00872052	0.0093633	0.0170213	0.00172233	0.00953486	0.0502225	0.0102454	0.189582	0	0.00313028	0.0114023	0	0	0.012594	0.00424911	0.016589	0.0285888	0.0137473	0.0180447	0.0752271	0.00150941	0.0766534	0.00829715	0.0829852	0.001682	0.0260006	0.0348881	0.00495933	0.00618353	0.00704235	0.0102656	0.00141088	0.00434273	0
d Bacteria; p Desulfobacterota; c Desulfovibrionia	0.075782	0.0177245	0	0.00454153	0.0652662	0	0	0.0162934	0.00447634	0.0528402	0.0046183	0.00596561	0.00513189	0	0.00842602	0.0191852	0.0109238	0.00992908	0	0.00158914	0	0	0.00341588	0	0	0.649934	0	0	0.0161923	0.00424911	0	0.00497197	0.0019639	0.0252626	0	0.00150941	0.0539413	0	0.0100155	0	0.0537346	0.0523321	0	0	0.0112678	0.00256641	0.045148	0.0405321	0.100147
d Bacteria; p Myxococcota; c bacteriap25	0.00483715	0.00272684	0.00828926	0.0756922	0	0.0182832	0.00332347	0.0162934	0.0775899	0.0280713	0.0046183	0.029828	0.0102638	0.00674388	0.00842602	0.0959258	0.00156055	0.012766	0	0.0158914	0.202622	0.0512269	0.0631939	0	0	0.02423	0.00915234	0	0.0467777	0.00708185	0.0331779	0.0944674	0.0432059	0.0198491	0.0911406	0.0105659	0.00567803	0.00553143	0.00286156	0.055506	0.0242672	0	0.0264498	0.0324635	0.0281694	0.152701	0.0197523	0.04777	0
d Bacteria; p Patescibacteria; c Gracilibacteria	0.00644953	0.0722612	0.00828926	0.0105969	0.329367	0.0121888	0	0.00592487	0	0.0330251	0.00769716	0.0566733	0	0.00168597	0.00505561	0.017441	0.00780275	0.0141844	0	0.0190697	0	0.0375664	0.00170794	0.0156364	0.00313028	0.4846	0	0	0.0467777	0.0254947	0.0713326	0	0	0	0.0173601	0.00150941	0.00709753	0	0.00143078	0	0.00693349	0.0187859	0.00330622	0.00154588	0.0408456	0.00384961	0.00282175	0.010133	0.0220913
d Bacteria; p GAL15; c norank_p GAL15	0.0161238	0.00136342	0.0149207	0.0333046	0	0.108176	0.00997042	0.013331	0	0.00495376	0.0123155	0.014914	0.013685	0.0101158	0	0.0139528	0.00780275	0.00141844	0.0120563	0.0317829	0.21994	0.0153681	0.0324509	0.0104243	0.00156514	0.00142529	0.00762695	0.00149658	0.00539743	0.00283274	0.175843	0.0484767	0.0490976	0.0288715	0.325502	0.00452823	0.0255511	0.00276572	0.0114462	0.05887	0.00866686	0.0053674	0.0231436	0.0463765	0.00563388	0.0500449	0.011287	0.00144758	0
d Bacteria; p Armatimonadota; c Chthonomonadetes	0.0306353	0.0109074	0.0314992	0.0181661	0.00303564	0.112746	0.0149556	0.00444365	0.0611767	0.00165125	0.0092366	0.00596561	0.0803996	0.00168597	0.00505561	0.184875	0.0062422	0.00992908	0.00344465	0.0699223	0.0294408	0.116114	0.102477	0.00173738	0.010956	0.0256553	0.0106777	0.00149658	0.012594	0.0240783	0.00497669	0.0571777	0.108015	0.030676	0.117181	0.00301882	0.0354877	0.0138286	0.0157386	0.00841	0.00520012	0.00402555	0.0314091	0.00154588	0.0197186	0.0384961	0.0056435	0.00144758	0.00147275
d Bacteria; p Spirochaetota; c Spirochaetia	0.020961	0.100893	0	0.00302769	0.0273207	0.0518024	0	0.0103685	0.00149211	0.0181638	0.0046183	0.0193882	0.263437	0.00168597	0.00674082	0.0209293	0.00156055	0.0070922	0	0	0.0207817	0.00683025	0.18275	0	0.00156514	0.300737	0	0	0.00359829	0.0169964	0.00331779	0.00994394	0.0019639	0.00360894	0.163474	0	0.0397462	0.00276572	0.00572312	0.006728	0.0242672	0.0214696	0	0	0.00140847	0.00384961	0.00423263	0.010133	0.0265096
d Bacteria; p Chloroflexi; c TK10	0.0306353	0.0204513	0.00994711	0.0272492	0	0.007618	0.0132939	0.0162934	0.0238738	0.0594452	0.00769716	0.0238624	0.0102638	0.00674388	0.0134816	0.0959258	0.0140449	0.0184397	0.00688931	0.0206589	0.112568	0.0870857	0.0444065	0.00347476	0.00313028	0.00855176	0	0	0.0341837	0.0410747	0.0232246	0.124299	0.0765922	0.0433072	0.0260402	0.0150941	0.0227121	0.0940344	0.00429234	0.028594	0.0988022	0	0.00661244	0.0200965	0.0140847	0.0808418	0.011287	0.0115806	0.00294551
d Bacteria; p Firmicutes; c Desulfitobacteriia	0.0241857	0.0068171	0	0.0181661	0.0819622	0.007618	0.00498521	0.0118497	0.0119369	0.0379789	0.0046183	0.0164054	0.0205276	0.00168597	0.0117964	0.0017441	0.0031211	0.022695	0	0	0.00865906	0.0221983	0.0222032	0	0.00313028	0.407634	0	0	0.00359829	0.00991459	0.0016589	0.00372898	0.00392781	0.00721787	0.0347202	0.00150941	0.0170341	0	0.00858467	0.001682	0.00346675	0.0523321	0.00165311	0.00309176	0.00563388	0.0141152	0.0211631	0.111463	0.0633284
d Bacteria; p Verrucomicrobiota; c Kiritimatiellae	0.0370848	0.0109074	0.00828926	0.00302769	0.0197316	0.0060944	0	0.0103685	0.00447634	0.0214663	0.0184732	0.00894841	0.104348	0.00168597	0.0016852	0.0209293	0.0218477	0.0269504	0	0.011124	0.0103909	0.0324437	0.0478224	0	0.00156514	0.243725	0	0.00149658	0.0197906	0.0141637	0.00497669	0.00621496	0.00785561	0.0180447	0.0289335	0	0.244155	0	0.0286156	0.003364	0.0485344	0.0214696	0	0.00309176	0.00563388	0.00256641	0.0056435	0.0246088	0.0250368
d Bacteria; p Patescibacteria; c Microgenomatia	0.00322477	0.0722612	0.0165785	0.0393599	0.00455346	0.294055	0.00166174	0.00888731	0	0.0363276	0.0169338	0.00745701	0.0530295	0.00505791	0.0016852	0.0017441	0.0093633	0.0439716	0	0.00317829	0.0207817	0.00170756	0.0444065	0	0.00469542	0.00285059	0	0	0.00539743	0.00283274	0.00995338	0.0111869	0.0019639	0.0180447	0.345755	0	0.0283901	0.0165943	0.0314771	0.00841	0.00693349	0.0134185	0.0247967	0.00309176	0.00704235	0.00769922	0.00423263	0	0.00589102
d Bacteria; p Bacteroidota; c Ignavibacteria	0.0322477	0.171791	0.00165785	0.0121108	0.0075891	0.060944	0.00498521	0.068136	0	0.15852	0.00153943	0.107381	0.0684252	0.00168597	0.00337041	0	0.00468165	0.00992908	0	0.00317829	0.0190499	0	0.0768574	0	0	0.00855176	0	0.00149658	0.012594	0	0	0.0149159	0.0019639	0.0234581	0.0593137	0.00150941	0.0567803	0	0.0729697	0.003364	0.102269	0.044281	0.00165311	0	0.0154932	0.00641601	0.00141088	0.0173709	0.00441826
d Archaea; p Halobacterota; c Methanomicrobia	0.00161238	0.0109074	0	0	0.00303564	0	0	0	0	0	0	0.0014914	0.0940846	0	0	0.0139528	0	0.00425532	0	0	0	0	0.181042	0	0	0.0997705	0.00152539	0	0.00359829	0	0	0.00621496	0.0019639	0.00180447	0.109947	0	0.6331	0	0.00286156	0.001682	0.00346675	0.00402555	0.00165311	0	0.0211271	0.00256641	0	0	0
d Bacteria; p Acidobacteriota; c Subgroup_22	0.00322477	0.00954394	0.0364728	0.0121108	0.00303564	0.0045708	0.0166174	0.00740609	0.0790821	0.01321	0.0215521	0.0193882	0.013685	0.0134878	0.016852	0.169178	0.0202871	0.0198582	0	0.0143023	0.0432953	0.119529	0.0666097	0	0.00313028	0.0171035	0.00762695	0.00299316	0.025188	0.0169964	0.00663559	0.0584207	0.0294586	0.0378938	0.0202535	0.00150941	0.0156146	0.00553143	0.0343387	0.003364	0.0208005	0.00402555	0.0677776	0.0200965	0.0197186	0.0230977	0.011287	0.00868546	0
d Bacteria; p Desulfobacterota; c Syntrophia	0	0.0286318	0	0.00454153	0	0.0563732	0.00166174	0.0385117	0	0.01321	0	0.0402679	0.150535	0.00337194	0.0016852	0	0	0.0141844	0	0.00635657	0.0207817	0	0.300598	0	0	0.00997705	0.00152539	0	0.00179914	0.00141637	0	0.0149159	0.0019639	0.0396983	0.102714	0	0.191633	0	0.00286156	0.005046	0.0104002	0.00134185	0	0	0.023944	0.00769922	0.00282175	0.00434273	0
d Bacteria; p Chloroflexi; c Ktedonobacteria	0.00322477	0	0.00165785	0.0227077	0	0.0944632	0	0.0162934	0.0313344	0.01321	0.00153943	0.0029828	0.0239488	0	0.0117964	0.214525	0	0.0312057	0.00172233	0.00794571	0.107372	0.0221983	0.0392827	0	0	0.00285059	0.00152539	0.00448974	0.0179914	0.00566548	0.0016589	0.0559347	0.0333864	0.00721787	0.137434	0.00150941	0.0198731	0.00276572	0.00715389	0.072326	0.0156004	0.0053674	0.0132249	0.0185506	0.0366202	0.0256641	0.00282175	0	0.00294551
d Bacteria; p Verrucomicrobiota; c Chlamydiae	0.0096743	0.00818052	0.00663141	0.0590399	0.0106247	0.0594204	0.00332347	0.00296244	0.0746057	0.0379789	0.0123155	0.0119312	0.0410551	0.00168597	0	0.0366262	0.031211	0.0156028	0.00861163	0.00953486	0.0311726	0.0136605	0.0819812	0.0208485	0.00156514	0.0470347	0	0.0134692	0.0215897	0.0226619	0	0.0223739	0.00785561	0.0180447	0.0274868	0	0.0411657	0.00276572	0.0271848	0.023548	0.0121336	0.0107348	0.0281029	0.0556517	0.0183101	0.0436289	0.00705438	0.00434273	0.0162003
d Bacteria; p Fusobacteriota; c Fusobacteriia	0	0.00545368	0	0	0	0	0	0.00740609	0	0.0115588	0	0	0	0	0.0016852	0.017441	0.00468165	0	0.00172233	0	0	0	0.00170794	0.0191112	0.00156514	0.00285059	0	0	0.00359829	0.0198292	0.00829449	0.00124299	0	0	0	0.00150941	0.0141951	0.0138286	0	0	0	0.00134185	0	0	0.770433	0.0012832	0	0	0.0103093
d Bacteria; p Desulfobacterota; c Syntrophorhabdia	0.00806192	0.0449928	0.0033157	0.00908306	0	0.0411372	0	0.0399929	0	0.00990753	0	0.0387765	0.119744	0	0	0	0	0.012766	0	0	0.00346362	0	0.218617	0	0.00156514	0.00142529	0.00305078	0.00149658	0.00719657	0	0	0.00124299	0	0.0054134	0.0882472	0	0.241316	0	0.00429234	0.006728	0.0173337	0.00134185	0	0	0.0211271	0.00513281	0.00423263	0.00434273	0
d Bacteria; p Patescibacteria; c CPR2	0.03386	0.0272684	0.00828926	0.0105969	0.033392	0.0167596	0	0.100723	0	0.00330251	0.0092366	0.0343022	0.013685	0	0.0101112	0	0.0124844	0.0751773	0	0	0.0138545	0.081963	0.0273271	0	0	0.0441841	0	0	0.0287863	0.00849822	0.00331779	0.00497197	0	0.0162402	0.00434003	0	0.0496827	0	0.00286156	0.005046	0.0173337	0.0469647	0.00330622	0	0.0112678	0	0.00705438	0.0347418	0
d Bacteria; p Acidobacteriota; c Subgroup_25	0.00644953	0.00545368	0.00497356	0.0363323	0	0.07618	0	0.00740609	0.0253659	0.00825627	0.00307887	0.0014914	0.013685	0	0.0016852	0.017441	0.00156055	0.0070922	0	0	0.0346362	0.0717176	0.0905209	0	0	0.0114023	0	0	0.0539743	0.00566548	0.0215657	0.104411	0.00981952	0.00902234	0.169261	0.00452823	0.0113561	0.00276572	0.00715389	0.015138	0.0104002	0.00134185	0.014878	0.0170047	0.0154932	0.0436289	0.00141088	0.0057903	0
d Archaea; p Thermoplasmatota; c Thermoplasmata	0	0.00136342	0.0033157	0.00302769	0	0.0243776	0	0.00296244	0	0	0	0.0014914	0.330152	0.00337194	0	0.00523231	0	0.00425532	0	0	0	0	0.322801	0	0	0.0199541	0	0	0.00719657	0	0	0.0124299	0	0	0.208321	0	0.00993655	0.00276572	0	0.010092	0.00520012	0.0053674	0.00330622	0	0.00140847	0.0153984	0.00282175	0	0
d Bacteria; p Acidobacteriota; c AT-s3-28	0.00161238	0.00818052	0.00497356	0.087803	0	0.0259012	0.00664695	0.00888731	0.0626688	0.00330251	0.0138549	0.00894841	0.00171063	0.0168597	0.00505561	0.0784847	0.00780275	0.00283688	0	0.00317829	0.0207817	0.0683025	0.0273271	0	0	0.00142529	0	0.00897948	0.0161923	0.0127473	0.0232246	0.0994394	0.0314225	0.0198491	0.0506336	0	0.0127756	0.0248914	0.0329079	0.015138	0.00520012	0.00402555	0.0115718	0.0216423	0.0295779	0.0102656	0.00282175	0.0057903	0.00147275
d Bacteria; p Cyanobacteria; c Sericytochromatia	0.03386	0.00954394	0.00663141	0.0151384	0.00607128	0.0350428	0.00166174	0.00148122	0.0179054	0.00165125	0.00615773	0.0104398	0.0153957	0.00674388	0.00842602	0.0819729	0	0.00425532	0	0.00794571	0.0813951	0.0187832	0.134927	0	0	0.0256553	0.0106777	0.00448974	0.00719657	0.0184128	0	0.0646356	0.00589171	0.0126313	0.0679938	0.0181129	0.00425852	0.00553143	0.0157386	0.003364	0.0294673	0	0.00495933	0.00154588	0.0323948	0.0295137	0.00282175	0	0.00589102
d Bacteria; p Hydrogenedentes; c Hydrogenedentia	0.0145114	0.00818052	0.00828926	0.0696368	0	0.0060944	0.00830868	0.0148122	0.0104448	0.0379789	0.00769716	0.0178968	0.0222382	0.00168597	0.0016852	0.00697642	0.0109238	0.0156028	0.00172233	0.00317829	0.0155863	0.0119529	0.0273271	0.00521213	0	0.0213794	0.00152539	0.00299316	0.0107949	0.00424911	0.0132712	0.0186449	0.00589171	0.0433072	0.053527	0	0.0397462	0.00276572	0.0558004	0.003364	0.0693349	0.0228114	0.0181842	0.0200965	0.0112678	0.00898242	0.00282175	0.0202661	0.00147275
d Bacteria; p WS2; c norank_p WS2	0.00322477	0.0218147	0.0033157	0.0302769	0.00303564	0.0259012	0.00166174	0.0236995	0.00298423	0.00660502	0.010776	0.00745701	0.112902	0.0151737	0	0	0.0327715	0.00283688	0	0.00635657	0.055418	0.0256134	0.109308	0	0.00469542	0	0	0	0.00359829	0.00566548	0.00663559	0.0236169	0.0707005	0.0144357	0.049187	0	0.0198731	0.0221257	0.0629543	0.00841	0.027734	0.0026837	0.0347153	0	0.0183101	0.00641601	0	0.00144758	0
d Bacteria; p Patescibacteria; c Parcubacteria	0	0.254959	0.00497356	0.00302769	0.0136604	0.0959868	0.00332347	0.00888731	0.00149211	0.0891678	0.0046183	0.0014914	0.0119744	0.00168597	0	0.0296498	0	0.0070922	0	0.033372	0.00865906	0.00341513	0.00512383	0.00347476	0	0.0156782	0.00610156	0.00149658	0.00359829	0.0155801	0.0016589	0.00248599	0.019639	0.00721787	0.0448469	0	0.00425852	0.0138286	0.00572312	0	0.0104002	0.0080511	0.00991867	0.00309176	0	0.00513281	0.00282175	0.0144758	0.00589102
d Bacteria; p WPS-2; c norank_p WPS-2	0.0145114	0.0190879	0.0132628	0.00605538	0.00303564	0.0045708	0.00664695	0.00148122	0.0746057	0.00495376	0.0230915	0	0	0.00168597	0.00337041	0.0488349	0.0031211	0.00425532	0.00516698	0.00953486	0.0242454	0.153681	0.00512383	0.00694951	0.00469542	0.00855176	0.0320332	0.00149658	0.00359829	0.0198292	0	0.0546917	0.0255307	0.0108268	0.00144668	0.00301882	0.00851704	0	0.0100155	0.01682	0.0173337	0.0080511	0.00330622	0.0200965	0.0126762	0.0102656	0	0.0057903	0.0530191
d Bacteria; p WS1; c norank_p WS1	0.0161238	0.00545368	0	0.00454153	0	0.0319956	0	0.013331	0	0	0.00307887	0.00745701	0.145404	0	0.0016852	0.00523231	0.00156055	0.0539007	0	0	0.0155863	0	0.0853971	0	0	0.0783911	0	0	0	0	0.00331779	0.00994394	0	0.0252626	0.0347202	0	0.0695558	0	0.0314771	0.001682	0.027734	0.0241533	0.00165311	0	0.00281694	0.0012832	0.00141088	0.00723788	0
d Bacteria; p Desulfobacterota; c Desulfobaccia	0.00322477	0.00818052	0.0033157	0.00908306	0	0.083798	0	0.0651736	0	0.0280713	0.00153943	0.0134226	0.0581614	0	0	0	0	0	0	0	0.00173181	0	0.0563621	0	0	0.00142529	0.00152539	0	0.0143931	0.00566548	0	0.00994394	0	0.0288715	0.231468	0	0.0283901	0	0.00286156	0.013456	0.0242672	0.00134185	0	0	0.0126762	0.00513281	0.00141088	0.0159233	0
d Bacteria; p Nitrospirota; c 4-29-1	0	0.00136342	0	0.00605538	0	0.0259012	0	0.0488802	0	0.0792602	0.0169338	0.029828	0.0410551	0	0	0	0.0062422	0.00283688	0	0.00158914	0.256308	0.00170756	0.0170794	0	0	0	0	0	0.0179914	0	0.0016589	0.00621496	0.00392781	0.00902234	0.147561	0	0.00141951	0.00276572	0.00143078	0.010092	0	0	0	0.00618353	0	0.00641601	0.00141088	0.00144758	0
d Bacteria; p Acidobacteriota; c Subgroup_21	0	0.0109074	0	0	0	0.112746	0	0	0	0	0	0	0.0530295	0	0	0	0	0	0	0	0	0	0.28181	0	0	0.00142529	0	0	0.00179914	0	0	0	0	0.00180447	0.164921	0.00150941	0.0113561	0	0.00143078	0.001682	0.00173337	0	0	0	0.00422541	0	0.00141088	0	0
d Bacteria; p Dadabacteria; c Dadabacteriia	0.00161238	0.00545368	0	0.0151384	0.00151782	0.0518024	0.00166174	0.00444365	0.00149211	0.0264201	0.00153943	0.0343022	0.0205276	0.00168597	0.00674082	0	0	0.00141844	0	0	0.0294408	0.00512269	0.0256191	0.00347476	0	0.00285059	0	0.00149658	0.0215897	0.00141637	0.0132712	0.0186449	0.00981952	0.0180447	0.192408	0.00150941	0.00283901	0.00276572	0.00715389	0.006728	0.013867	0.00402555	0.0115718	0.0154588	0.0154932	0.0102656	0.00282175	0.00723788	0
d Bacteria; p Armatimonadota; c Armatimonadia	0.0225734	0	0.0132628	0.00454153	0.00151782	0	0.00498521	0	0.0552082	0.0115588	0.00615773	0.0014914	0	0.00505791	0.00505561	0.111623	0.00468165	0.00141844	0	0.0254263	0.00519543	0.0512269	0	0.00347476	0.00626056	0.0171035	0.00152539	0.00149658	0.00539743	0.0184128	0.00995338	0.0584207	0.041242	0.00902234	0	0	0.0156146	0.00276572	0.00429234	0	0.00866686	0.00402555	0.0231436	0.00309176	0.0112678	0.0295137	0.00423263	0.0144758	0.00736377
d Bacteria; p WS4; c norank_p WS4	0.0677201	0.0109074	0.0033157	0.00302769	0	0.0426608	0.00166174	0	0	0	0.00153943	0.0014914	0.114612	0	0	0	0.0062422	0.0255319	0	0	0.0173181	0	0.0905209	0	0	0.00997705	0	0.00448974	0	0.0141637	0	0.00372898	0	0.00902234	0.0376136	0.00150941	0.0227121	0	0	0.001682	0.00520012	0.0120766	0	0	0.00704235	0.00513281	0	0.00434273	0.00147275
d Bacteria; p RCP2-54; c norank_p RCP2-54	0.00644953	0.00136342	0.00165785	0.0605538	0.00151782	0.007618	0	0.00740609	0.00746057	0.0346764	0.00153943	0.0656217	0.00342126	0	0.0134816	0	0.0062422	0.00141844	0	0	0.0207817	0.00853781	0.0170794	0	0	0.0327817	0	0.00299316	0.00899572	0.00849822	0.0132712	0.0186449	0.00981952	0.0144357	0.0202535	0	0.0113561	0	0.0543696	0.003364	0.0242672	0.00134185	0.00661244	0.00618353	0.00985929	0.0153984	0.00141088	0.0173709	0.0132548
d Bacteria; p Campilobacterota; c Campylobacteria	0	0.00136342	0.00165785	0	0	0	0	0.0148122	0	0	0.00307887	0	0.48753	0	0	0.00348821	0.00156055	0.00141844	0	0.00158914	0.00346362	0.00341513	0	0	0	0.00570117	0.00457617	0	0.00719657	0	0	0.00248599	0.00785561	0	0	0	0.0326487	0.00276572	0	0	0	0.00939295	0	0.00154588	0.00140847	0.0012832	0.00282175	0.00144758	0.00294551
d Bacteria; p Proteobacteria; c unclassified_p Proteobacteria	0.00483715	0.0177245	0.0265256	0.00302769	0.0136604	0.0106652	0	0.00296244	0.00746057	0.00330251	0.00615773	0.0432507	0	0	0.0016852	0.0261616	0.0156055	0.0184397	0.00344465	0.00635657	0.00692725	0.0204908	0.00512383	0.00347476	0.00156514	0.0285059	0.00762695	0.00897948	0.00539743	0.0184128	0.0016589	0.00124299	0.0019639	0.0162402	0	0	0	0	0.00858467	0.005046	0.0294673	0.00939295	0.0181842	0.00618353	0.00281694	0.012832	0.00282175	0.00434273	0.0986745
d Bacteria; p Spirochaetota; c Leptospirae	0.0177362	0.0368123	0	0.00454153	0.0121426	0.0091416	0	0.00296244	0	0.0346764	0.010776	0.0193882	0.0290807	0	0	0.0139528	0.00156055	0.00141844	0	0	0.00173181	0	0.0222032	0.00173738	0	0.161058	0	0	0	0.00991459	0.0016589	0.00372898	0	0.0054134	0.0289335	0	0.0184536	0	0.00429234	0.003364	0.00866686	0.00402555	0	0.00154588	0.00422541	0	0	0.00144758	0.011782
d Bacteria; p Deferrisomatota; c Defferrisomatia	0.0145114	0.00136342	0.0033157	0	0	0.0045708	0	0.0118497	0	0.0165125	0.0138549	0.0357936	0.0153957	0	0.0016852	0.0017441	0.00468165	0.012766	0	0	0.0190499	0.00853781	0.0136635	0	0.00156514	0.0470347	0	0	0.0521752	0.00708185	0	0.0111869	0.00392781	0.00902234	0.0130201	0	0.00709753	0	0.00143078	0.005046	0.0242672	0	0	0.00154588	0.023944	0.00641601	0.00141088	0.00144758	0
d Bacteria; p Planctomycetota; c vadinHA49	0.0193486	0.00272684	0.00994711	0.00302769	0.00303564	0.0121888	0.00166174	0	0.013429	0.00165125	0.00615773	0.0014914	0	0	0.00842602	0.0645319	0.0031211	0.00141844	0.00344465	0.0921703	0.00692725	0.0665949	0.00341588	0	0.00156514	0.0498853	0.00762695	0.00149658	0	0.00708185	0.0016589	0.00994394	0.0157112	0.00180447	0.0057867	0	0.00141951	0	0	0	0.00173337	0.0053674	0.00826556	0	0.0112678	0.0012832	0.00846525	0.0130282	0.0162003
d Bacteria; p Desulfobacterota; c Desulfomonilia	0.00806192	0.0190879	0.0033157	0.00151384	0	0.07618	0	0.0385117	0	0.0396301	0	0.0641303	0.0222382	0	0.0016852	0	0.0062422	0.00425532	0	0	0.00519543	0	0.0187874	0	0	0	0	0.00149658	0.0179914	0.00141637	0	0.00124299	0	0.0162402	0.0795672	0	0.0283901	0.00276572	0.0186001	0	0.0208005	0	0	0	0.00140847	0	0	0.00434273	0.00147275
d Bacteria; p Firmicutes; c Limnochordia	0	0.0068171	0.00497356	0.00302769	0.00151782	0.0578968	0	0.00740609	0	0.00165125	0	0.0178968	0.0444764	0	0.00337041	0	0.0062422	0.012766	0	0	0.00865906	0.00512269	0.0631939	0	0	0.00427588	0	0.00299316	0.012594	0	0	0.0149159	0	0.0054134	0.140328	0	0.0184536	0.00276572	0.00715389	0.00841	0.00173337	0	0	0.00309176	0.00563388	0.0115488	0.00282175	0	0.00441826
d Bacteria; p Zixibacteria; c norank_p Zixibacteria	0.0193486	0.0654441	0.00497356	0.00151384	0	0.0198068	0	0.00740609	0	0.0115588	0.00153943	0.00596561	0.0855315	0	0	0.00348821	0.0124844	0.00425532	0	0	0.00865906	0.0170756	0.059778	0.00173738	0	0.00142529	0	0	0.00899572	0	0.00663559	0.00870095	0.00392781	0.00902234	0.0303802	0.00150941	0.0156146	0.00276572	0.0200309	0.005046	0.0260006	0.00939295	0.00661244	0	0.00140847	0.00256641	0	0	0
d Bacteria; p Patescibacteria; c ABY1	0.00483715	0.0872588	0.00165785	0.00302769	0.0379455	0.030472	0.00166174	0.0236995	0	0.0429326	0.0123155	0.0134226	0.00684252	0	0.00337041	0.00523231	0.0031211	0.0070922	0	0.00317829	0.00346362	0.0102454	0.00853971	0	0	0.02423	0.00152539	0	0.00179914	0.00566548	0	0	0	0.0108268	0.00868005	0.00150941	0.0113561	0.0165943	0.00572312	0	0.013867	0.00939295	0	0.00618353	0.00281694	0.00384961	0.00282175	0.0057903	0.017673
d Bacteria; p Firmicutes; c unclassified_p Firmicutes	0.0354724	0.00545368	0.0033157	0.0105969	0.0288386	0.0137124	0.00332347	0	0	0.00330251	0	0.00596561	0.0188169	0.00337194	0.00337041	0	0.0062422	0.00992908	0	0.00158914	0.00692725	0.00170756	0.0478224	0.00347476	0.00313028	0.0171035	0.00152539	0.0224487	0.00179914	0.0169964	0.00663559	0.00870095	0.00392781	0.00360894	0.0332735	0	0.0255511	0	0.00572312	0.005046	0.00866686	0.00402555	0	0.00154588	0.00845082	0.0115488	0.00141088	0.00868546	0.0294551
d Bacteria; p Bacteroidota; c Kapabacteria	0.0241857	0.0313586	0.0033157	0	0.0136604	0.0015236	0	0.00148122	0.00149211	0.0462351	0.010776	0	0.0153957	0	0.00337041	0.00523231	0.00468165	0.0070922	0	0.00317829	0.00346362	0.00341513	0.00341588	0	0	0.0954946	0.00610156	0	0.00359829	0.0127473	0	0.00248599	0.00785561	0.00360894	0.00144668	0	0.00283901	0	0	0.001682	0.0173337	0.0147603	0.00165311	0	0.00281694	0	0.0056435	0.00434273	0.0486009
d Bacteria; p Actinobacteriota; c unclassified_p Actinobacteriota	0.00644953	0	0.00497356	0.0181661	0.00303564	0.0777036	0	0.0103685	0	0.00330251	0.0046183	0.00745701	0.0410551	0.00168597	0	0	0.00156055	0.00283688	0	0.0143023	0.00519543	0.00341513	0.0512383	0.00173738	0	0	0.00152539	0	0.00359829	0	0.00331779	0.00994394	0.00589171	0.00902234	0.0564203	0	0.0170341	0	0.00715389	0.015138	0.00520012	0	0	0	0.0126762	0.00256641	0.00423263	0.00144758	0
d Bacteria; p Acidobacteriota; c unclassified_p Acidobacteriota	0.00322477	0.00409026	0.0033157	0.00151384	0	0.0182832	0.00498521	0.00444365	0.108924	0.00825627	0.0123155	0.0029828	0.0153957	0.00168597	0	0.0139528	0.00780275	0.00283688	0.00172233	0.00158914	0	0.0290286	0.0222032	0	0.00156514	0.00142529	0	0.00149658	0.00179914	0.00283274	0.0132712	0.0211309	0.0117834	0.00180447	0.0217001	0	0.00283901	0	0.00286156	0	0.0104002	0	0.00826556	0.0108212	0.00140847	0.00513281	0.00282175	0.00144758	0
d Bacteria; p Gemmatimonadota; c Longimicrobia	0.0290229	0.00136342	0.00828926	0.00605538	0.00455346	0.0015236	0	0.00148122	0	0.0148613	0.00153943	0.0029828	0	0.00337194	0.00337041	0.0104646	0.0124844	0.012766	0.00344465	0	0.00519543	0.0153681	0.00512383	0	0	0	0.00152539	0.0149658	0.012594	0.0169964	0.00331779	0.0273458	0.00589171	0.0162402	0.00144668	0	0.00993655	0	0	0.006728	0.027734	0	0	0.00154588	0.00563388	0.0205312	0.00423263	0.00289515	0
d Archaea; p Nanoarchaeota; c Nanoarchaeia	0.00644953	0.0218147	0	0	0.00151782	0.015236	0.00166174	0.00888731	0	0.00825627	0.00307887	0	0.0205276	0	0	0.0104646	0.00780275	0.0269504	0	0	0.00692725	0.00853781	0.0614859	0	0	0.0213794	0	0.00149658	0.0143931	0.00283274	0.00995338	0.0124299	0.0019639	0.0126313	0.00723338	0	0.0156146	0.00553143	0.0100155	0	0.0225338	0.0214696	0	0	0.00422541	0	0.00141088	0	0
d Bacteria; p Entotheonellaeota; c Entotheonellia	0.00161238	0	0.00663141	0.0105969	0	0.0060944	0	0.00592487	0.0104448	0.00165125	0	0.0104398	0	0	0.0016852	0.0209293	0	0	0.00344465	0.00476743	0.0883224	0.0221983	0.00683177	0	0	0.00142529	0.00152539	0	0.00359829	0	0.00331779	0.0273458	0.0373142	0	0.0115734	0.00452823	0.00141951	0	0	0.003364	0.013867	0	0.00661244	0.0154588	0.00985929	0.0346465	0.00141088	0.0057903	0
d Bacteria; p Planctomycetota; c Pla3_lineage	0	0.00272684	0.00165785	0.00454153	0	0.0198068	0.00332347	0.0118497	0.00149211	0.00330251	0.0046183	0.00596561	0.0410551	0.00337194	0.0016852	0	0.0140449	0.0070922	0	0	0.00692725	0.00512269	0.0392827	0	0	0.00142529	0	0	0.00179914	0.00141637	0.00497669	0.0149159	0.0019639	0.0144357	0.0231468	0	0.0511022	0	0.0286156	0	0.0190671	0	0.00165311	0	0.00140847	0.00384961	0.00141088	0.00144758	0
d Bacteria; p Latescibacterota; c Latescibacteria	0	0.00409026	0	0.00151384	0	0.0289484	0	0.00296244	0.00447634	0.00330251	0	0.0119312	0.0752677	0	0	0.00523231	0	0.00141844	0	0.00158914	0.0155863	0	0.0666097	0	0	0.00142529	0.00152539	0	0.0143931	0.00141637	0.0016589	0.0124299	0	0.00360894	0.0434003	0	0.00993655	0	0.00143078	0	0.00346675	0	0	0.00463765	0.00281694	0.00513281	0.00141088	0.00289515	0
d Bacteria; p Chloroflexi; c SHA-26	0.00806192	0	0	0.00454153	0	0.0121888	0	0.013331	0	0.0363276	0	0.00596561	0.0581614	0	0	0.00348821	0	0.00992908	0	0	0.00519543	0	0.0222032	0	0	0.00285059	0	0	0.00359829	0	0	0	0	0.00721787	0.0839072	0	0.0141951	0.00553143	0.00143078	0.001682	0.0104002	0	0.00165311	0	0	0.0012832	0	0.00723788	0
d Bacteria; p Actinobacteriota; c Rubrobacteria	0.00644953	0.00136342	0	0.0151384	0.00151782	0	0.00332347	0.00296244	0.00447634	0.00330251	0.00153943	0	0.00342126	0	0.00842602	0.0261616	0.00156055	0.00567376	0	0	0.0242454	0.0153681	0.00341588	0	0	0.00570117	0.00915234	0	0.0107949	0	0	0.0646356	0	0	0.00144668	0.00150941	0	0	0	0.010092	0.0225338	0	0.00165311	0.00618353	0.00281694	0.012832	0.011287	0.00723788	0.00294551
d Bacteria; p Firmicutes; c Syntrophomonadia	0.00161238	0	0.00165785	0	0.0075891	0.007618	0	0.013331	0	0.00495376	0.00153943	0.00447421	0.0119744	0	0	0.0017441	0	0.0113475	0	0	0	0	0.0239112	0	0	0.0627129	0	0	0.00359829	0	0	0.00372898	0	0	0.0101267	0	0.0709753	0	0	0.006728	0.00866686	0	0.00165311	0.00154588	0.00422541	0.00256641	0	0.00144758	0.00441826
d Bacteria; p Planctomycetota; c unclassified_p Planctomycetota	0.00161238	0.00818052	0.0033157	0.00302769	0	0.0243776	0	0.00888731	0.00746057	0.00495376	0.00153943	0.0134226	0.0359232	0	0	0.0122087	0.00156055	0.00567376	0	0	0.0103909	0	0.0461144	0	0	0	0	0.00299316	0.00179914	0	0	0.00745796	0.0019639	0	0.0332735	0	0.00709753	0	0.00572312	0	0	0	0.00330622	0.00309176	0	0.00769922	0.00282175	0.00289515	0
d Bacteria; p Acidobacteriota; c Subgroup_5	0	0.00136342	0.0033157	0.0211938	0	0.0091416	0.00498521	0	0.00149211	0	0.00153943	0.0014914	0.00342126	0	0.0016852	0.0191852	0	0.00567376	0	0	0.0294408	0.0170756	0.0170794	0	0	0.00427588	0	0	0.0179914	0	0	0.0323178	0.00589171	0.00360894	0.0144668	0	0.00425852	0.00276572	0.00286156	0.011774	0.00520012	0.00402555	0.00165311	0.00463765	0.0112678	0.00769922	0.00423263	0.00144758	0
d Bacteria; p Gemmatimonadota; c AKAU4049	0.00322477	0	0	0.0151384	0	0.0137124	0	0.00148122	0	0	0	0.0014914	0.00342126	0	0.0016852	0.00348821	0	0.00141844	0	0	0.00346362	0.00341513	0.0239112	0	0	0	0	0	0.00179914	0.00283274	0.00663559	0.0534487	0	0.00902234	0.0448469	0	0.00851704	0.00276572	0.00858467	0.00841	0.00346675	0	0.00330622	0.00927529	0.00704235	0.0141152	0.00141088	0.00144758	0
d Bacteria; p Actinobacteriota; c RBG-16-55-12	0	0	0	0.00151384	0	0.0502788	0.00166174	0	0	0.00330251	0	0.0029828	0.0496083	0	0	0	0	0.0340426	0	0	0.00692725	0	0.0546541	0	0	0	0	0	0.0233889	0	0	0.0174019	0	0.00180447	0.0130201	0	0.0141951	0.00276572	0.00143078	0.001682	0	0	0	0	0	0.00384961	0	0	0
d Bacteria; p Fibrobacterota; c Fibrobacteria	0.0306353	0.00954394	0.00165785	0.00302769	0.00607128	0.0106652	0	0	0	0.0297226	0	0.0029828	0.00342126	0	0.0016852	0.0017441	0.0062422	0.00851064	0	0	0.00346362	0.0153681	0.00512383	0	0.00313028	0.0128276	0	0	0.00359829	0.0155801	0	0.0111869	0	0.00180447	0.00434003	0	0.0198731	0	0.00572312	0.001682	0.00520012	0.00939295	0.00165311	0	0.00563388	0.0102656	0.00141088	0.00144758	0.00147275
d Bacteria; p Cyanobacteria; c unclassified_p Cyanobacteria	0.00806192	0.00136342	0.0033157	0	0.0075891	0.0091416	0	0.00296244	0.00447634	0	0	0.00894841	0.00513189	0.00168597	0	0.00872052	0	0.00141844	0	0	0.00346362	0.00512269	0.00512383	0	0	0.0128276	0.035084	0.00299316	0.00359829	0.0155801	0	0.00497197	0	0.00360894	0.00289335	0.0286788	0.00141951	0	0	0.003364	0.00346675	0.00134185	0.00165311	0.00309176	0.0436626	0.00513281	0	0.00144758	0.00147275
d Bacteria; p Gemmatimonadota; c S0134_terrestrial_group	0.0241857	0.00136342	0	0.00454153	0	0.0060944	0	0.00296244	0	0.00990753	0.00307887	0.0104398	0.00513189	0	0	0.0017441	0.00468165	0.00851064	0	0	0.0121227	0.00853781	0.0187874	0	0	0.00285059	0.00152539	0	0.00179914	0.00708185	0	0.00372898	0	0.00902234	0.0376136	0	0.0127756	0.00829715	0	0	0.0312007	0	0.00165311	0.00154588	0	0.0205312	0.00705438	0.00289515	0
d Bacteria; p Armatimonadota; c DG-56	0	0.00136342	0	0	0	0.0563732	0	0	0	0	0	0	0.0803996	0	0	0.0017441	0	0.0070922	0	0	0	0	0.0444065	0	0	0	0	0	0	0	0	0.00248599	0	0	0.0679938	0	0.00425852	0	0.00286156	0.003364	0	0	0	0	0.00140847	0	0	0	0
d Bacteria; p Firmicutes; c Desulfotomaculia	0	0.00136342	0	0.00756922	0	0.0060944	0	0	0	0	0	0.0029828	0.0872421	0	0	0	0	0.00141844	0	0	0	0	0.0649018	0	0	0.00142529	0	0	0	0	0	0.00497197	0.0019639	0	0.0260402	0	0.0369072	0	0	0.021866	0	0	0	0	0	0.00513281	0.00141088	0.00144758	0
d Bacteria; p Acidobacteriota; c Subgroup_11	0	0	0	0.0105969	0	0.0106652	0	0	0.00596846	0.00165125	0	0	0.00342126	0	0	0.00872052	0.00156055	0.00141844	0	0	0.0173181	0.00512269	0.0239112	0	0	0.00142529	0.00152539	0	0.00719657	0.00141637	0	0.0372898	0.0019639	0.00180447	0.0173601	0	0.00425852	0	0	0	0.00520012	0	0	0.00309176	0.00422541	0.0153984	0	0	0
d Bacteria; p Planctomycetota; c Pla4_lineage	0	0.00409026	0	0.00151384	0	0.0121888	0	0.00148122	0	0	0.0046183	0	0.0427657	0	0.0016852	0.00348821	0.00156055	0.00141844	0	0.00158914	0.00519543	0.00170756	0.0666097	0	0	0	0	0	0.00179914	0.00141637	0	0.00372898	0	0	0.0390602	0	0.00141951	0	0.00143078	0.003364	0	0	0	0	0.00140847	0.0012832	0	0	0
d Bacteria; p Fibrobacterota; c Chitinivibrionia	0.00161238	0.0572636	0.0033157	0.00302769	0	0.0182832	0	0.00592487	0	0.00660502	0.00153943	0.0029828	0.0119744	0.00505791	0	0	0.00156055	0.00141844	0	0.00476743	0.00519543	0	0.0102477	0	0	0	0	0	0.00719657	0.00283274	0.0016589	0	0.0019639	0.00902234	0.0057867	0	0.00709753	0	0.00572312	0	0.00346675	0	0.00165311	0	0	0	0	0	0
d Bacteria; p Bacteroidota; c Rhodothermia	0.0161238	0.0190879	0	0.00454153	0.00303564	0	0	0.00296244	0	0.00165125	0.00153943	0	0	0	0	0.0156969	0.00156055	0	0.00516698	0.00476743	0.00692725	0.00170756	0	0	0	0.00142529	0	0.0134692	0	0.00141637	0	0.0174019	0	0	0.00289335	0	0.00141951	0.00553143	0	0	0.0312007	0.00402555	0.00165311	0.00618353	0.00281694	0.0102656	0.00423263	0.00144758	0
d Bacteria; p Actinobacteriota; c WCHB1-81	0	0	0	0	0	0.0441844	0	0	0	0	0	0	0.0564508	0	0	0	0	0	0	0	0	0	0.0409906	0	0	0	0	0	0	0	0	0.00124299	0	0	0.0260402	0	0.00993655	0	0	0	0.00173337	0	0	0	0	0	0	0	0
d Bacteria; p Desulfobacterota; c unclassified_p Desulfobacterota	0	0.0068171	0.0033157	0	0	0.0487552	0	0.00148122	0	0.00825627	0	0.00596561	0.0153957	0	0	0	0	0	0	0.00317829	0	0	0.0136635	0	0	0	0	0	0	0	0	0	0	0.00180447	0.0520803	0	0	0	0.00572312	0	0	0.00402555	0	0	0	0	0	0	0.00883652
d Bacteria; p Armatimonadota; c unclassified_p Armatimonadota	0.00806192	0	0	0	0	0.0121888	0	0.00148122	0	0	0	0.0029828	0.0119744	0	0	0	0.00156055	0.0070922	0	0	0.00173181	0	0.0409906	0	0	0	0	0	0	0.00424911	0	0	0	0	0.0217001	0	0.0170341	0.00553143	0	0.003364	0	0.00134185	0	0	0	0.00256641	0	0	0
d Bacteria; p Elusimicrobiota; c Elusimicrobia	0.00806192	0.0190879	0	0	0.00151782	0	0	0.00148122	0	0.00990753	0.00307887	0.0014914	0.00342126	0	0	0.00348821	0	0	0	0.0127131	0.0103909	0	0.00512383	0.00521213	0	0.00427588	0	0	0.00539743	0.00283274	0	0.00870095	0.0019639	0	0.0144668	0.00150941	0.0127756	0	0.00143078	0.005046	0.00173337	0	0.00165311	0	0.00140847	0.00513281	0	0	0
d Bacteria; p Halanaerobiaeota; c Halanaerobiia	0.0951306	0	0	0	0.00151782	0.0030472	0	0	0	0	0	0	0	0	0.0387597	0	0	0	0	0	0.00865906	0.00341513	0	0	0	0	0	0	0	0	0	0.00124299	0.0019639	0	0	0	0.00567803	0	0	0	0.00520012	0	0	0	0.00140847	0	0	0	0
d Bacteria; p TA06; c norank_p TA06	0	0	0	0	0	0	0	0	0	0	0	0	0.13685	0	0	0	0	0.00283688	0	0	0	0	0.0153715	0	0	0	0	0	0	0	0	0	0	0	0.0115734	0	0.00141951	0	0	0	0	0	0	0	0	0	0	0	0
d Bacteria; p Patescibacteria; c Berkelbacteria	0.0145114	0.00818052	0.00165785	0	0	0.0015236	0	0.0118497	0.00596846	0.01321	0	0	0.00855315	0	0	0.00697642	0	0.00425532	0	0	0	0	0	0	0	0.00427588	0	0	0	0.00849822	0	0.00497197	0	0.0054134	0	0	0.00851704	0	0	0	0.00173337	0.0107348	0	0	0.00422541	0.00256641	0	0.00868546	0
d Bacteria; p Verrucomicrobiota; c Omnitrophia	0	0.0068171	0	0.00302769	0	0.0121888	0	0	0	0	0	0	0.0239488	0.00337194	0	0.00523231	0	0.00425532	0	0	0	0.00512269	0.0187874	0	0	0	0	0	0	0.00141637	0	0.00124299	0.00392781	0	0.0144668	0	0.0113561	0	0.00286156	0.003364	0.00173337	0.0026837	0.00165311	0.00772941	0.00281694	0.00256641	0	0	0
d Bacteria; p Patescibacteria; c unclassified_p Patescibacteria	0	0.00409026	0	0	0.00303564	0.0198068	0	0.00592487	0.00298423	0.0363276	0	0	0	0	0	0.0017441	0	0	0	0	0	0	0.00512383	0	0	0	0	0	0	0	0	0	0	0	0.0115734	0	0	0	0.00143078	0	0.00693349	0.00134185	0.00495933	0	0.00985929	0	0	0.00289515	0
d Bacteria; p Planctomycetota; c BD7-11	0	0.0068171	0	0.00908306	0.00151782	0.0045708	0	0	0	0.00165125	0	0.0014914	0	0.00168597	0.0016852	0	0	0.00141844	0	0	0.00346362	0	0.0119556	0	0	0.00142529	0	0	0.00179914	0.00991459	0.00663559	0.0111869	0.0019639	0.00360894	0.0202535	0.00301882	0	0	0.00143078	0	0.00173337	0	0	0.00463765	0.00281694	0.00513281	0.00141088	0	0
d Bacteria; p Abditibacteriota; c Abditibacteria	0.00644953	0	0.00663141	0	0	0	0.00997042	0	0.0193975	0.00165125	0.00615773	0	0	0.00168597	0	0.0122087	0	0.00141844	0	0	0	0	0	0.00173738	0.00469542	0.00855176	0.00305078	0.0134692	0	0	0	0	0.0019639	0	0	0	0	0	0	0	0	0.00134185	0.0264498	0	0	0.0012832	0.00141088	0.00144758	0
d Bacteria; p Firmicutes; c norank_p Firmicutes	0	0	0	0	0	0	0	0	0	0	0	0	0.0171063	0	0	0.00697642	0	0	0	0	0	0	0.00512383	0	0	0	0	0	0	0	0	0	0	0	0	0	0.0851704	0	0	0	0	0	0	0	0	0	0	0	0
d Bacteria; p Spirochaetota; c V2072-189E03	0.00322477	0.00136342	0	0	0.0182138	0	0	0	0	0	0	0	0.00171063	0	0.00337041	0	0	0	0	0	0	0	0.00341588	0	0	0.0598623	0	0	0	0.00283274	0	0	0	0	0.00289335	0	0	0	0	0	0	0.0026837	0	0	0	0	0.00282175	0	0.00441826
d Archaea; p Crenarchaeota; c Methanomethylicia	0	0	0	0	0	0	0	0	0	0	0	0	0.0478976	0	0	0	0	0	0	0	0	0	0.0426985	0	0	0	0	0	0	0	0	0	0	0	0.0332735	0	0	0	0	0	0	0	0	0	0	0	0	0	0
d Bacteria; p Acidobacteriota; c Subgroup_19	0	0	0	0	0	0	0	0.00148122	0	0	0	0	0.0239488	0	0	0	0	0.00141844	0	0	0	0	0.0631939	0	0	0	0	0	0	0	0	0	0	0	0.0144668	0	0.00425852	0	0	0	0	0	0	0	0	0	0	0	0
d Bacteria; p DTB120; c norank_p DTB120	0	0	0	0.00454153	0	0.0060944	0	0	0	0.0528402	0	0.00447421	0.00513189	0	0	0	0	0	0	0	0.00173181	0	0.00170794	0	0	0	0	0	0	0	0	0	0	0	0.0159134	0	0	0	0.00858467	0	0	0	0	0	0	0	0	0	0
d Bacteria; p Planctomycetota; c Brocadiae	0	0.00136342	0	0.00454153	0	0.0030472	0	0	0	0.00495376	0	0.00745701	0.013685	0.00337194	0	0	0	0	0	0	0.0103909	0	0.0153715	0	0	0.00142529	0	0	0	0.00283274	0.00331779	0.00372898	0	0.0054134	0.0115734	0	0	0	0.00429234	0.001682	0	0	0	0.00154588	0	0.00384961	0	0	0
d Bacteria; p Calditrichota; c Calditrichia	0	0	0	0	0	0.0015236	0	0.00148122	0	0	0	0	0.0359232	0	0	0	0	0	0	0	0	0	0.0341588	0	0	0.00142529	0	0	0	0	0	0	0	0	0.0274868	0	0	0	0	0.001682	0	0	0	0	0	0	0	0	0
d Bacteria; p Gemmatimonadota; c BD2-11_terrestrial_group	0.0096743	0.00136342	0.00165785	0.00302769	0	0.0091416	0	0	0	0.00165125	0.0046183	0	0.0153957	0	0	0	0	0	0	0	0.00519543	0.00341513	0.00341588	0	0	0	0	0	0.00719657	0	0	0.00248599	0	0.00721787	0.0057867	0	0.00141951	0	0	0.003364	0.00346675	0	0	0.00309176	0	0.0012832	0.0056435	0.00144758	0
d Bacteria; p Acetothermia; c Acetothermiia	0	0	0	0	0	0	0	0	0	0	0	0	0.0735571	0	0	0	0	0	0	0	0	0	0.0273271	0	0	0	0	0	0	0	0	0	0	0	0	0	0.00141951	0	0	0	0	0	0	0	0	0	0	0	0
d Bacteria; p Patescibacteria; c WWE3	0.00322477	0.0149976	0.0033157	0.00151384	0	0	0.00498521	0.00444365	0	0.00165125	0.00307887	0.0014914	0.00342126	0	0	0	0	0.00425532	0	0	0.0121227	0	0	0	0	0	0	0	0	0.00283274	0	0	0	0.00360894	0.0130201	0	0	0	0	0	0	0	0	0	0	0	0	0	0
d Bacteria; p Chloroflexi; c AD3	0	0	0	0.00454153	0	0	0	0	0.0164133	0	0	0	0	0	0	0.0261616	0	0	0	0	0.00173181	0.00170756	0.0102477	0	0	0.00142529	0	0	0.00179914	0.00141637	0	0	0.00392781	0	0.00144668	0	0	0.00276572	0	0.006728	0.00173337	0	0	0	0	0.00256641	0	0	0
d Bacteria; p Firmicutes; c D8A-2	0	0.00136342	0	0	0	0	0	0	0	0	0	0.00447421	0.0496083	0	0	0	0	0.00425532	0	0	0	0	0.0119556	0	0	0	0	0	0.00179914	0	0	0	0	0	0.00289335	0	0.00283901	0	0	0	0	0	0	0	0	0	0	0	0
d Bacteria; p Synergistota; c Synergistia	0	0	0	0	0	0	0	0	0	0	0	0	0	0	0	0.0122087	0	0.00425532	0	0	0	0	0.00170794	0	0	0	0.00152539	0	0	0	0	0	0	0	0	0.00150941	0.0440047	0	0.00143078	0	0.00173337	0	0	0	0.00140847	0	0	0	0
d Bacteria; p Firmicutes; c Symbiobacteriia	0.00161238	0	0	0	0	0.015236	0	0	0	0	0	0	0.00171063	0	0.0016852	0.00348821	0	0	0.00344465	0	0.00173181	0	0.00341588	0	0	0	0	0.00149658	0	0	0	0.00124299	0	0	0.0173601	0	0.00851704	0	0	0	0	0.0026837	0	0	0	0	0	0.00144758	0
d Bacteria; p Spirochaetota; c MVP-15	0	0	0	0	0.00151782	0	0	0.00296244	0	0	0.00153943	0	0	0	0	0	0	0.00141844	0	0	0.00173181	0	0.00170794	0	0	0.0213794	0	0	0.00359829	0	0	0	0	0.00180447	0	0	0.00141951	0	0	0	0.00173337	0.0053674	0	0	0	0	0.00141088	0.00144758	0
d Bacteria; p Elusimicrobiota; c Lineage_IIb	0	0.00818052	0	0	0	0	0	0	0.00149211	0.00660502	0.00307887	0	0	0	0	0.0156969	0	0	0	0.00317829	0	0	0	0	0	0	0	0	0	0	0	0	0	0	0	0	0.00283901	0	0	0	0.00346675	0	0.00826556	0	0	0	0	0	0
d Bacteria; p Thermotogota; c Thermotogae	0	0	0	0.00302769	0	0	0.00332347	0	0	0	0	0	0	0	0	0.0017441	0.00156055	0	0	0.00158914	0.0207817	0	0	0	0	0	0	0	0.00179914	0	0	0.00124299	0.0176751	0	0	0	0	0.0138286	0	0	0	0	0.00826556	0	0	0.00256641	0	0	0
d Unclassified; k unclassified_d Unclassified; p unclassified_d Unclassified; c unclassified_d Unclassified	0	0	0	0	0	0	0	0	0.00596846	0	0	0	0	0	0	0.0139528	0.0062422	0.00283688	0	0	0	0	0	0.00173738	0	0	0	0.00149658	0	0	0.00331779	0.00124299	0	0.0216536	0	0	0.00283901	0	0	0.003364	0	0	0	0	0	0	0.00141088	0	0
d Bacteria; p Elusimicrobiota; c Endomicrobia	0.00161238	0.00409026	0	0	0.00607128	0.0091416	0	0	0	0	0	0	0.00171063	0	0	0	0	0	0	0	0	0	0.00341588	0	0	0.00142529	0	0	0	0	0	0.00248599	0	0.00180447	0.0101267	0	0.00709753	0	0.00143078	0.001682	0	0	0	0	0	0	0	0	0
d Bacteria; p Myxococcota; c unclassified_p Myxococcota	0.00322477	0.00409026	0	0	0	0	0	0.00296244	0	0.00660502	0	0.0029828	0.00342126	0	0.0016852	0	0	0	0	0	0	0	0.00512383	0	0	0	0	0	0	0	0.00331779	0.00248599	0	0.00360894	0.0144668	0	0	0	0	0	0.00346675	0	0	0.00309176	0	0	0	0	0
d Bacteria; p Desulfobacterota; c Desulfarculia	0.00161238	0.00545368	0	0	0	0	0	0	0	0.00660502	0.00153943	0.00447421	0	0	0	0	0	0	0	0	0.00173181	0	0.00170794	0	0	0	0	0	0	0	0	0.00248599	0	0.0180447	0	0	0	0	0	0	0	0	0	0	0	0	0	0	0
d Bacteria; p GN01; c norank_p GN01	0	0	0	0	0	0	0	0	0	0	0	0	0.0102638	0	0	0	0	0	0	0	0	0	0.0375747	0	0	0	0	0	0	0	0	0	0	0	0.0101267	0	0.00141951	0	0	0	0	0	0	0	0	0	0	0	0
d Bacteria; p Chloroflexi; c NLS2-31	0	0	0	0	0	0.0015236	0	0	0	0	0	0	0.00855315	0.00168597	0	0	0	0.00141844	0	0	0.00173181	0	0.0153715	0	0	0	0	0	0	0	0	0	0	0	0.0231468	0	0.00141951	0	0	0	0	0	0	0	0	0.0012832	0	0	0
d Archaea; p Halobacterota; c Methanocellia	0.00161238	0	0	0	0	0.0015236	0	0	0	0	0	0	0.00171063	0	0.0016852	0	0	0	0	0	0	0	0.00683177	0	0	0.00855176	0	0	0.00359829	0	0	0.00248599	0	0	0.0101267	0	0.00567803	0	0	0	0	0	0	0	0	0.00256641	0	0	0
d Bacteria; p Firmicutes; c BRH-c20a	0.00322477	0	0	0	0	0	0	0	0.00149211	0	0	0	0.00513189	0	0	0	0	0	0	0	0	0	0.00341588	0	0	0.00142529	0	0	0.00359829	0	0	0.00372898	0	0.0054134	0.00434003	0	0.00425852	0.00276572	0	0	0.00173337	0	0	0	0	0.00641601	0	0	0.00147275
d Bacteria; p Verrucomicrobiota; c Lentisphaeria	0.00161238	0.00545368	0	0	0	0.0015236	0	0	0	0	0	0	0.00855315	0	0	0	0	0	0	0	0	0	0.0102477	0	0	0.00285059	0	0	0	0	0.0016589	0	0	0	0.0057867	0	0.00141951	0	0	0	0	0.00402555	0	0	0	0	0	0.00144758	0
d Bacteria; p Acidobacteriota; c c5LKS83	0	0	0	0	0	0	0	0	0	0	0	0	0.00171063	0	0	0	0	0	0	0	0	0	0.0170794	0	0	0	0	0	0	0	0	0.00870095	0	0	0.0101267	0	0.00425852	0	0	0	0.00173337	0	0	0	0	0	0	0	0
d Bacteria; p Elusimicrobiota; c Lineage_IIa	0	0	0	0	0	0	0	0	0.00298423	0	0	0	0	0	0	0.00523231	0.00156055	0.00283688	0	0.00158914	0.00346362	0.00341513	0.00170794	0	0	0.00285059	0	0	0	0.00283274	0	0.00497197	0.0019639	0	0.00723338	0	0	0	0	0	0	0	0.00165311	0	0	0.0012832	0	0	0
d Archaea; p unclassified_k norank_d Archaea; c unclassified_k norank_d Archaea	0	0	0	0	0	0	0	0	0	0	0	0	0.00855315	0	0	0	0	0	0	0	0	0	0.0170794	0	0	0	0	0	0	0	0	0	0	0	0.0159134	0	0.00425852	0	0	0	0	0	0	0	0	0	0	0	0
d Bacteria; p Margulisbacteria; c norank_p Margulisbacteria	0.00161238	0	0	0	0	0	0	0.00148122	0	0	0	0	0.00171063	0	0	0	0	0	0	0	0.00173181	0	0.00341588	0	0	0.0199541	0	0	0	0	0	0	0	0	0	0	0	0	0	0.005046	0	0.00134185	0	0	0	0	0.00423263	0	0
d Archaea; p Aenigmarchaeota; c Deep_Sea_Euryarchaeotic_GroupDSEG	0	0.00136342	0	0	0	0.0137124	0	0	0	0	0	0	0.00342126	0	0	0	0	0.00283688	0	0	0	0	0.0102477	0	0	0	0	0	0	0	0	0	0	0	0.0057867	0	0.00283901	0	0	0	0	0	0	0	0	0	0	0	0
d Bacteria; p TX1A-33; c norank_p TX1A-33	0.0145114	0.00136342	0	0	0	0	0	0	0	0	0	0	0.00684252	0	0	0	0	0	0	0	0	0	0	0	0	0	0	0	0	0	0	0.00372898	0	0	0.0101267	0	0	0	0	0	0	0	0	0	0	0.0012832	0	0	0
d Bacteria; p LCP-89; c norank_p LCP-89	0	0	0	0	0	0	0	0	0	0	0	0	0.0102638	0	0	0	0	0	0	0	0	0	0.0170794	0	0	0.00855176	0	0	0	0	0	0	0	0	0	0	0	0	0	0	0	0	0	0	0	0	0	0	0
d Bacteria; p Caldatribacteriota; c JS1	0	0	0	0	0	0.0030472	0	0	0	0	0	0	0.0153957	0	0	0	0	0	0	0	0	0	0.0187874	0	0	0	0	0	0	0	0	0	0	0	0	0	0	0	0	0	0	0	0	0	0	0	0	0	0
d Bacteria; p FCPU426; c norank_p FCPU426	0	0	0	0	0	0.0015236	0	0	0	0	0	0	0.00171063	0	0	0	0	0	0	0	0.00346362	0	0.00683177	0	0	0.00285059	0	0	0	0	0	0.00372898	0	0	0.00434003	0	0	0	0	0	0.00173337	0	0	0	0	0.0012832	0	0	0
d Bacteria; p Fermentibacterota; c Fermentibacteria	0	0	0	0	0	0	0	0	0	0	0	0	0.00855315	0	0	0	0	0	0	0	0	0	0.0170794	0	0	0	0	0	0	0	0	0	0	0	0	0	0.00993655	0	0	0	0	0	0	0	0	0	0	0	0
d Bacteria; p Caldisericota; c Caldisericia	0	0	0	0	0	0	0	0	0	0	0	0	0.0171063	0	0	0	0	0	0	0	0	0	0.00683177	0	0	0	0	0	0	0	0	0	0	0	0	0	0.00993655	0	0	0	0	0	0	0	0	0	0	0	0
d Bacteria; p FW113; c norank_p FW113	0.00806192	0	0	0	0	0	0	0	0	0	0	0	0	0	0	0	0	0.00141844	0	0	0	0	0.00170794	0	0	0.00142529	0	0	0	0	0	0	0	0.00180447	0.00144668	0	0.00141951	0	0	0	0.00693349	0.00670925	0	0	0	0	0	0	0
d Bacteria; p Acidobacteriota; c norank_p Acidobacteriota	0	0	0	0	0	0.0091416	0	0	0	0	0	0	0.00684252	0	0	0	0	0	0	0	0	0	0.00512383	0	0	0	0	0	0	0	0	0	0	0	0.0101267	0	0	0	0	0	0	0	0	0	0	0	0	0	0
d Bacteria; p Gemmatimonadota; c MD2902-B12	0	0	0	0	0	0.015236	0	0	0	0	0	0	0.00513189	0	0	0	0	0	0	0	0	0	0.00683177	0	0	0	0	0	0	0	0	0	0	0	0	0	0	0	0	0	0	0	0	0	0	0	0	0	0
d Bacteria; p NKB15; c norank_p NKB15	0	0	0	0	0.00151782	0.0106652	0	0	0	0	0	0.0029828	0.00171063	0	0	0	0	0	0	0	0	0	0.00512383	0	0	0.00142529	0	0	0	0	0	0	0	0	0.00144668	0	0.00283901	0	0	0	0	0.00134185	0	0	0	0	0	0	0
d Bacteria; p Latescibacterota; c unclassified_p Latescibacterota	0	0	0	0	0	0	0	0	0	0	0	0	0.00855315	0	0	0	0	0	0	0	0	0	0.0102477	0	0	0	0	0	0	0	0	0	0	0	0.0057867	0	0.00141951	0	0	0	0	0	0	0	0	0	0	0	0
d Bacteria; p Acidobacteriota; c d142	0	0	0	0	0	0.0137124	0	0	0	0	0	0	0.00342126	0	0	0	0	0	0	0	0	0	0.00512383	0	0	0	0	0	0	0	0	0	0	0	0.00289335	0	0	0	0	0	0	0	0	0	0	0	0	0	0
d Bacteria; p Elusimicrobiota; c Lineage_IIc	0	0	0.00165785	0	0.00151782	0	0	0	0	0	0.00307887	0	0	0	0	0	0	0	0	0	0	0.00170756	0	0	0	0	0	0	0	0.00424911	0	0	0.0019639	0	0	0	0	0	0	0	0	0	0.00495933	0	0	0	0	0	0
d Bacteria; p Bacteroidota; c unclassified_p Bacteroidota	0	0	0	0	0	0.0045708	0	0	0	0	0	0	0	0	0	0.0017441	0	0	0	0	0	0	0	0	0	0.00855176	0	0	0	0	0	0	0.0019639	0	0.00144668	0	0	0	0	0	0	0	0	0	0	0	0	0	0
d Bacteria; p Chloroflexi; c P2-11E	0	0	0	0	0	0.0015236	0	0	0	0	0	0	0	0	0	0.0017441	0	0	0	0	0	0.00170756	0	0	0	0	0	0	0	0	0	0.00248599	0.0019639	0	0	0	0	0	0.00143078	0	0	0	0	0	0	0.00641601	0	0	0
d Bacteria; p Verrucomicrobiota; c unclassified_p Verrucomicrobiota	0	0	0	0	0	0	0	0	0	0	0	0	0	0	0	0	0	0	0	0	0	0	0.00341588	0	0	0	0	0	0	0	0	0	0	0.00180447	0.00144668	0	0.00283901	0	0.00286156	0	0	0	0	0	0	0	0	0	0
d Archaea; p Asgardarchaeota; c Lokiarchaeia	0	0.00272684	0	0	0	0	0	0	0	0	0	0	0	0	0	0	0	0	0	0	0	0	0.00683177	0	0	0	0	0	0	0	0	0	0	0	0.0057867	0	0	0	0	0	0	0	0	0	0	0	0	0	0
d Bacteria; p PAUC34f; c norank_p PAUC34f	0	0	0	0	0	0.0060944	0	0	0	0.00330251	0	0	0	0	0	0	0	0	0	0	0	0	0	0	0	0	0	0	0	0	0	0	0	0	0	0	0	0	0	0	0.00346675	0	0	0	0.00281694	0	0	0	0
d Bacteria; p Acidobacteriota; c Subgroup_20	0	0	0	0.00454153	0	0	0	0	0	0.00165125	0	0	0	0	0	0	0	0	0	0	0.00346362	0	0	0	0	0	0	0	0	0	0	0	0	0	0	0	0	0	0	0	0	0	0	0.00618353	0	0	0	0	0
d Archaea; p Asgardarchaeota; c Odinarchaeia	0	0	0	0	0	0	0	0	0	0	0	0	0	0	0	0	0	0	0	0	0	0	0.00683177	0	0	0	0	0	0	0	0	0	0	0	0.00723338	0	0	0	0	0	0	0	0	0	0	0	0	0	0
d Bacteria; p Firmicutes; c TSAC18	0	0	0	0	0	0	0	0	0	0	0	0	0.013685	0	0	0	0	0	0	0	0	0	0.00170794	0	0	0	0	0	0	0	0	0	0	0	0	0	0	0	0	0	0	0	0	0	0	0	0	0	0
d Bacteria; p Patescibacteria; c norank_p Patescibacteria	0	0.00272684	0.0033157	0	0	0	0	0	0	0.00165125	0	0	0	0	0	0	0	0	0	0	0	0	0	0	0	0	0	0	0	0.00141637	0	0	0	0	0	0.00150941	0	0	0	0	0.00346675	0	0	0	0	0	0	0	0
d Bacteria; p Spirochaetota; c unclassified_p Spirochaetota	0	0	0	0	0	0	0	0	0	0	0	0	0.0102638	0	0	0	0	0	0	0	0	0	0	0	0	0	0	0	0	0	0	0	0	0	0.00289335	0	0	0	0	0	0	0	0	0	0	0	0	0	0
d Bacteria; p Modulibacteria; c Moduliflexia	0	0	0	0	0	0	0	0	0	0	0	0	0.00684252	0	0	0	0	0	0	0	0	0	0.00683177	0	0	0	0	0	0	0	0	0	0	0	0	0	0	0	0	0	0	0	0	0	0	0	0	0	0
d Bacteria; p Firmicutes; c Thermoanaerobacteria	0.00161238	0	0	0	0	0	0	0	0	0	0	0	0.00171063	0	0	0	0	0	0	0	0	0	0	0	0	0	0	0	0	0	0	0.00248599	0	0	0	0	0.00283901	0	0	0	0	0	0	0	0	0	0	0.00289515	0
d Bacteria; p Spirochaetota; c Brevinematia	0	0	0	0.00151384	0	0	0	0	0	0	0	0.0029828	0	0	0	0	0	0	0	0	0	0	0	0	0	0	0	0	0	0.00141637	0	0	0	0	0	0	0.00283901	0	0	0	0.00173337	0	0	0	0	0	0	0	0
d Bacteria; p Patescibacteria; c Kazania	0	0	0	0	0	0	0	0	0	0	0	0	0.00171063	0	0	0	0	0	0	0	0.00519543	0	0	0	0	0	0	0	0	0	0	0	0	0	0.00434003	0	0	0	0	0	0	0	0	0	0	0	0	0	0
d Bacteria; p Poribacteria; c norank_p Poribacteria	0	0	0	0	0	0	0	0	0	0	0	0	0	0	0	0	0	0	0	0	0	0	0.00341588	0	0	0	0	0	0	0	0	0	0	0	0.00289335	0	0.00283901	0	0	0	0	0	0	0	0	0	0	0	0
d Bacteria; p norank_k norank; c norank_p norank	0	0	0	0	0	0	0	0	0	0	0	0	0.00171063	0	0	0	0	0	0	0	0	0	0.00853971	0	0	0	0	0	0	0	0	0	0	0	0	0	0	0	0	0	0	0	0	0	0	0	0	0	0
d Bacteria; p Cloacimonadota; c Cloacimonadia	0	0	0	0	0.00151782	0	0	0	0	0	0	0	0	0	0	0	0	0	0	0	0	0	0	0	0	0.00142529	0	0	0	0	0	0	0	0	0	0	0	0	0	0	0	0.0053674	0	0	0	0	0	0	0
d Bacteria; p Firmicutes; c Sulfobacillia	0	0	0	0	0	0	0	0	0	0	0	0	0	0	0	0	0	0	0	0.00317829	0	0	0	0	0	0	0	0	0	0	0	0	0	0	0.00434003	0	0	0	0	0	0	0	0	0	0	0	0	0	0
d Archaea; p Euryarchaeota; c Thermococci	0	0	0	0	0	0	0	0.00148122	0	0	0	0	0	0	0	0	0	0	0	0	0	0	0.00170794	0	0	0	0	0	0	0	0	0	0	0	0	0	0.00425852	0	0	0	0	0	0	0	0	0	0	0	0
d Archaea; p Aenigmarchaeota; c Aenigmarchaeia	0	0	0	0	0	0	0	0	0	0	0	0	0.00342126	0	0	0	0	0	0	0	0	0	0.00512383	0	0	0	0	0	0	0	0	0	0	0	0	0	0	0	0	0	0	0	0	0	0	0	0	0	0
d Bacteria; p Schekmanbacteria; c norank_p Schekmanbacteria	0	0	0	0	0	0.0045708	0	0.00148122	0	0	0	0	0	0	0	0	0	0	0	0	0	0	0	0	0	0	0	0	0	0	0	0	0	0	0.00144668	0	0	0	0	0	0	0	0	0	0	0	0	0	0
d Archaea; p Hadarchaeota; c Hadarchaeia	0	0	0	0	0	0	0	0	0	0	0	0	0.00342126	0	0	0	0	0	0	0	0	0	0	0	0	0	0	0	0	0	0	0	0	0	0.00289335	0	0	0	0	0	0	0	0	0	0	0	0	0	0
d Bacteria; p Edwardsbacteria; c norank_p Edwardsbacteria	0	0	0	0	0	0.0030472	0	0	0	0	0	0	0	0	0	0	0	0	0	0	0	0	0	0	0	0	0	0	0	0	0	0	0	0	0.00289335	0	0	0	0	0	0	0	0	0	0	0	0	0	0
d Bacteria; p Nitrospirota; c Leptospirillia	0	0	0	0	0	0.0015236	0	0	0	0	0	0.0014914	0	0	0	0	0	0	0	0	0	0	0	0	0	0	0	0	0	0	0	0	0	0	0	0	0	0	0	0	0	0	0	0	0	0.00256641	0	0	0
d Bacteria; p Chloroflexi; c TK17	0	0	0	0	0	0	0	0	0	0	0	0	0	0	0	0	0	0	0	0.00317829	0	0	0	0	0	0	0	0	0	0	0.0016589	0	0	0	0	0	0	0	0	0	0	0	0	0	0	0	0	0	0
d Archaea; p Hydrothermarchaeota; c Hydrothermarchaeia	0	0	0	0	0	0	0	0	0	0	0	0	0.00513189	0	0	0	0	0	0	0	0	0	0	0	0	0	0	0	0	0	0	0	0	0	0	0	0	0	0	0	0	0	0	0	0	0	0	0	0
d Bacteria; p Campilobacterota; c Desulfurellia	0	0	0	0	0	0	0	0	0	0	0	0	0	0	0	0	0	0	0	0	0.00346362	0	0	0	0	0	0	0	0	0	0	0	0	0	0	0	0	0	0	0	0	0	0	0	0	0	0	0	0
d Bacteria; p CK-2C2-2; c norank_p CK-2C2-2	0	0	0	0	0	0	0	0	0	0	0	0	0	0	0	0	0	0	0	0	0	0	0	0	0	0	0	0	0	0	0	0	0	0	0	0	0	0	0	0	0	0	0	0	0	0	0.00282175	0	0
d Bacteria; p Firmicutes; c Thermovenabulia	0	0	0	0	0	0.0030472	0	0	0	0	0	0	0	0	0	0	0	0	0	0	0	0	0	0	0	0	0	0	0	0	0	0	0	0	0	0	0	0	0	0	0	0	0	0	0	0	0	0	0
d Bacteria; p Bacteroidota; c OC31	0	0.00272684	0	0	0	0	0	0	0	0	0	0	0	0	0	0	0	0	0	0	0	0	0	0	0	0	0	0	0	0	0	0	0	0	0	0	0	0	0	0	0	0	0	0	0	0	0	0	0
d Archaea; p Altiarchaeota; c Altiarchaeia	0	0	0	0	0	0	0	0	0	0	0	0	0.00342126	0	0	0	0	0	0	0	0	0	0	0	0	0	0	0	0	0	0	0	0	0	0	0	0	0	0	0	0	0	0	0	0	0	0	0	0
d Archaea; p Asgardarchaeota; c unclassified_p Asgardarchaeota	0	0	0	0	0	0	0	0	0	0	0	0	0.00342126	0	0	0	0	0	0	0	0	0	0	0	0	0	0	0	0	0	0	0	0	0	0	0	0	0	0	0	0	0	0	0	0	0	0	0	0
[truncated: 3 more columns]

## Sheet: Dataset_2E Orders
OTU ID	S1	S2	S3	S4	S5	S6	S7	S8	S9	S10	S11	S12	S13	S14	S15	S16	S17	S18	S19	S20	S21	S22	S23	S24	S25	S26	S31	S32	R2_1	R2_2	R2_3	R3_1	R3_2	R3_3	R4_1	R4_2	R4_3	R6_1	R6_2	R6_3	R7_1	R7_2	R7_3	R8_1	R8_2	R8_3	R9_1	R9_2	R9_3
d_Bacteria; p_Firmicutes; c_Bacilli; o_Exiguobacterales	20.0625	32.6465	1.59305	49.9322	6.05968	12.6504	40.9326	2.93719	0.500595	43.596	31.3466	79.4812	16.1933	39.6051	1.44094	7.20192	0.282103	5.24656	19.5757	3.37694	43.4134	1.93877	4.23431	41.8508	22.1174	37.8903	59.7616	15.6291	45.0978	52.7284	0.937578	1.70645	27.0625	60.3424	2.88464	7.38723	46.3617	19.7444	0.990126	3.53735	0.257212	41.8757	5.17742	51.3455	20.5548	3.83328	72.3152	17.3825	19.0751
d_Bacteria; p_Proteobacteria; c_Gammaproteobacteria; o_Burkholderiales	20.6793	7.85463	17.637	2.50574	5.82183	22.8835	12.8578	25.1653	7.60572	6.82579	6.10117	0.973532	7.06364	30.3759	6.0182	13.8728	11.0878	14.0305	11.652	5.67248	7.71911	18.1956	9.92616	4.04901	5.41804	6.25882	2.96485	5.47888	12.2798	10.2636	9.72426	24.0009	30.2901	2.67445	13.4248	18.4363	15.5489	14.78	11.9617	9.72426	12.4623	22.5489	8.71477	5.66142	19.2881	13.7511	3.14462	34.7733	11.522
d_Bacteria; p_Actinobacteriota; c_Actinobacteria; o_Micrococcales	14.3209	3.62585	25.9258	2.85145	28.8547	15.535	8.41054	16.2403	11.4777	17.5568	3.18611	1.00395	16.0799	7.32362	6.3971	22.8559	25.0712	18.3146	14.2379	15.7922	6.6958	19.7417	10.1419	6.34179	6.96684	0.531018	4.70448	14.2905	8.56266	7.45361	1.62348	12.4872	10.1557	4.68512	10.2691	22.2751	17.2387	7.30426	12.0585	4.82064	20.057	16.7132	5.49271	4.02965	27.3502	8.83646	2.99804	22.0179	30.4588
d_Bacteria; p_Proteobacteria; c_Alphaproteobacteria; o_Rhizobiales	3.88583	8.1478	3.43225	3.99369	2.14066	4.11262	3.68393	7.92931	1.29159	2.88741	1.73134	1.70368	4.03795	1.99408	5.02807	3.24142	1.8309	2.53616	3.98263	6.13712	3.51246	4.43621	5.8246	2.97314	5.26039	5.72503	3.10866	2.3398	4.38919	1.70921	10.778	4.4694	1.61241	3.3963	8.56819	2.87081	2.18492	10.3299	9.58597	7.86293	2.82103	1.275	2.69381	5.2438	3.31333	8.39671	2.80167	1.16713	2.56935
d_Bacteria; p_Proteobacteria; c_Gammaproteobacteria; o_Pseudomonadales	0.370606	0.190834	4.96446	0.912686	0.378903	0.810355	2.12684	2.52786	0.11616	0.456343	35.9018	0.0165943	14.7855	0.602926	0.956938	2.13513	0.25168	1.2501	7.2849	0.860138	4.02135	2.45596	0.121692	17.9329	3.07548	0.177006	3.54288	3.9688	2.88188	3.67287	3.86647	0.533783	5.07785	0.3872	0.492297	9.4145	3.63968	3.00357	1.80048	6.64878	1.13671	4.97276	0.376137	5.24103	0.492297	5.94076	3.13356	0.536549	1.95813
d_Bacteria; p_Firmicutes; c_Bacilli; o_Bacillales	1.96366	5.61717	1.5654	2.03557	11.9479	17.7393	6.44135	4.46387	1.06204	0.926515	1.44647	0.436983	2.38681	2.80444	0.36784	5.80247	7.6555	4.54407	7.53934	4.45004	3.36035	0.785463	0.683132	1.16713	5.71674	0.467406	6.37221	1.12841	1.17543	3.74478	0.409326	0.423155	0.979064	2.44489	0.179772	3.94944	0.622286	0.533783	0.168709	0.215726	3.00357	0.550378	0.630583	0.165943	3.15292	0.226789	0.157646	0.127223	0.312526
d_Bacteria; p_Proteobacteria; c_Alphaproteobacteria; o_Sphingomonadales	1.45477	0.461875	2.14343	0.453577	0.210194	0.30976	0.746743	1.00672	0.766103	0.885029	0.655475	0.478469	2.34809	0.575269	8.44926	3.63968	0.636115	1.34414	0.583566	1.94153	0.768869	5.85226	10.4185	1.83367	0.940344	1.99961	0.403795	0.481235	1.1533	0.663772	4.0739	4.28963	1.12288	0.409326	5.67802	1.24457	0.669303	5.47335	5.7195	6.49943	0.835246	0.525486	9.16005	1.8309	0.746743	10.0921	0.3872	2.31767	3.49587
d_Bacteria; p_Bacteroidota; c_Bacteroidia; o_Flavobacteriales	0.0774401	0.0774401	1.93324	0.13552	0.113394	0.818652	0.398263	8.94986	33.6892	0.110629	8.79498	0.00553143	0.0968001	1.52114	0.15488	3.12803	0.0276572	8.93326	0.185303	0.0414857	0.301463	4.35877	0.439749	0.663772	3.89689	0.351246	0.124457	4.0656	0.528252	6.82026	1.64007	0.547612	10.5401	0.107863	0.0525486	1.13671	0.2904	0.17424	0.171474	0.124457	2.6302	0.160412	0.23232	0.663772	0.0829715	0.824183	0.0470172	0.1936	0.210194
d_Bacteria; p_Proteobacteria; c_Alphaproteobacteria; o_Rhodobacterales	2.46149	0.611223	1.12288	2.53893	0.105097	1.18926	1.23074	1.12841	0.23232	1.0731	1.20585	1.17543	1.90281	1.34414	1.58199	2.29001	0.0885029	1.33584	1.71198	1.56263	2.97314	3.48204	13.0348	1.94706	4.35877	7.40935	1.53221	2.64402	2.7021	0.370606	0.956938	2.73253	0.702492	1.99685	1.77559	0.898858	0.65824	3.18057	1.07033	1.40222	0.235086	1.08969	2.94272	7.86846	1.15884	1.18649	2.25682	0.500595	0.691429
d_Bacteria; p_Planctomycetota; c_Planctomycetes; o_Pirellulales	0.65824	3.46544	2.00791	2.05493	1.49625	0.741212	1.70092	0.810355	0.724618	2.72976	0.854606	1.17266	1.8309	0.508892	3.68947	1.55157	1.05097	1.44647	1.69538	2.08535	1.27223	1.09799	1.69815	0.926515	0.611223	4.5579	1.96642	1.97749	2.10748	1.5405	5.29358	0.362309	0.735681	1.72028	1.98855	2.65232	1.31925	2.45872	2.26512	6.15372	1.67602	0.273806	1.95813	0.373372	1.25287	2.39788	0.354012	0.342949	0.987361
d_Bacteria; p_Verrucomicrobiota; c_Verrucomicrobiae; o_Verrucomicrobiales	1.41052	1.7507	0.544846	3.75584	0.345715	0.450812	0.470172	0.152114	0.544846	1.36626	1.23628	1.30265	1.80878	0.851841	0.951406	1.31648	0.05808	1.39669	1.06204	0.417623	2.93719	1.14777	2.57212	1.81708	1.27776	12.5646	1.34137	3.8886	1.2501	1.00119	2.48361	0.30976	0.34848	2.62743	0.257212	0.879498	0.829715	1.67879	0.46464	2.92613	0.680366	0.652709	12.1774	2.54446	0.995658	0.547612	1.85303	0.121692	1.08969
d_Bacteria; p_Bacteroidota; c_Bacteroidia; o_Chitinophagales	1.58199	0.937578	0.956938	0.492297	0.143817	1.42158	0.818652	1.03991	0.218492	1.08969	0.539315	0.345715	1.82261	1.1533	2.34533	0.959704	0.143817	1.68985	1.45753	1.40498	1.31925	4.61875	3.82775	2.28448	1.80878	3.0976	1.32478	1.58752	1.65666	0.3872	1.68709	3.00633	0.403795	1.96919	3.43502	0.663772	0.0968001	2.43106	1.50178	1.61518	0.885029	1.24457	2.22087	1.39392	0.719086	2.06599	0.475703	0.395497	0.644412
d_Bacteria; p_Acidobacteriota; c_Vicinamibacteria; o_Vicinamibacterales	0.685898	2.36745	2.43936	0.15488	2.86252	0.923749	0.506126	0.694195	0.995658	1.3718	0.248914	0.121692	0.965235	0.649943	6.64878	2.11854	5.16912	1.82261	1.23628	2.32597	0.36784	0.981829	1.88069	0.555909	0.389966	0.138286	0.456343	0.887795	0.572503	0.436983	1.52114	0.813121	0.680366	0.376137	1.56816	1.05097	0.121692	1.5405	4.52471	2.88464	5.93523	0.165943	0.987361	0.110629	1.97749	2.67998	0.0912686	0.611223	1.00395
d_Bacteria; p_Proteobacteria; c_Gammaproteobacteria; o_Xanthomonadales	0.779932	0.21296	4.29792	0.248914	0.138286	0.21296	0.27104	1.67602	4.69619	0.27104	0.315292	0.318057	0.647178	0.0774401	3.57331	1.53221	0.298697	0.655475	1.56816	1.12288	0.196366	4.31728	4.0822	0.32912	1.36073	1.28882	0.1936	1.43541	0.177006	0.0995658	1.68709	3.89136	0.959704	0.165943	0.893326	0.597395	0.0359543	2.1379	2.59148	1.85303	0.674835	0.199132	2.32873	4.69065	0.201897	3.16121	0.743978	0.403795	3.73925
d_Bacteria; p_Firmicutes; c_Bacilli; o_Lactobacillales	0.11616	3.63415	0.177006	10.3493	0.0414857	0.777166	4.17623	0.0525486	0.102331	0.354012	1.11458	0.102331	0.163177	0.23232	0.0165943	0.301463	0	0.519955	4.58556	0.105097	2.65232	0.01936	0.0331886	1.87516	12.3683	0.01936	0.392732	8.77009	0.273806	0.779932	0.00553143	0.152114	0.265509	5.11104	0.00829715	1.15884	0.143817	0.0165943	0.0691429	0.0248914	0.0359543	0.0497829	0.0138286	2.24023	0.207429	0.0663772	4.93957	0.0331886	0.01936
d_Bacteria; p_Actinobacteriota; c_Thermoleophilia; o_Gaiellales	0.724618	0.583566	2.15173	0.218492	2.06322	1.53774	0.885029	2.45319	0.555909	0.699726	0.110629	0.141052	0.851841	1.34137	2.53616	0.802058	1.81708	0.514423	1.10629	1.31095	0.226789	0.630583	2.60254	0.625052	1.32201	0.262743	0.423155	1.08693	0.622286	0.467406	1.55433	0.807589	0.459109	0.506126	2.95102	0.6776	0.832481	1.10352	2.83209	2.67998	1.07586	0.0636115	0.44528	0.237852	0.890561	1.16713	0.201897	0.555909	1.35244
d_Bacteria; p_Chloroflexi; c_Anaerolineae; o_Anaerolineales	0.735681	0.575269	0.489532	0.0636115	9.9068	0.384435	0.118926	0.215726	9.37854	0.121692	0.0110629	0.00829715	0.0885029	0.243383	1.90005	1.35244	6.92535	3.69776	0.398263	3.94391	0.622286	0.188069	0.467406	0.113394	0.23232	0.00829715	0.0359543	1.70092	0.0525486	0.0885029	0.0165943	0.5808	0.121692	0.01936	0.132754	1.16437	0.00276572	0.0414857	0.514423	0.182537	7.38999	0.0331886	0.448046	0.0165943	0.326355	0.0525486	0.0165943	0.160412	0.199132
d_Bacteria; p_Deinococcota; c_Deinococci; o_Deinococcales	0.0359543	0.0746743	0.0414857	0.03872	1.86962	0.0940344	0.138286	0.0276572	0.0359543	0.5808	0.132754	0.0414857	0.254446	0.934812	0.44528	0.475703	0.0746743	0.932046	0.221257	0.121692	0.185303	1.2501	0.152114	1.99132	0.13552	0.0525486	0.351246	0.0138286	1.03161	0.713555	0.121692	1.55157	1.89728	0.306994	2.29554	0.215726	3.31609	1.97472	0.268274	0.46464	0.0912686	1.8309	0.824183	0.0636115	0.226789	0.774401	0.0663772	12.2632	4.49982
d_Bacteria; p_Actinobacteriota; c_Actinobacteria; o_Propionibacteriales	0.613989	0.0968001	1.03438	0.17424	0.15488	0.412092	0.127223	0.63888	0.168709	0.414857	0.13552	0.185303	0.683132	0.351246	3.68947	1.3552	2.11854	0.904389	0.298697	4.33388	0.182537	1.20309	1.59582	0.495063	0.860138	0.0663772	0.141052	0.199132	0.163177	0.201897	0.207429	5.3489	0.257212	0.221257	3.54288	1.34414	0.403795	0.907155	4.04071	1.10905	0.428686	0.428686	0.312526	0.237852	0.373372	2.243	0.17424	0.611223	1.28606
d_Bacteria; p_Acidobacteriota; c_Blastocatellia; o_Blastocatellales	0.365075	0.30976	0.663772	0.0774401	0.05808	0.143817	0.448046	0.157646	0.0995658	1.33031	0.27104	0.326355	1.32478	0.340183	2.17938	1.07863	0.102331	0.641646	0.708023	0.558675	0.168709	0.943109	1.05097	0.34848	0.11616	0.304229	0.30976	0.265509	0.647178	0.810355	9.55832	0.141052	0.478469	0.351246	1.93324	0.293166	0.157646	2.0494	1.76176	4.21219	0.459109	0.0940344	0.771635	0.221257	0.179772	2.89017	0.118926	0.157646	0.52272
d_Bacteria; p_Actinobacteriota; c_Acidimicrobiia; o_Microtrichales	0.862903	0.849075	1.31095	1.01502	0.201897	0.741212	0.968001	1.20032	0.0636115	0.802058	0.34848	0.15488	0.934812	0.323589	1.16713	0.821418	0.118926	0.412092	0.608458	1.41881	0.968001	1.2667	1.1699	0.6776	1.32754	1.88622	0.710789	1.03438	1.05927	0.323589	0.472937	1.69538	0.315292	0.929281	2.20428	0.821418	0.298697	1.16713	1.48519	1.79495	0.259977	0.431452	0.810355	0.467406	0.378903	1.4437	0.160412	0.163177	0.569738
d_Bacteria; p_Chloroflexi; c_KD4-96; o_norank_c_KD4-96	1.13394	0.752275	1.14224	0.27104	1.7507	0.790995	0.46464	0.403795	0.514423	0.771635	0.226789	0.0968001	0.625052	0.240617	4.15134	0.970766	0.981829	1.11458	0.680366	1.94706	0.268274	0.456343	1.28053	0.351246	0.738446	0.207429	0.165943	3.38524	0.287634	0.475703	0.741212	0.384435	0.210194	0.417623	1.14777	1.83644	0.110629	0.102331	1.33308	2.07705	1.00395	0.110629	0.56144	0.107863	0.840778	0.475703	0.0608458	0.340183	1.03714
d_Bacteria; p_Planctomycetota; c_Planctomycetes; o_Gemmatales	0.331886	0.672069	1.0731	0.954172	0.179772	0.196366	0.392732	0.107863	0.0553143	0.713555	0.287634	0.566972	0.987361	0.182537	1.52668	0.489532	0.282103	0.431452	0.381669	0.616755	0.54208	0.409326	1.01502	0.215726	0.248914	1.08416	0.42592	0.636115	0.60016	0.409326	8.29991	0.15488	0.185303	0.608458	1.70368	0.763338	0.306994	1.27776	0.826949	2.56658	0.591863	0.129989	1.00949	0.259977	0.6776	0.702492	0.171474	0.171474	0.428686
d_Bacteria; p_Proteobacteria; c_Gammaproteobacteria; o_Steroidobacterales	1.33031	0.484	0.52272	0.17424	0.129989	1.72028	0.5808	1.53497	0.160412	0.721852	0.218492	0.0553143	0.412092	0.199132	0.627818	0.550378	0.204663	1.1533	2.65509	2.21534	0.627818	0.857372	0.633349	0.401029	2.03557	0.578035	0.489532	1.72304	0.315292	0.11616	0.146583	3.60926	0.0525486	0.743978	0.0663772	0.641646	0.0165943	0.0414857	0.30976	0.273806	0.647178	0.254446	0.450812	0.199132	0.334652	0.0636115	0.15488	0.0774401	0.152114
d_Bacteria; p_Chloroflexi; c_Chloroflexia; o_Chloroflexales	2.94272	1.00119	0.569738	0.03872	0.0912686	0.102331	0.312526	0.506126	0.00829715	0.519955	0.0912686	1.89175	3.55395	0.05808	1.86962	1.89175	0.107863	1.18649	0.318057	0.804823	0.0829715	0.694195	0.890561	0.226789	0.298697	0.03872	0.0663772	0.113394	0.389966	0.30976	0.279337	0.790995	0.0940344	0.13552	2.80167	0.243383	0.470172	0.461875	0.846309	1.39392	0.1936	0.207429	0.204663	0.25168	0.306994	0.46464	0.0553143	0.03872	0.340183
d_Bacteria; p_Patescibacteria; c_Saccharimonadia; o_Saccharimonadales	0.298697	0.401029	0.365075	0.832481	0.0221257	0.165943	0.273806	0.470172	0.0110629	0.448046	0.179772	0.0276572	0.152114	0.132754	2.92889	1.69538	0.05808	0.237852	0.547612	0.301463	0.459109	0.719086	1.34137	0.306994	0.586332	0.201897	0.356777	0.403795	0.484	0.121692	0.163177	0.351246	0.528252	0.102331	1.09799	1.89175	0.177006	0.46464	2.45042	0.69696	0.0470172	0.215726	2.37022	0.602926	0.160412	3.95221	0.13552	0.118926	0.196366
d_Bacteria; p_Chloroflexi; c_Anaerolineae; o_SBR1031	0.412092	2.43106	0.511657	0.409326	1.66496	0.331886	0.262743	0.738446	0.428686	0.459109	0.127223	0.132754	0.376137	0.105097	1.47689	0.550378	1.11458	0.467406	0.265509	1.78942	0.240617	0.248914	0.481235	0.17424	0.315292	0.03872	0.199132	0.196366	0.555909	0.304229	0.793761	0.666538	0.13552	0.1936	1.39392	0.362309	0.03872	1.14501	1.35244	1.02608	1.54604	0.0138286	0.118926	0.0553143	0.442515	0.641646	0.0248914	0.13552	0.21296
d_Bacteria; p_Proteobacteria; c_Alphaproteobacteria; o_Caulobacterales	0.160412	0.342949	0.273806	0.835246	0.0719086	0.105097	0.168709	0.365075	1.13118	0.138286	0.237852	0.01936	0.118926	0.107863	0.777166	0.735681	0.0829715	0.152114	0.138286	0.666538	0.127223	0.318057	0.992892	0.257212	0.362309	0.218492	0.0470172	0.129989	0.376137	0.110629	0.423155	0.34848	0.536549	0.0553143	0.882263	0.315292	0.0746743	1.78389	1.39116	1.10076	0.298697	0.470172	0.710789	0.395497	0.168709	8.2363	0.149349	0.0719086	0.284869
d_Bacteria; p_Verrucomicrobiota; c_Verrucomicrobiae; o_Chthoniobacterales	0.102331	0.0940344	0.389966	0.320823	0.0857372	0.121692	0.163177	0.0940344	0.0221257	0.414857	0.351246	0.221257	0.127223	0.0995658	0.807589	0.27104	0.05808	0.171474	0.235086	0.555909	0.472937	0.254446	0.497829	0.182537	0.190834	0.887795	0.204663	0.246149	0.436983	0.268274	6.47178	0.0912686	0.323589	0.2904	1.91664	0.312526	0.124457	1.58199	0.652709	2.12684	0.705258	0.0553143	0.569738	0.0995658	0.235086	1.48242	0.0608458	0.0636115	0.331886
d_Bacteria; p_Chloroflexi; c_Anaerolineae; o_Caldilineales	2.68828	0.331886	0.5808	0.160412	0.11616	0.6776	0.345715	0.293166	0.13552	0.644412	0.182537	0.110629	0.550378	0.129989	0.470172	0.547612	0.30976	0.760572	0.448046	2.77401	1.14501	0.633349	0.229554	0.17424	0.622286	0.500595	0.50336	1.30265	0.594629	0.243383	0.0276572	1.28606	0.0442515	0.44528	0.273806	0.602926	0.182537	0.456343	0.630583	0.536549	0.284869	0.113394	0.152114	0.0497829	0.365075	0.528252	0.0331886	0.0746743	0.15488
d_Bacteria; p_Firmicutes; c_Clostridia; o_Peptostreptococcales-Tissierellales	0.771635	0.719086	0.152114	0.871201	0.201897	0.508892	1.94706	0.17424	0.0497829	0.102331	0.121692	0.00829715	1.8392	0.0359543	0.0663772	0.199132	0.138286	0.40656	0.254446	2.36192	1.87792	0.107863	0.0525486	0.201897	1.61794	0.237852	0.149349	1.20585	0.265509	0.01936	0.0276572	0.381669	0.0248914	0.0885029	0.0276572	0.132754	0.00553143	0.0138286	0.0553143	0.337417	0.138286	0.00829715	6.23669	0.0304229	0.0885029	0.0110629	0.0359543	0.0304229	0.0774401
d_Bacteria; p_Actinobacteriota; c_Actinobacteria; o_Frankiales	0.860138	0.165943	0.304229	0.826949	0.132754	0.3872	0.453577	0.685898	0.0497829	0.342949	0.163177	0.0940344	0.564206	0.143817	0.981829	0.356777	0.0829715	0.237852	0.50336	0.760572	0.273806	1.07863	0.69696	0.583566	1.07033	0.680366	0.248914	0.708023	0.40656	0.165943	0.27104	0.945875	0.113394	0.519955	1.57093	0.470172	0.157646	0.121692	0.774401	0.818652	0.141052	0.304229	0.395497	0.669303	0.257212	0.21296	0.165943	0.215726	0.539315
d_Bacteria; p_Actinobacteriota; c_Actinobacteria; o_PeM15	0.533783	0.13552	0.583566	0.17424	0.0138286	1.02331	0.293166	0.69696	0.0525486	0.149349	0.129989	0.0442515	0.168709	0.157646	0.196366	0.821418	0.00276572	0.417623	0.450812	1.23351	0.871201	2.77125	0.0857372	0.254446	0.879498	0.5808	1.20032	1.82261	0.254446	0.0774401	0.0221257	2.55276	0.0470172	0.409326	0.0138286	0.829715	0.0221257	0.0331886	0.185303	0.0497829	0.118926	0.221257	0.110629	0.15488	0.171474	0.0359543	0.0553143	0.0995658	0.121692
d_Bacteria; p_unclassified_k_norank_d_Bacteria; c_unclassified_k_norank_d_Bacteria; o_unclassified_k_norank_d_Bacteria	0.605692	0.536549	0.613989	0.138286	0.713555	0.273806	0.448046	0.384435	0.873966	0.555909	0.132754	0.171474	0.713555	0.262743	0.564206	0.293166	1.75346	0.583566	0.243383	0.644412	0.862903	0.32912	0.40656	0.165943	0.21296	0.506126	0.224023	0.268274	0.389966	0.160412	0.132754	0.409326	0.0968001	0.185303	0.495063	0.254446	0.129989	0.226789	0.423155	0.389966	1.03714	0.0940344	0.420389	0.0885029	0.602926	0.204663	0.0525486	0.0691429	0.265509
d_Bacteria; p_Acidobacteriota; c_Vicinamibacteria; o_Subgroup_17	0.218492	0.331886	0.768869	0.03872	1.52391	0.295932	0.0995658	0.320823	0.533783	0.185303	0.0221257	0.01936	0.132754	0.165943	1.76453	0.622286	1.71474	0.702492	0.774401	0.730149	0.0442515	0.304229	0.514423	0.0829715	0.107863	0.0912686	0.03872	0.351246	0.0802058	0.105097	0.201897	0.132754	0.129989	0.0636115	0.229554	0.544846	0.00829715	0.0691429	1.15607	0.636115	1.29989	0.05808	0.149349	0.0359543	0.492297	0.273806	0.0276572	0.0442515	0.2904
d_Bacteria; p_Chloroflexi; c_Chloroflexia; o_Thermomicrobiales	0.649943	0.517189	0.815886	0.221257	0.149349	0.243383	0.121692	0.583566	0.0497829	0.42592	0.0857372	0.395497	0.721852	0.0968001	0.602926	0.262743	0.237852	0.287634	0.40656	1.45477	0.11616	0.337417	0.428686	0.226789	0.287634	0.118926	0.163177	0.21296	0.40656	0.0995658	0.46464	0.992892	0.0857372	0.182537	0.840778	0.229554	0.129989	0.472937	0.854606	0.710789	0.17424	0.0774401	0.149349	0.15488	0.199132	0.356777	0.132754	0.0774401	0.210194
d_Bacteria; p_Actinobacteriota; c_Coriobacteriia; o_OPB41	0.672069	0.378903	0.0691429	1.37456	0.0608458	0.345715	0.243383	0.0802058	0.436983	0.118926	0.0110629	0.0138286	0.486766	0.0110629	0.467406	0.298697	0.160412	1.15607	0.127223	0.381669	0.777166	0.157646	0.0995658	0.243383	0.235086	0.306994	0.0276572	1.40498	0.0359543	0.0304229	0.0110629	0.0802058	0.0276572	0.21296	0.0912686	2.39511	0	0.00829715	0.113394	0.821418	0.735681	0.0110629	2.40341	0.00553143	0.531018	0.0248914	0	0.0110629	0.190834
d_Bacteria; p_Planctomycetota; c_Planctomycetes; o_Planctomycetales	0.168709	0.46464	0.459109	0.306994	0.182537	0.13552	0.268274	0.0829715	0.0470172	0.771635	0.165943	0.470172	0.661006	0.168709	0.691429	0.279337	0.105097	0.215726	0.304229	0.459109	0.365075	0.23232	0.359543	0.190834	0.129989	0.829715	0.569738	0.262743	0.318057	0.215726	1.77559	0.0802058	0.199132	0.246149	0.279337	0.326355	0.235086	0.182537	0.359543	1.32754	0.442515	0.0995658	0.486766	0.0746743	0.25168	0.273806	0.0885029	0.0553143	0.284869
d_Bacteria; p_Gemmatimonadota; c_Gemmatimonadetes; o_Gemmatimonadales	0.691429	0.481235	0.23232	0.143817	0.177006	0.323589	0.201897	0.423155	0.149349	0.127223	0.105097	0.0359543	0.312526	0.25168	0.492297	0.246149	0.514423	0.21296	0.315292	0.511657	0.240617	0.129989	0.633349	0.185303	0.301463	0.146583	0.0829715	0.21296	0.420389	0.0636115	0.389966	0.641646	0.0359543	0.0885029	1.43541	0.1936	0.0138286	1.27776	1.16437	1.01778	0.337417	0.0414857	0.597395	0.0774401	0.351246	0.456343	0.0359543	0.165943	0.190834
d_Bacteria; p_Bacteroidota; c_Bacteroidia; o_Cytophagales	0.127223	0.434217	0.46464	0.127223	0.0663772	0.110629	0.0940344	0.262743	0.163177	0.138286	0.0691429	0.201897	0.229554	0.201897	1.44647	0.528252	0.240617	0.381669	0.102331	0.461875	0.240617	0.965235	0.663772	0.295932	0.243383	0.3872	0.0553143	0.224023	0.295932	0.152114	0.354012	0.649943	0.304229	0.118926	1.32478	0.320823	1.0814	0.132754	0.218492	0.207429	0.320823	0.199132	0.381669	0.0497829	0.113394	0.221257	0.0442515	0.46464	0.904389
d_Bacteria; p_Actinobacteriota; c_Thermoleophilia; o_Solirubrobacterales	0.539315	0.323589	0.492297	0.188069	0.102331	0.190834	0.229554	0.436983	0.0608458	0.157646	0.0359543	0.0719086	0.392732	0.01936	1.05097	0.168709	0.118926	0.124457	0.403795	0.912686	0.121692	0.295932	0.774401	0.215726	0.61952	0.199132	0.105097	0.351246	0.188069	0.0857372	0.746743	0.44528	0.0248914	0.224023	1.2501	0.295932	0.113394	0.0995658	1.0648	0.901623	0.21296	0.0414857	0.1936	0.129989	0.171474	0.157646	0.0885029	0.0746743	0.409326
d_Bacteria; p_Firmicutes; c_Clostridia; o_Clostridiales	0.478469	1.49072	0.229554	0.304229	0.528252	0.417623	0.345715	0.586332	0.306994	0.0774401	0.0497829	0.0276572	0.323589	0.05808	0.110629	0.204663	0.392732	0.506126	0.248914	0.945875	0.157646	0.23232	0.182537	0.110629	1.41881	0.52272	0.398263	1.50455	0.0885029	0.0276572	0.572503	0.453577	0.0525486	0.0885029	0.0746743	0.177006	0.01936	0.00276572	0.0774401	0.240617	0.417623	0.01936	0.365075	0.0359543	0.157646	0	0.0802058	0.0221257	0.102331
d_Bacteria; p_Cyanobacteria; c_Cyanobacteriia; o_Chloroplast	0.05808	0.201897	0.0525486	0.196366	0.124457	0.102331	0.124457	0.01936	0.05808	0.201897	0.03872	2.76295	0.160412	0.163177	0.0774401	0.0359543	0.00829715	0.373372	0.179772	0.102331	0.36784	0.323589	0.517189	0.110629	0.0165943	0.46464	1.4437	0.34848	0.141052	0.0276572	0.340183	0.03872	0.0138286	0.0636115	0.27104	0.218492	0.0940344	0.0940344	0.00829715	0.105097	0.0940344	0.188069	1.30818	0.03872	1.80325	0.0691429	0.0359543	0.0636115	0.0691429
d_Bacteria; p_Bacteroidota; c_Bacteroidia; o_Sphingobacteriales	0.0940344	0.129989	0.763338	0.165943	0.0359543	0.102331	0.107863	0.865669	0.970766	0.0553143	0.118926	0.0138286	0.0608458	0.152114	0.168709	0.901623	0.0968001	0.146583	0.171474	0.110629	0.190834	0.705258	0.0774401	0.0802058	0.204663	0.105097	0.00829715	0.196366	0.0719086	0.0497829	0.107863	0.259977	0.636115	0.0995658	0.284869	0.608458	0.0359543	0.163177	0.138286	0.204663	0.932046	0.0497829	0.118926	0.0608458	0.204663	0.52272	0.0221257	0.0359543	0.907155
d_Bacteria; p_Planctomycetota; c_Phycisphaerae; o_Tepidisphaerales	0.190834	0.132754	0.196366	0.13552	0.149349	0.0663772	0.113394	0.0304229	0.146583	0.196366	0.0359543	0.110629	0.168709	0.0442515	0.459109	0.23232	0.152114	0.248914	0.124457	0.318057	0.323589	0.157646	0.17424	0.127223	0.0774401	0.248914	0.0968001	0.190834	0.118926	0.102331	1.87516	0.0525486	0.03872	0.188069	0.497829	0.182537	0.0691429	0.27104	0.450812	0.871201	0.401029	0.03872	0.224023	0.0525486	0.149349	0.262743	0.03872	0.0359543	0.0691429
d_Bacteria; p_Chloroflexi; c_Anaerolineae; o_RBG-13-54-9	0.0248914	0.262743	0.268274	0.0663772	0.461875	0.0497829	0.157646	0.0691429	0.293166	0.210194	0.105097	0.0331886	0.0719086	0.0497829	0.306994	0.204663	0.472937	0.27104	0.0968001	0.201897	0.171474	0.188069	0.190834	0.0995658	0.0774401	0.0746743	0.243383	0.121692	0.257212	0.118926	0.0857372	0.0995658	0.118926	0.0940344	0.420389	0.235086	0.152114	1.06757	0.224023	0.5808	0.442515	0.0110629	0.0995658	0.0304229	0.1936	0.813121	0.01936	0.03872	0.0746743
d_Bacteria; p_Actinobacteriota; c_MB-A2-108; o_norank_c_MB-A2-108	0.0553143	0.0857372	0.536549	0.0331886	0.785463	0.0857372	0.171474	0.118926	0.118926	0.110629	0.0221257	0.0414857	0.237852	0.179772	1.44647	0.210194	0.448046	0.121692	0.36784	0.229554	0.0442515	0.168709	0.5808	0.0636115	0.0608458	0.0248914	0.0276572	0.146583	0.0829715	0.0885029	0.1936	0.0442515	0.0636115	0.0968001	0.262743	0.204663	0.0248914	0.03872	0.586332	0.613989	0.511657	0.00829715	0.124457	0.0331886	0.331886	0.124457	0.0248914	0.13552	0.320823
d_Archaea; p_Crenarchaeota; c_Nitrososphaeria; o_Nitrososphaerales	0.102331	0.0248914	0.453577	0.0553143	0.23232	0.0414857	0.0138286	0.0636115	0.146583	0.0248914	0.0165943	0.01936	0.210194	0.0442515	0.779932	0.11616	0.683132	0.2904	0.0968001	0.528252	0.0138286	0.188069	0.851841	0.210194	0.11616	0.0110629	0.0110629	0.132754	0.0553143	0.03872	0.152114	0.0497829	0.0165943	0.0802058	0.56144	0.0663772	0.01936	0.0304229	0.757806	0.284869	0.453577	0.0110629	0.254446	0.03872	0.295932	0.0746743	0.0497829	0.138286	0.746743
d_Bacteria; p_Actinobacteriota; c_Actinobacteria; o_Corynebacteriales	0.127223	0.0359543	0.337417	0.0525486	0.0719086	0.185303	0.0110629	0.246149	0.0276572	0.13552	0.0221257	0.0829715	0.207429	0.0663772	0.262743	0.0885029	0.05808	0.157646	0.508892	1.31095	0.0857372	0.381669	0.190834	0.0912686	0.190834	0.0331886	0.0719086	0.0968001	0.143817	0.0248914	0.52272	0.771635	0.03872	0.110629	0.334652	0.146583	0.254446	0.0857372	0.470172	0.218492	0.0968001	0.05808	0.0608458	0.0885029	0.121692	0.188069	0.0774401	0.0636115	0.481235
d_Bacteria; p_Myxococcota; c_Myxococcia; o_Myxococcales	0.32912	0.481235	0.0442515	0.0940344	0.199132	0.102331	0.0525486	0.168709	0.138286	0.409326	0.0165943	0.146583	0.652709	0.0221257	0.259977	0.25168	0.392732	0.301463	0.118926	1.20862	0.0110629	0.0857372	0.143817	0.0968001	0.262743	0.0553143	0.01936	0.0719086	0.0497829	0.0331886	0.110629	0.525486	0.0442515	0.414857	0.0912686	0.13552	0.293166	0.0304229	0.295932	0.143817	0.301463	0.0691429	0.105097	0.01936	0.143817	0.0359543	0.0110629	0.0304229	0.0995658
d_Bacteria; p_Bacteroidota; c_Bacteroidia; o_Bacteroidales	0.0940344	0.190834	0.0608458	0.514423	0.40656	0.226789	0.0691429	0.470172	0.796526	0.0110629	0.0110629	0	0.0442515	0	0.105097	0.0995658	0.11616	0.365075	0.168709	0.594629	0.235086	0.127223	0.0525486	0.0276572	0.370606	0.102331	0.0304229	0.431452	0.01936	0.0110629	0.0414857	0.15488	0.0138286	0.0525486	0.157646	0.17424	0	0.00829715	0.138286	0.0774401	0.708023	0	0.583566	0.0110629	0.0304229	0.0110629	0.0138286	0.00276572	0.0470172
d_Bacteria; p_Desulfobacterota; c_Desulfobulbia; o_Desulfobulbales	0.528252	0.177006	0.0276572	0.0774401	0.0221257	0.1936	0.0553143	0.293166	0.146583	0.17424	0.00276572	0	1.04544	0.00829715	0.0221257	0.340183	0.0138286	0.306994	0.229554	0.746743	0.0636115	0.0774401	0.0414857	0.157646	0.478469	0.215726	0.01936	0.647178	0.00276572	0.00276572	0	0.492297	0.00553143	0.146583	0.00829715	0.118926	0	0.0110629	0.0691429	0.0414857	0.0442515	0.00829715	0.912686	0.00276572	0.168709	0.0165943	0.00829715	0.0110629	0.0165943
d_Archaea; p_Halobacterota; c_Methanosarcinia; o_Methanosarciniales	0.331886	0.0470172	0.0442515	0.113394	0.0138286	0.0470172	0.00829715	0.0442515	0.749509	0.00276572	0.0359543	0.00276572	0.0221257	0	0.0746743	0.01936	0.531018	3.38524	0.0414857	0.0691429	0.221257	0.0857372	0.0608458	0.0359543	0	0.0414857	0.0304229	0.326355	0.00553143	0.0110629	0	0.0138286	0.00276572	0.01936	0.0553143	0.102331	0.00276572	0	0.00829715	0	0.337417	0.00276572	0.755041	0.00829715	0.01936	0.00276572	0.0110629	0.0276572	0.129989
d_Bacteria; p_Firmicutes; c_Bacilli; o_Alicyclobacillales	0.0414857	0.0802058	0.0276572	0.0110629	0.0359543	0.0138286	0.00276572	0.0221257	0.0442515	0.01936	0	0	0.0691429	0.00276572	0.0968001	0.0138286	0.168709	0.0414857	0.00829715	0.196366	0.00829715	0.0359543	0.0414857	0.0110629	0.00553143	0.0110629	0.00553143	0.0553143	0.00553143	0	6.43859	0.00829715	0.00276572	0.00276572	0.00553143	0.0248914	0	0	0.00553143	0.00276572	0.0276572	0	0.01936	0.00276572	0.00276572	0	0	0	0.01936
d_Bacteria; p_Acidobacteriota; c_Thermoanaerobaculia; o_Thermoanaerobaculales	0.306994	0.713555	0.25168	0.00276572	0.168709	0.207429	0.0802058	0.40656	0.218492	0.0691429	0.01936	0.0110629	0.163177	0.0442515	0.2904	0.105097	0.434217	0.177006	0.179772	0.472937	0.0110629	0.138286	0.132754	0.0636115	0.0857372	0.0138286	0.00553143	0.0968001	0.0331886	0.0359543	0.0165943	0.475703	0.0221257	0.01936	0.0110629	0.0497829	0.0442515	0.0470172	0.293166	0.0110629	0.331886	0.00553143	0.149349	0.0442515	0.0636115	0.0912686	0.00829715	0.0525486	0.0802058
d_Bacteria; p_Acidobacteriota; c_Holophagae; o_Subgroup_7	0.207429	0.0138286	0.163177	0.00553143	0.235086	0.15488	0.0442515	0.149349	0.0636115	0.0636115	0.0304229	0.00276572	0.0691429	0.110629	0.301463	0.0774401	0.879498	0.129989	0.0857372	0.312526	0.0470172	0.0774401	0.201897	0.0497829	0.179772	0.00553143	0.00276572	0.165943	0.0359543	0.0304229	0.11616	0.981829	0.0608458	0.0138286	0.121692	0.0912686	0.00553143	0.0359543	0.401029	0.11616	0.318057	0.00276572	0.11616	0.0110629	0.127223	0.121692	0.00276572	0.0608458	0.113394
d_Bacteria; p_Cyanobacteria; c_Cyanobacteriia; o_Cyanobacteriales	0.340183	0.168709	0.00829715	0.00553143	0.0276572	0.0304229	0.0331886	0.0221257	0.0110629	0.204663	0.00829715	0.500595	0.669303	0.00553143	0.685898	1.18649	0.00829715	0.453577	0.0663772	0.118926	0.118926	0.146583	0.102331	0.0746743	0.00276572	0.0414857	0.03872	0.279337	0.0719086	0.0276572	0.0110629	0.0221257	0.00276572	0.0525486	0.124457	0.293166	0.0221257	0.0221257	0	0.0442515	0.0470172	0.1936	0.0331886	0.0359543	0.312526	0.0165943	0.0138286	0.00276572	0.0414857
d_Bacteria; p_Actinobacteriota; c_Acidimicrobiia; o_IMCC26256	0.0470172	0.340183	0.36784	0.0525486	0.0497829	0.0636115	0.0802058	0.376137	0.00553143	0.0719086	0.0331886	0.0331886	0.15488	0.0802058	0.370606	0.0691429	0.0608458	0.0414857	0.0857372	0.141052	0.0414857	0.188069	0.237852	0.0719086	0.138286	0.0110629	0.03872	0.127223	0.107863	0.0525486	0.246149	0.0912686	0.0608458	0.0636115	0.572503	0.0663772	0.0608458	0.157646	0.398263	0.351246	0.0885029	0.0248914	0.0636115	0.0221257	0.113394	0.179772	0.0221257	0.0608458	0.141052
d_Bacteria; p_Myxococcota; c_Polyangia; o_Polyangiales	0.508892	0.420389	0.121692	0.0636115	0.102331	0.0608458	0.0525486	0.237852	0.0359543	0.0774401	0	0.01936	0.149349	0.0165943	0.25168	0.143817	0.182537	0.0857372	0.284869	0.796526	0.0221257	0.146583	0.312526	0.0691429	0.284869	0.0276572	0.0221257	0.102331	0.0525486	0.00829715	0.160412	0.237852	0	0.0912686	0.246149	0.0497829	0.0221257	0.113394	0.102331	0.160412	0.146583	0.00553143	0.157646	0.0304229	0.132754	0.0442515	0.00829715	0	0.0719086
d_Bacteria; p_Methylomirabilota; c_Methylomirabilia; o_Rokubacteriales	0.0276572	0.0138286	0.21296	0	0.243383	0.107863	0.0331886	0.165943	0.0304229	0.0138286	0.00553143	0.00276572	0.0304229	0.0719086	0.514423	0.0829715	0.727383	0.05808	0.0221257	0.152114	0.00276572	0.118926	0.428686	0.05808	0.149349	0	0	0.0829715	0.0331886	0.01936	0.107863	0.0719086	0.0138286	0.0304229	0.246149	0.102331	0.00829715	0.0553143	0.992892	0.356777	0.196366	0.00829715	0.0857372	0.0248914	0.15488	0.179772	0.00829715	0.01936	0.188069
d_Bacteria; p_Chloroflexi; c_JG30-KF-CM66; o_norank_c_JG30-KF-CM66	0.0414857	0.0719086	0.636115	0.00276572	0.146583	0.0912686	0.0774401	0.179772	0.102331	0.0414857	0.00829715	0	0.0857372	0.118926	0.32912	0.0857372	0.486766	0.0248914	0.0608458	0.0829715	0.0165943	0.0663772	0.215726	0.0359543	0.0608458	0.00276572	0.0248914	0.03872	0.0553143	0.0470172	0.0138286	0.124457	0.0497829	0.0248914	0.121692	0.0857372	0.0248914	0.121692	0.616755	0.218492	0.201897	0.0110629	0.0248914	0.0248914	0.141052	0.312526	0.01936	0.110629	0.204663
d_Bacteria; p_Verrucomicrobiota; c_Verrucomicrobiae; o_Pedosphaerales	0.102331	0.0497829	0.0857372	0.00553143	0.102331	0.0608458	0.0221257	0.0304229	0.243383	0.0331886	0.0110629	0.00829715	0.0470172	0.0138286	0.306994	0.157646	0.127223	0.481235	0.190834	0.318057	0.0304229	0.0968001	0.0663772	0.0138286	0.17424	0.0248914	0.00829715	0.486766	0.03872	0.0110629	0.384435	0.295932	0.0110629	0.0276572	0.304229	0.124457	0.00829715	0.0691429	0.190834	0.229554	0.414857	0.0110629	0.472937	0.0110629	0.0138286	0.0608458	0.00553143	0.0110629	0.0276572
d_Bacteria; p_Desulfobacterota; c_Desulfuromonadia; o_Geobacterales	0.1936	0.190834	0.0138286	0.110629	0.0165943	0.0940344	0.597395	0.11616	0.224023	0.0525486	0.00276572	0.0110629	0.229554	0.00553143	0.143817	0.0525486	0.0414857	0.0470172	0.0304229	0.0414857	0.0608458	0.0774401	0.13552	0.0995658	0.0608458	0.0414857	0.00829715	0.204663	0.0165943	0.00829715	0.01936	0.423155	0.0470172	0.0359543	0.182537	0.110629	0.00276572	0.03872	0.196366	0.528252	0.149349	0.00276572	1.14501	0.00553143	0.182537	0.0719086	0.00829715	0.00553143	0.0525486
d_Bacteria; p_Chloroflexi; c_Dehalococcoidia; o_S085	0.0110629	0.05808	0.436983	0.00276572	0.832481	0.0746743	0.0470172	0.190834	0.105097	0.0221257	0.00276572	0.00829715	0.03872	0.221257	0.218492	0.0912686	1.54327	0.0304229	0.0276572	0.01936	0.00829715	0.0276572	0.185303	0.0331886	0.03872	0	0	0.0553143	0.0331886	0.00276572	0.00553143	0.0470172	0.0276572	0.0110629	0.0553143	0.0221257	0	0.0165943	0.472937	0.110629	0.199132	0.00829715	0.0248914	0.00829715	0.121692	0.0497829	0.00553143	0.107863	0.102331
d_Bacteria; p_Firmicutes; c_Clostridia; o_norank_c_Clostridia	0.334652	0.163177	0.0470172	0.15488	0.179772	0.113394	0.0221257	0.132754	0.127223	0.0221257	0.00276572	0.0359543	0.0774401	0.0138286	0.0359543	0.0774401	0.15488	0.152114	0.05808	0.265509	0.0691429	0.0636115	0.0663772	0.0525486	0.362309	0.979064	0.00553143	0.268274	0.00553143	0.0110629	0.00829715	0.0774401	0.00553143	0.0359543	0.0248914	0.0719086	0.00553143	0.00276572	0.0359543	0.0165943	0.113394	0	0.920983	0.00829715	0.0857372	0.0138286	0.27104	0.00553143	0.0359543
d_Bacteria; p_Acidobacteriota; c_Blastocatellia; o_Pyrinomonadales	0.0110629	0.00553143	0.141052	0.00276572	0.0304229	0.0691429	0.0636115	0.0248914	0.00553143	0.00829715	0	0.0110629	0.0746743	0.171474	0.461875	0.0940344	0.107863	0.0276572	0.0304229	0.03872	0.00829715	0.03872	0.282103	0.0221257	0.01936	0	0.00829715	0.00553143	0.0221257	0.0414857	0.508892	0.03872	0.0359543	0.0165943	0.743978	0.05808	0.0138286	0.113394	0.412092	0.785463	0.152114	0.00553143	0.0414857	0.0165943	0.132754	0.257212	0.00829715	0.257212	0.105097
d_Bacteria; p_Cyanobacteria; c_Cyanobacteriia; o_Synechococcales	0.0525486	0.384435	0.00276572	0.0442515	0.03872	0.11616	0.0359543	0.0304229	0.0774401	0.732915	0	0.0719086	0.34848	0.149349	0.0553143	0.0857372	0.0442515	0.248914	0.118926	0.0331886	0.738446	0.342949	0.0110629	0.0691429	0	0.0304229	0.171474	0.01936	0.0248914	0	0.00553143	0.03872	0.00829715	0.0165943	0.03872	0.146583	0.00553143	0.00276572	0.00276572	0.0138286	0.459109	0.423155	0.00276572	0	0.121692	0	0	0.218492	0.0608458
d_Archaea; p_Crenarchaeota; c_Bathyarchaeia; o_norank_c_Bathyarchaeia	0.00276572	0.627818	0.00553143	0	0.331886	0.00829715	0.00553143	0.0110629	1.452	0	0	0	0	0.00276572	0.0221257	0.0248914	0.876732	0.315292	0.0110629	0.0608458	0	0.00829715	0.0138286	0.00829715	0.00553143	0	0	0.0248914	0	0	0	0.00276572	0	0	0.00553143	0.0165943	0	0	0.0442515	0	1.45477	0	0.00276572	0	0.0276572	0	0	0	0.0276572
d_Bacteria; p_Proteobacteria; c_Alphaproteobacteria; o_Acetobacterales	0.340183	0.201897	0.0553143	0.168709	0.00276572	0.113394	0.0165943	0.0442515	0.0165943	0.0746743	0.0470172	0.0553143	0.226789	0.0525486	0.124457	0.05808	0.0110629	0.157646	0.0857372	0.315292	0.1936	0.132754	0.127223	0.0691429	0.340183	0.143817	0.03872	0.0857372	0.0746743	0.0248914	0.138286	0.323589	0	0.0940344	0.248914	0.0829715	0.0248914	0.0304229	0.0470172	0.0995658	0.0553143	0.0774401	0.0746743	0.0608458	0.0885029	0.0304229	0.0276572	0.0221257	0.0331886
d_Bacteria; p_Chloroflexi; c_Anaerolineae; o_SJA-15	0.273806	0.0940344	0.0774401	0	0.0663772	0.417623	0.01936	0.0968001	0.254446	0.0276572	0	0	0.0165943	0.00829715	0.0414857	0.107863	0.340183	0.414857	0.0885029	0.926515	0.0553143	0.121692	0.0304229	0.0276572	0.0968001	0.00276572	0.00829715	0.15488	0.00829715	0	0	0.351246	0	0.01936	0	0.207429	0	0	0.0442515	0	0.293166	0.00829715	0.0276572	0.00553143	0.0719086	0.00276572	0	0.00829715	0.0304229
d_Bacteria; p_Latescibacterota; c_norank_p_Latescibacterota; o_norank_c_norank_p_Latescibacterota	0.0304229	0.0248914	0.105097	0	0.127223	0.0470172	0.0691429	0.03872	0.306994	0.0248914	0.0165943	0.00276572	0.0359543	0.0331886	0.295932	0.0553143	0.23232	0.129989	0.0691429	0.107863	0.0165943	0.0138286	0.143817	0.0331886	0.0165943	0.0138286	0.00553143	0.0774401	0.0636115	0.0636115	0.0857372	0.0553143	0.0221257	0.0331886	0.572503	0.0719086	0	0.107863	0.215726	0.42592	0.331886	0.00829715	0.0525486	0	0.0885029	0.168709	0.00553143	0.0525486	0.0774401
d_Bacteria; p_Acidobacteriota; c_Aminicenantia; o_Aminicenantales	0	0.0359543	0.0110629	0	0.461875	0.0110629	0	0	1.69538	0.00276572	0	0	0	0.00553143	0.0110629	0.105097	0.63888	0.312526	0.0110629	0.00553143	0	0.0221257	0.00276572	0	0.00829715	0	0	0.0857372	0	0	0	0	0	0	0	0.03872	0	0	0	0	1.10905	0	0.00553143	0.00553143	0.00829715	0.00553143	0	0	0.0110629
d_Bacteria; p_MBNT15; c_norank_p_MBNT15; o_norank_c_norank_p_MBNT15	0.0221257	0.0304229	0.0276572	0	1.09522	0.0885029	0.0331886	0.0829715	0.481235	0.0276572	0.00276572	0.00276572	0.0248914	0.0165943	0.0857372	0.0553143	0.838012	0.0525486	0.0138286	0.0885029	0.00553143	0.0248914	0.03872	0.0138286	0.0276572	0.00829715	0.00276572	0.0138286	0.0221257	0.01936	0.0829715	0.11616	0.00553143	0.0138286	0.0248914	0.0331886	0	0.01936	0.129989	0.0553143	0.284869	0.00276572	0.03872	0.0110629	0.0774401	0.0276572	0.00829715	0.0165943	0.0165943
d_Bacteria; p_Planctomycetota; c_Planctomycetes; o_Isosphaerales	0.265509	0.0968001	0.0221257	0.0857372	0	0.0802058	0.0774401	0.00553143	0.00276572	0.138286	0.0276572	0.0968001	0.141052	0.01936	0.0746743	0.03872	0	0.102331	0.0636115	0.298697	0.381669	0.0497829	0.03872	0.01936	0.01936	0.157646	0.118926	0.0912686	0.141052	0.01936	0.210194	0.0414857	0	0.0525486	0.102331	0.326355	0.00553143	0.0110629	0.0304229	0.0995658	0.0497829	0.01936	0.0442515	0.00276572	0.0885029	0.0221257	0.0138286	0.00829715	0.0331886
d_Bacteria; p_Nitrospirota; c_Nitrospiria; o_Nitrospirales	0.00553143	0.0165943	0.152114	0.0165943	0.0276572	0.129989	0.0995658	0.13552	0.0165943	0.05808	0.00829715	0.0248914	0.312526	0.0221257	0.0857372	0.0636115	0.0995658	0.0165943	0.05808	0.185303	0.00829715	0.0304229	0.160412	0.0304229	0.0331886	0.00276572	0.0608458	0.0470172	0.03872	0.0248914	0.0442515	0.0525486	0.0165943	0.0414857	0.246149	0.0110629	0.00553143	0.179772	0.633349	0.215726	0.0829715	0.00276572	0.0636115	0.00553143	0.01936	0.132754	0.00553143	0.00553143	0.0304229
d_Bacteria; p_Proteobacteria; c_Gammaproteobacteria; o_PLTA13	0.0165943	0.0912686	0.226789	0.00276572	0.0497829	0.05808	0.0470172	0.218492	0.00276572	0.0304229	0.00553143	0.00553143	0.0663772	0.246149	0.262743	0.11616	0.03872	0.0110629	0.0940344	0.105097	0.0304229	0.0331886	0.243383	0.0414857	0.0553143	0.0221257	0.0165943	0.0470172	0.107863	0.01936	0.0663772	0.0525486	0.00276572	0.0165943	0.0636115	0.01936	0.00829715	0.0968001	0.301463	0.168709	0.0497829	0.00553143	0.0774401	0.0304229	0.102331	0.152114	0.0165943	0.00553143	0.0691429
d_Bacteria; p_Armatimonadota; c_Fimbriimonadia; o_Fimbriimonadales	0.0912686	0.121692	0.0442515	0.0691429	0	0.0414857	0.0995658	0.0802058	0.00276572	0.0331886	0.0359543	0.00276572	0.0885029	0.0719086	0.152114	0.0359543	0.00276572	0.0608458	0.0802058	0.0746743	0.0857372	0.0442515	0.226789	0.0774401	0.0608458	0.259977	0.03872	0.0497829	0.0719086	0.0636115	0.113394	0.0608458	0.0248914	0.0414857	0.246149	0.0248914	0.00553143	0.0719086	0.05808	0.224023	0.0636115	0.0221257	0.265509	0.102331	0.0497829	0.105097	0.0221257	0.0331886	0.0331886
d_Bacteria; p_Sva0485; c_norank_p_Sva0485; o_norank_c_norank_p_Sva0485	0.0165943	0.01936	0.0110629	0.00276572	0.730149	0.0553143	0.00276572	0.0525486	0.699726	0.00276572	0	0	0	0.00829715	0.00553143	0.0497829	1.14501	0.0857372	0.0912686	0.0248914	0.0165943	0.00276572	0.00276572	0.00553143	0.0525486	0	0	0.107863	0.00276572	0	0	0.0165943	0.0138286	0	0.00276572	0.0138286	0	0	0.0304229	0	0.735681	0	0.00553143	0	0.00276572	0	0	0	0.0110629
d_Bacteria; p_Actinobacteriota; c_Actinobacteria; o_Micromonosporales	0.0525486	0.0304229	0.0746743	0.0276572	0.0829715	0.0497829	0.00829715	0.273806	0.0912686	0.0248914	0.00553143	0.0221257	0.0746743	0.00276572	0.160412	0.0138286	0.171474	0.0165943	0.0331886	0.323589	0.0221257	0.05808	0.17424	0.0857372	0.141052	0.0138286	0.00276572	0.0442515	0.0138286	0.00553143	0.337417	0.0663772	0.00276572	0.0304229	0.132754	0.0276572	0.00829715	0.0110629	0.519955	0.0885029	0.121692	0.00553143	0.0829715	0.0221257	0.0746743	0.0276572	0.0304229	0.00553143	0.0995658
d_Bacteria; p_Proteobacteria; c_Gammaproteobacteria; o_Cellvibrionales	0.0497829	0.00829715	0.199132	0.01936	0.0165943	0.168709	0.0331886	0.143817	0.0165943	0.0248914	0.0165943	0.00829715	0.0442515	0.0165943	0.0331886	0.0359543	0.00553143	0.143817	0.177006	0.124457	0.0331886	0.0774401	0.0359543	0.0248914	0.254446	0.143817	0.00829715	0.171474	0.03872	0.00553143	0.0940344	0.929281	0	0.0470172	0.0110629	0.0221257	0.00276572	0.0110629	0.102331	0.15488	0.0276572	0	0.102331	0.0221257	0.0165943	0.0248914	0.00829715	0.00553143	0.01936
d_Bacteria; p_Proteobacteria; c_Alphaproteobacteria; o_norank_c_Alphaproteobacteria	0.105097	0.414857	0.0968001	0.0276572	0.0829715	0.0968001	0.102331	0.204663	0	0.0719086	0.00553143	0.0165943	0.0774401	0.0304229	0.13552	0.0553143	0.0608458	0.03872	0.0248914	0.0940344	0.0802058	0.0414857	0.105097	0.0221257	0.0414857	0.0691429	0.107863	0.0248914	0.0802058	0.0110629	0.0829715	0.0470172	0.0276572	0.0442515	0.121692	0.0691429	0	0.0525486	0.318057	0.0857372	0.0663772	0.0304229	0.0470172	0.0110629	0.0857372	0.0719086	0.00276572	0.0221257	0.0359543
d_Bacteria; p_Desulfobacterota; c_norank_p_Desulfobacterota; o_norank_c_norank_p_Desulfobacterota	0.0331886	0.0442515	0.224023	0.00276572	0.17424	0.0331886	0.0497829	0.129989	0.0525486	0.0608458	0.00276572	0.0276572	0.05808	0.0663772	0.110629	0.0414857	0.201897	0.0359543	0.0691429	0.0857372	0.0110629	0.0829715	0.0746743	0.0276572	0.0636115	0.0304229	0.01936	0.01936	0.0497829	0.0497829	0.204663	0.0525486	0.0414857	0.0636115	0.157646	0.0165943	0.00276572	0.146583	0.152114	0.124457	0.13552	0.00553143	0.0414857	0.01936	0.0912686	0.107863	0.00553143	0.0248914	0.0608458
d_Bacteria; p_Chloroflexi; c_unclassified_p_Chloroflexi; o_unclassified_p_Chloroflexi	0.110629	0.0331886	0.0995658	0.01936	0.641646	0.0110629	0.0276572	0.0359543	0.190834	0.0331886	0.0304229	0	0.0304229	0.03872	0.160412	0.0719086	0.492297	0.0968001	0.0221257	0.17424	0.0414857	0.0470172	0.0331886	0.0248914	0.03872	0.00553143	0.0110629	0.0719086	0.0165943	0.0304229	0.00829715	0.0995658	0.00829715	0.0248914	0.0746743	0.0304229	0.00553143	0.0165943	0.0995658	0.01936	0.337417	0.00553143	0.0110629	0.00553143	0.0359543	0.03872	0	0.03872	0.0304229
d_Bacteria; p_Nitrospirota; c_Thermodesulfovibrionia; o_norank_c_Thermodesulfovibrionia	0.0110629	0.0165943	0.0248914	0	0.44528	0.13552	0.0110629	0.110629	0.71632	0.0276572	0.00276572	0.00276572	0.00553143	0	0.0248914	0.107863	0.995658	0.05808	0.0165943	0.0442515	0	0.0331886	0.00829715	0	0.00553143	0	0.00276572	0.0331886	0.00553143	0.00276572	0	0.188069	0.00276572	0	0	0.0248914	0	0.00553143	0.0470172	0	0.276572	0	0.0110629	0	0.03872	0.00276572	0	0.00553143	0.00553143
d_Bacteria; p_Actinobacteriota; c_Acidimicrobiia; o_Actinomarinales	0.00276572	0.0359543	0.210194	0.00276572	0.160412	0.218492	0.0414857	0.295932	0.224023	0.207429	0.0138286	0	0.0746743	0.143817	0.15488	0.0663772	0.129989	0.0276572	0.03872	0.0470172	0.00553143	0.01936	0.157646	0.0774401	0.00829715	0.00553143	0.00829715	0.00553143	0.00276572	0.132754	0	0.0331886	0.0746743	0	0.0110629	0	0.0110629	0.00553143	0.143817	0.0304229	0.163177	0	0.0359543	0.00553143	0.0470172	0.0304229	0.00276572	0.0636115	0.0525486
d_Bacteria; p_Chloroflexi; c_OLB14; o_norank_c_OLB14	0.0248914	0.442515	0.188069	0.00553143	0.0470172	0.105097	0.0359543	0.118926	0.0248914	0.0414857	0.0248914	0.00276572	0.0359543	0.0525486	0.138286	0.0774401	0.0636115	0.0138286	0.188069	0.11616	0	0.0470172	0.0497829	0.0138286	0.0221257	0	0.0221257	0.00553143	0.0359543	0.0221257	0.00553143	0.384435	0.0276572	0.00553143	0.0497829	0.0138286	0.00276572	0.0414857	0.1936	0.0719086	0.0995658	0.00829715	0.00276572	0.00553143	0.0248914	0.05808	0.00553143	0.0221257	0.0276572
d_Bacteria; p_Proteobacteria; c_Gammaproteobacteria; o_CCM19a	0.03872	0.0165943	0.0940344	0.0359543	0.00553143	0.0165943	0.0331886	0.0608458	0.0138286	0.0497829	0.00276572	0.0110629	0.0608458	0.0110629	0.0497829	0.0221257	0.00276572	0.01936	0.224023	0.17424	0.0331886	0.01936	0.0221257	0.0138286	0.0968001	0.0995658	0.0110629	0.138286	0.113394	0.0110629	0.124457	0.11616	0.00553143	0.0525486	0.235086	0.0248914	0	0.157646	0.0525486	0.34848	0.0138286	0	0.0525486	0.0138286	0.0165943	0.0774401	0.0110629	0	0.01936
d_Bacteria; p_Chloroflexi; c_Anaerolineae; o_Ardenticatenales	0.01936	0.32912	0.0802058	0	0.334652	0.138286	0.0110629	0.0829715	0.0221257	0.0165943	0.00276572	0	0.00829715	0.0691429	0.152114	0.0719086	0.218492	0.0525486	0.0138286	0.237852	0.0110629	0.01936	0.0774401	0.0248914	0.0110629	0.00829715	0.00553143	0.00553143	0.01936	0.0248914	0	0.0359543	0.0165943	0	0.0857372	0.0276572	0.00276572	0.01936	0.279337	0.0885029	0.1936	0	0.00829715	0.0110629	0.05808	0.127223	0.00553143	0.0331886	0.0304229
d_Bacteria; p_Firmicutes; c_Negativicutes; o_Veillonellales-Selenomonadales	0.0691429	0.0774401	0.0221257	0.196366	0.0248914	0.0110629	0.0110629	0.0110629	0.0497829	0.0221257	0.0165943	0.0138286	0.0331886	0	0.0304229	0.0304229	0.0719086	0.42592	0.0248914	0.0304229	0.0691429	0.0138286	0.0165943	0.0304229	0.0138286	0.129989	0.00829715	0.160412	0.00276572	0.00276572	0.00829715	0.00276572	0	0.00276572	0.0110629	0.118926	0.00276572	0	0.00276572	0.0497829	0.0968001	0.00553143	1.11458	0.00553143	0.0470172	0.00553143	0.03872	0.00276572	0.0248914
d_Bacteria; p_Chloroflexi; c_Anaerolineae; o_unclassified_c_Anaerolineae	0.00553143	0.105097	0.0138286	0.00276572	0.168709	0.03872	0.0746743	0.0165943	0.248914	0.0608458	0.0138286	0	0.0331886	0.00276572	0.0497829	0.0165943	0.434217	0.0414857	0.01936	0.00553143	0.0138286	0.00553143	0.03872	0.00553143	0.00829715	0.00276572	0.0636115	0.0165943	0.0774401	0.0359543	0	0.01936	0.0110629	0.0138286	0.0276572	0.0110629	0.0525486	0.224023	0.221257	0.110629	0.362309	0	0.00276572	0	0.0110629	0.0940344	0.0110629	0	0.0110629
d_Bacteria; p_Proteobacteria; c_Alphaproteobacteria; o_Azospirillales	0.143817	0.0276572	0.102331	0.0110629	0.03872	0.0497829	0.0110629	0.0968001	0.0110629	0.0331886	0.00553143	0.0138286	0.0442515	0.00276572	0.185303	0.0912686	0.0414857	0.0829715	0.0248914	0.185303	0.01936	0.0414857	0.149349	0.0829715	0.0553143	0	0.00829715	0.0276572	0.0276572	0.0138286	0.0829715	0.268274	0.0110629	0.0470172	0.23232	0.105097	0.0165943	0.00829715	0.127223	0.0608458	0.0802058	0.0359543	0.0470172	0.0359543	0.0746743	0.00276572	0.0470172	0.0165943	0.0359543
d_Bacteria; p_Nitrospinota; c_P9X2b3D02; o_norank_c_P9X2b3D02	0.0304229	0.00553143	0.0304229	0	0.0248914	0.127223	0.01936	0.0553143	0.420389	0.196366	0.00276572	0	0.00276572	0	0.171474	0.143817	0.0525486	0.182537	0.0414857	0.110629	0.0110629	0.0304229	0.01936	0.00553143	0.0359543	0	0	0.295932	0.00829715	0.0110629	0	0.177006	0	0	0	0.163177	0	0	0.163177	0	0.365075	0	0	0	0.0553143	0	0	0.0165943	0.03872
d_Bacteria; p_Proteobacteria; c_Gammaproteobacteria; o_Methylococcales	0.0165943	0.00829715	0.0331886	0	0.0442515	0.0276572	0.00276572	0.107863	0.218492	0.0304229	0	0.01936	0.01936	0.00553143	0.03872	0.00276572	0.138286	0.0331886	0.0165943	0.0470172	0	0.0221257	0.11616	0.00276572	0.00276572	0	0	0.05808	0.00553143	0.00276572	0	0.0497829	0.01936	0	0.0165943	0.00276572	0	0	0.0331886	0	1.87239	0	0.0165943	0	0.0138286	0.0165943	0.00276572	0	0.0359543
d_Bacteria; p_Proteobacteria; c_Gammaproteobacteria; o_unclassified_c_Gammaproteobacteria	0.0746743	0.0608458	0.141052	0.01936	0.0248914	0.0304229	0.0691429	0.0663772	0.0138286	0.0636115	0.0221257	0.0304229	0.0746743	0.0165943	0.0857372	0.0331886	0.0940344	0.00829715	0.0829715	0.0829715	0.0110629	0.0525486	0.0802058	0.05808	0.0829715	0.0525486	0.0414857	0.05808	0.05808	0.01936	0.0912686	0.0636115	0.00829715	0.05808	0.0940344	0.0414857	0.0359543	0.210194	0.05808	0.121692	0.0414857	0.0165943	0.143817	0.0110629	0.0165943	0.0746743	0.0110629	0.00276572	0.0442515
d_Bacteria; p_Planctomycetota; c_OM190; o_norank_c_OM190	0.0414857	0.146583	0.0746743	0.01936	0.00829715	0.0442515	0.0553143	0.0553143	0.0138286	0.0359543	0.0221257	0.01936	0.0442515	0.01936	0.11616	0.0553143	0.05808	0.0470172	0.0608458	0.0691429	0.0165943	0.0221257	0.0912686	0.0331886	0.0663772	0.0414857	0.0165943	0.0885029	0.0497829	0.0525486	0.146583	0.03872	0.00829715	0.0276572	0.210194	0.0138286	0	0.138286	0.152114	0.1936	0.0414857	0.00829715	0.165943	0.0138286	0.03872	0.118926	0	0.0165943	0.0221257
d_Bacteria; p_Acidobacteriota; c_Blastocatellia; o_11-24	0.00553143	0.0138286	0.138286	0	0.0470172	0.00829715	0.0110629	0.0138286	0.0138286	0.0497829	0.00553143	0.00553143	0.0110629	0.00829715	0.229554	0.0359543	0.0525486	0.0138286	0.0110629	0.03872	0.00276572	0.0304229	0.0553143	0.00276572	0.00276572	0	0.00553143	0	0.0802058	0.0110629	0.378903	0.00276572	0.0165943	0.00829715	0.702492	0.0276572	0.00276572	0.157646	0.201897	0.143817	0.113394	0.00276572	0.00553143	0	0.03872	0.21296	0.00553143	0.0221257	0.0331886
d_Bacteria; p_Cyanobacteria; c_Vampirivibrionia; o_Gastranaerophilales	0.138286	0.01936	0	1.4686	0.00553143	0	0.00829715	0.0138286	0.0138286	0.0165943	0.00276572	0.0525486	0.105097	0.00829715	0.01936	0.0138286	0.01936	0.0442515	0.0304229	0.0110629	0.0276572	0.0138286	0.00276572	0.0691429	0.00276572	0.190834	0.0138286	0.0414857	0.0110629	0.00553143	0.00276572	0	0.00553143	0.0331886	0	0.0110629	0	0.00276572	0	0	0.03872	0	0.536549	0	0.0470172	0	0.0331886	0.00829715	0.00276572
d_Bacteria; p_Firmicutes; c_Bacilli; o_Erysipelotrichales	0.0138286	0.0138286	0.0719086	0.0968001	0.0442515	0.03872	0.0138286	0.0719086	0.01936	0.0138286	0	0.00553143	0.0138286	0.00276572	0.0221257	0.0276572	0.0304229	0.0497829	0.0414857	0.107863	0.0746743	0.149349	0.00553143	0.0331886	0.0525486	0.0276572	0.03872	0.0331886	0.00276572	0	0	0.0774401	0	0.00553143	0.00276572	0.0110629	0.00553143	0	0.00829715	0.0525486	0.0248914	0.00553143	1.66496	0.01936	0.00553143	0.00276572	0.00553143	0.0110629	0.00829715
d_Bacteria; p_Actinobacteriota; c_Actinobacteria; o_Kineosporiales	0.0414857	0.00276572	0.00829715	0	0.00553143	0.00829715	0.00829715	0.05808	0	0.0138286	0.00276572	0	0.00829715	0.0248914	0.246149	0.00553143	0.0331886	0.00553143	0	0.0414857	0.0165943	0.0248914	0.276572	0.0276572	0.107863	0	0.00553143	0.00553143	0.0276572	0	0.0359543	0.0221257	0.0138286	0.00276572	0.345715	0.0359543	0.05808	0.448046	0.287634	0.21296	0.00829715	0	0.00829715	0.0138286	0.0165943	0.298697	0.00829715	0.0359543	0.0442515
d_Bacteria; p_Chloroflexi; c_Gitt-GS-136; o_norank_c_Gitt-GS-136	0.0829715	0.0110629	0.306994	0.00276572	0.157646	0.00829715	0.0304229	0.0442515	0.00276572	0.00553143	0.00553143	0	0.132754	0.0912686	0.54208	0.0912686	0.105097	0.0359543	0.0470172	0.0414857	0	0.0276572	0.188069	0.0165943	0.0110629	0	0	0.0470172	0.00553143	0.00276572	0.0138286	0.0276572	0.00276572	0.00829715	0.05808	0.0442515	0	0	0.160412	0.118926	0.0802058	0	0.0470172	0.0110629	0.0553143	0.0110629	0.00553143	0.0110629	0.152114
d_Bacteria; p_Bdellovibrionota; c_Oligoflexia; o_Oligoflexales	0.05808	0.113394	0.661006	0.0304229	0.0110629	0.0221257	0.0663772	0.0221257	0.00553143	0.0719086	0.00829715	0.0248914	0.268274	0.00276572	0.0276572	0.0359543	0.0110629	0.0746743	0.0414857	0.0470172	0.0221257	0.334652	0.0248914	0.0138286	0.0165943	0.0691429	0.0885029	0.01936	0.0359543	0.0165943	0.00553143	0.0497829	0.0110629	0.0359543	0.0636115	0.0497829	0.00276572	0.0248914	0.0221257	0.0608458	0.0138286	0	0.118926	0.00276572	0.0331886	0.0331886	0.00553143	0.0110629	0.0248914
d_Bacteria; p_Firmicutes; c_Bacilli; o_Paenibacillales	0.0276572	0.0331886	0.0857372	0.0165943	0.34848	0.0442515	0.0110629	0.0802058	0.168709	0.00829715	0.00276572	0.0110629	0.0221257	0.0165943	0.0525486	0.0165943	0.412092	0.0304229	0.0165943	0.0663772	0.0165943	0.0525486	0.0857372	0.0691429	0.0636115	0.0165943	0	0.0331886	0.0165943	0.00829715	0.0746743	0.143817	0.00276572	0.0276572	0.03872	0.0331886	0	0	0.0995658	0.05808	0.240617	0.0165943	0.0691429	0.01936	0.102331	0.0276572	0	0.00829715	0.0248914
d_Bacteria; p_Cyanobacteria; c_Cyanobacteriia; o_Oxyphotobacteria_Incertae_Sedis	0.27104	0.0968001	0	0.00553143	0	0.0110629	0.00276572	0	0.00276572	0.0885029	0	0.0525486	0.428686	0.00276572	0.226789	0.594629	0.0968001	0.293166	0.00553143	0.17424	0.00553143	0.01936	0.03872	0.00553143	0.00553143	0	0.00276572	0.0110629	0.00276572	0.00276572	0.00276572	0.00829715	0	0.00553143	0.15488	0.0276572	0	0.00829715	0.00276572	0.00553143	0.0359543	0.0248914	0.00276572	0.00553143	0.05808	0	0	0	0.00553143
d_Bacteria; p_Armatimonadota; c_norank_p_Armatimonadota; o_norank_c_norank_p_Armatimonadota	0.0746743	0.0359543	0.171474	0.00829715	0.190834	0.0165943	0.0414857	0.00829715	0.221257	0.0138286	0.00553143	0.0138286	0.0553143	0.00553143	0.0968001	0.0608458	0.196366	0.110629	0.0138286	0.121692	0.0138286	0.0331886	0.0912686	0.00829715	0.0276572	0.00829715	0.0110629	0.0857372	0.0221257	0.00553143	0.03872	0.00829715	0.0110629	0.0221257	0.0912686	0.0553143	0.00276572	0.0221257	0.0968001	0.0553143	0.237852	0.00276572	0.146583	0.00553143	0.0165943	0.0414857	0	0.0138286	0.0248914
d_Bacteria; p_NB1-j; c_norank_p_NB1-j; o_norank_c_norank_p_NB1-j	0.00829715	0.11616	0.0746743	0.00553143	0.282103	0.0276572	0.00829715	0.157646	0.00829715	0.0276572	0	0.0110629	0.0138286	0.0165943	0.110629	0.05808	0.0940344	0.0331886	0.149349	0.0497829	0.0248914	0.0276572	0.146583	0.0110629	0.0414857	0.0165943	0.0221257	0.0470172	0.0553143	0.00553143	0.0802058	0.0442515	0.00553143	0.01936	0.0691429	0.0248914	0	0.0442515	0.177006	0.201897	0.0636115	0.0110629	0.0636115	0.00553143	0.0636115	0.0442515	0	0.00829715	0.0276572
d_Bacteria; p_Firmicutes; c_Clostridia; o_Christensenellales	0.118926	0.00553143	0.00553143	0.21296	0.0165943	0.03872	0.00553143	0.0110629	0.0110629	0.00829715	0	0	0.0276572	0	0.00553143	0.0221257	0.0138286	0.0885029	0.0248914	0.0138286	0.0885029	0.0165943	0.00276572	0.0138286	0.265509	0.0359543	0	0.127223	0.00276572	0	0	0.0221257	0	0.0221257	0.0414857	0.163177	0	0.00276572	0.0110629	0.0110629	0.01936	0	1.02055	0.00553143	0.0276572	0	0	0	0.00829715
d_Bacteria; p_Proteobacteria; c_Gammaproteobacteria; o_Gammaproteobacteria_Incertae_Sedis	0.0525486	0.389966	0.152114	0.01936	0.0497829	0.0304229	0.00829715	0.110629	0.00829715	0.0304229	0.0110629	0	0.0414857	0.0221257	0.0608458	0.0304229	0.0331886	0.01936	0.0276572	0.0553143	0.0221257	0.102331	0.110629	0.0221257	0.0719086	0.0331886	0.00553143	0.0276572	0.00829715	0.0110629	0.0912686	0.0276572	0.00276572	0.0221257	0.265509	0.01936	0.0110629	0.157646	0.0636115	0.0719086	0.0359543	0.03872	0.0525486	0.00553143	0.0110629	0.0829715	0.0110629	0.00276572	0.0359543
d_Bacteria; p_Proteobacteria; c_Alphaproteobacteria; o_unclassified_c_Alphaproteobacteria	0.05808	0.0691429	0.0857372	0.01936	0.03872	0.01936	0.0276572	0.0829715	0.0110629	0.0442515	0.00553143	0.00829715	0.0608458	0.00553143	0.13552	0.03872	0.0331886	0.0331886	0.0221257	0.0912686	0.0331886	0.0414857	0.0802058	0.0331886	0.0663772	0.0691429	0.01936	0.0304229	0.0470172	0.0110629	0.0248914	0.0414857	0.0110629	0.00829715	0.0497829	0.0276572	0.0331886	0.262743	0.160412	0.0746743	0.0470172	0.0165943	0.0525486	0.0276572	0.0248914	0.118926	0.00829715	0.0165943	0.0221257
d_Bacteria; p_Planctomycetota; c_Phycisphaerae; o_Phycisphaerales	0.0276572	0.0525486	0.03872	0.0110629	0.129989	0.00829715	0.0304229	0.03872	0.157646	0.00829715	0.00553143	0.00276572	0.0110629	0.00276572	0.05808	0.03872	0.132754	0.0304229	0.0359543	0.0442515	0.0138286	0.0442515	0.0359543	0.00276572	0.0221257	0.0110629	0.0165943	0.0553143	0.0304229	0.0165943	0.0857372	0.0663772	0.00276572	0.0359543	0.132754	0.0276572	0.00276572	0.105097	0.105097	0.13552	0.262743	0.00276572	0.0276572	0.0138286	0.0497829	0.0553143	0.00276572	0.0110629	0.0221257
d_Archaea; p_Euryarchaeota; c_Methanobacteria; o_Methanobacteriales	0.113394	0.0304229	0.0442515	0.0110629	0.00276572	0.01936	0.00276572	0.0138286	0.0276572	0.0138286	0.00553143	0.0110629	0.00553143	0	0.01936	0.00829715	0.0165943	0.210194	0.0774401	0.0857372	0.30976	0.0442515	0.0138286	0.00829715	0.00553143	0.01936	0.0110629	0.0940344	0.00553143	0	0	0.0138286	0	0.00553143	0.0138286	0.229554	0	0	0.00829715	0	0.0774401	0	0.755041	0	0.0359543	0.00276572	0	0.0110629	0.0110629
d_Bacteria; p_Desulfobacterota; c_Syntrophobacteria; o_Syntrophobacterales	0.0165943	0.0663772	0.0110629	0.00276572	0.146583	0.229554	0.00276572	0.0857372	0.243383	0.0248914	0	0	0	0.00276572	0.0248914	0.204663	0.171474	0.132754	0.0414857	0.254446	0.0138286	0.0110629	0.00276572	0.00276572	0.0359543	0	0	0.0497829	0.00553143	0.00276572	0	0.15488	0	0.00553143	0.00553143	0.0221257	0	0	0.0414857	0	0.262743	0	0.0414857	0	0.0553143	0.00276572	0.00276572	0	0.0165943
d_Bacteria; p_Dependentiae; c_Babeliae; o_Babeliales	0.0525486	0.0331886	0.0940344	0.0331886	0.102331	0.00276572	0.0276572	0.0663772	0.0497829	0.0248914	0.00829715	0.0165943	0.0497829	0.0276572	0.0719086	0.0304229	0.0276572	0.01936	0.0276572	0.105097	0.01936	0.0663772	0.05808	0.0359543	0.05808	0.0470172	0.0276572	0.0138286	0.0304229	0.01936	0.102331	0.0802058	0.0331886	0.0414857	0.0719086	0.0221257	0.0248914	0.0248914	0.0829715	0.0414857	0.0885029	0.0331886	0.0885029	0.00276572	0.0248914	0.03872	0.0165943	0.00553143	0.0248914
d_Bacteria; p_Bdellovibrionota; c_Oligoflexia; o_0319-6G20	0.0470172	0.0691429	0.0719086	0.0359543	0.0968001	0.0497829	0.01936	0.0829715	0.0304229	0.0331886	0.00553143	0.03872	0.0636115	0.0221257	0.0414857	0.0221257	0.141052	0.0165943	0.0359543	0.0912686	0.0304229	0.0829715	0.0829715	0.01936	0.0331886	0.0719086	0.0165943	0.0276572	0.0248914	0	0.0414857	0.0691429	0.0110629	0.00553143	0.199132	0.0331886	0.00276572	0.0331886	0.0442515	0.0248914	0.0636115	0.0165943	0.105097	0.0110629	0.0497829	0.0221257	0.00553143	0.00553143	0.03872
d_Bacteria; p_Myxococcota; c_Polyangia; o_Haliangiales	0.165943	0.110629	0.0470172	0.0221257	0.110629	0.0331886	0.0221257	0.0857372	0.0359543	0.03872	0.00553143	0.00276572	0.0636115	0.00553143	0.0802058	0.01936	0.17424	0.0276572	0.0525486	0.0968001	0	0.03872	0.0470172	0.0276572	0.0221257	0	0.0138286	0.01936	0.0221257	0.00553143	0.0470172	0.0885029	0.00276572	0.0276572	0.0719086	0.0221257	0	0.0663772	0.0663772	0.0359543	0.0912686	0.00553143	0.0636115	0.0110629	0.0248914	0.0553143	0.00276572	0	0.0304229
d_Bacteria; p_Proteobacteria; c_Alphaproteobacteria; o_Tistrellales	0.0663772	0.0497829	0.0774401	0.00829715	0.00553143	0.0248914	0.00553143	0.0497829	0	0.01936	0.00829715	0.00553143	0.0110629	0.00829715	0.127223	0.0470172	0.00276572	0.00553143	0.0414857	0.138286	0.0359543	0.0221257	0.141052	0.0276572	0.0885029	0.0331886	0.0221257	0.0636115	0.0276572	0.0110629	0.273806	0.0663772	0.00276572	0.0525486	0.0857372	0.0470172	0.00553143	0.00553143	0.102331	0.0968001	0.0276572	0.0221257	0.0442515	0.0359543	0.0359543	0	0.0331886	0	0.0331886
d_Bacteria; p_Bdellovibrionota; c_Bdellovibrionia; o_Bdellovibrionales	0.05808	0.118926	0.01936	0.110629	0.05808	0.0138286	0.03872	0.0497829	0.0276572	0.01936	0.00276572	0.0221257	0.0359543	0.0165943	0.03872	0.0165943	0.0414857	0.03872	0.0276572	0.0525486	0.0719086	0.0525486	0.0414857	0.0221257	0.0248914	0.165943	0.0248914	0.03872	0.0331886	0.00276572	0.204663	0.0359543	0.00553143	0.0331886	0.0359543	0.0221257	0.00829715	0.03872	0.0470172	0.0331886	0.0636115	0	0.127223	0.01936	0.0276572	0.0525486	0.0165943	0.0110629	0.03872
d_Bacteria; p_Proteobacteria; c_Gammaproteobacteria; o_Diplorickettsiales	0.0636115	0.0497829	0.171474	0.00553143	0.0248914	0.00553143	0.0110629	0.0248914	0.00276572	0.0138286	0.01936	0.00829715	0.0221257	0	0.0968001	0.0497829	0.0110629	0.0276572	0.03872	0.105097	0.0110629	0.124457	0.0663772	0.0248914	0.0359543	0.0110629	0.00553143	0.0248914	0.0221257	0.03872	0.0525486	0.165943	0.0165943	0.0442515	0.179772	0.0331886	0.0110629	0.0138286	0.0691429	0.129989	0.0304229	0.0276572	0.0691429	0.0138286	0.00553143	0.0359543	0.00553143	0.0165943	0.0331886
d_Bacteria; p_Proteobacteria; c_Alphaproteobacteria; o_Rickettsiales	0.0110629	0.0553143	0	0.0165943	0.01936	0.00829715	0.00829715	0.0248914	0.00829715	0.0138286	0.00829715	0.453577	0.01936	0.0138286	0.0663772	0.00276572	0.00276572	0.0470172	0.0691429	0.0276572	0.0248914	0.0829715	0.05808	0.0110629	0.00276572	0.0553143	0.01936	0.0165943	0.0636115	0.00276572	0.127223	0.01936	0.00829715	0.00829715	0.110629	0.0110629	0.00553143	0.0442515	0.01936	0.0774401	0.0138286	0.0221257	0.182537	0.00829715	0.0940344	0.0525486	0.00276572	0.00276572	0.00829715
d_Bacteria; p_Proteobacteria; c_Alphaproteobacteria; o_Reyranellales	0.0304229	0.0497829	0.05808	0.0525486	0.00553143	0.00553143	0.00829715	0.0497829	0.00553143	0.0221257	0.00553143	0	0.0165943	0.00553143	0.110629	0.01936	0.0165943	0.03872	0.0774401	0.179772	0.00553143	0.0442515	0.0940344	0.03872	0.0331886	0.0663772	0.00276572	0.0165943	0.0248914	0.00829715	0.218492	0.0885029	0.00829715	0.0442515	0.0995658	0.01936	0.00553143	0.01936	0.0885029	0.0857372	0.0414857	0.00829715	0.0414857	0.0138286	0.0138286	0.0940344	0.00829715	0.01936	0.01936
d_Bacteria; p_Chloroflexi; c_Anaerolineae; o_1-20	0.00829715	0.0359543	0.157646	0.00829715	0	0.121692	0.03872	0.0359543	0.00829715	0.0497829	0.0276572	0.0110629	0.0719086	0.0165943	0.0442515	0.0221257	0.00829715	0.0276572	0.0774401	0.0276572	0.00829715	0.0608458	0.0110629	0.0304229	0.0885029	0.0138286	0.0470172	0.0110629	0.0746743	0.0276572	0.00553143	0.210194	0.00553143	0.0110629	0.0525486	0.0138286	0.0165943	0.0331886	0.0359543	0.0940344	0.0165943	0.00829715	0.01936	0	0.0110629	0.0525486	0.00553143	0	0.0110629
d_Bacteria; p_Cyanobacteria; c_Cyanobacteriia; o_Leptolyngbyales	0.163177	0.0165943	0	0	0	0.00276572	0.0138286	0	0.00276572	0.102331	0	0.17424	0.414857	0.0221257	0.0829715	0.141052	0.00829715	0.226789	0.00553143	0.00553143	0.0138286	0.0276572	0.0331886	0.0276572	0.00276572	0.0331886	0	0.0110629	0.00829715	0	0.00553143	0.00829715	0.01936	0.0110629	0.235086	0.00553143	0	0.0553143	0	0.00276572	0.0331886	0.03872	0.0470172	0.00553143	0.0221257	0.00553143	0.00553143	0	0.0110629
d_Bacteria; p_Bacteroidota; c_SJA-28; o_norank_c_SJA-28	0.0138286	0.0912686	0.0719086	0.00829715	0.0470172	0.113394	0.0719086	0.11616	0.127223	0.0663772	0	0.00829715	0.0359543	0.0248914	0.0165943	0.0497829	0.0912686	0.0276572	0.124457	0.0525486	0.0359543	0.0248914	0.0304229	0.00553143	0.0414857	0.00553143	0.00553143	0.01936	0.0276572	0.0165943	0.00553143	0.0663772	0.00553143	0.0110629	0.00829715	0.01936	0.00276572	0.0553143	0.102331	0.0165943	0.0663772	0.00276572	0.0331886	0	0.0608458	0.0165943	0	0.00553143	0.01936
d_Bacteria; p_Planctomycetota; c_Phycisphaerae; o_MSBL9	0.00829715	0.0138286	0.00829715	0	0.331886	0.00829715	0	0.00276572	0.273806	0	0	0.00276572	0	0	0	0.01936	0.674835	0.01936	0.00276572	0.00829715	0.00276572	0	0.00276572	0.00276572	0.0110629	0	0.00276572	0.0276572	0	0.00276572	0	0.0110629	0.00276572	0	0	0.00276572	0	0	0.0221257	0	0.436983	0	0.00553143	0	0.00553143	0	0	0.00276572	0.00276572
d_Bacteria; p_SAR324_cladeMarine_group_B; c_norank_p_SAR324_cladeMarine_group_B; o_norank_c_norank_p_SAR324_cladeMarine_group_B	0.01936	0.0248914	0.0691429	0.0110629	0.00829715	0.0470172	0.0885029	0.00829715	0.0165943	0.0774401	0.0774401	0.0165943	0.0165943	0.0442515	0	0.00553143	0.0221257	0.0525486	0.0138286	0.0138286	0.0331886	0.0248914	0.0636115	0.0221257	0.01936	0.11616	0.0553143	0.0138286	0.0553143	0.0276572	0.00829715	0.01936	0.0110629	0.0359543	0.0940344	0.0138286	0.0165943	0.0497829	0.0248914	0.0304229	0.0304229	0.00829715	0.0691429	0.00553143	0.0857372	0.0470172	0.00553143	0.00553143	0.0110629
d_Bacteria; p_Planctomycetota; c_Planctomycetes; o_norank_c_Planctomycetes	0.00829715	0.0276572	0.0276572	0.00276572	0.00553143	0.00553143	0.0525486	0.0138286	0	0.0497829	0.00276572	0.00553143	0.0359543	0.00276572	0.0885029	0.01936	0.00276572	0.00829715	0.0110629	0.0138286	0.00553143	0.0138286	0.0331886	0.00829715	0.00829715	0.0138286	0.0414857	0.00276572	0.0829715	0.0221257	0.138286	0.00553143	0.00829715	0.03872	0.0331886	0.0608458	0.00829715	0.0940344	0.0359543	0.204663	0.0110629	0	0.0165943	0.0110629	0.0442515	0.127223	0.00553143	0.00276572	0.0138286
d_Bacteria; p_Proteobacteria; c_Gammaproteobacteria; o_R7C24	0.00276572	0.683132	0.01936	0.0608458	0	0.00553143	0.0110629	0.00276572	0.00829715	0.00829715	0.00276572	0	0	0	0.0497829	0.0110629	0.00829715	0	0.0110629	0.03872	0.0165943	0.00276572	0.0276572	0.00276572	0.0165943	0.00276572	0	0.0331886	0.0165943	0.00553143	0.218492	0	0	0.00553143	0.246149	0.00553143	0	0.0525486	0.0248914	0.129989	0.0304229	0	0.00829715	0	0.0414857	0.03872	0	0.00276572	0.00829715
d_Bacteria; p_Desulfobacterota; c_Desulfobacteria; o_Desulfobacterales	0.0802058	0.0304229	0	0	0.0331886	0.182537	0.0110629	0.0995658	0.0359543	0.0331886	0	0	0.00829715	0	0.00829715	0.171474	0.0248914	0.107863	0.0691429	0.0774401	0.01936	0.00829715	0.0138286	0	0.165943	0.00553143	0	0.276572	0.00553143	0.00553143	0	0.11616	0	0.0138286	0	0.0968001	0	0	0.0138286	0.00276572	0.0553143	0	0.0691429	0	0.00553143	0	0	0	0
d_Bacteria; p_Acidobacteriota; c_Subgroup_18; o_norank_c_Subgroup_18	0	0.0276572	0.00553143	0.00553143	0.301463	0.00553143	0	0.00276572	0.401029	0	0	0	0	0	0.0276572	0.00276572	0.40656	0.0331886	0	0.0138286	0	0.0110629	0.00276572	0	0.00276572	0	0	0.00553143	0	0	0	0.00553143	0	0.00276572	0.00553143	0.00829715	0	0.00276572	0.0248914	0.00276572	0.539315	0	0.00276572	0	0.0165943	0	0	0.00276572	0.0110629
d_Bacteria; p_Proteobacteria; c_Gammaproteobacteria; o_Enterobacterales	0.00829715	0.00829715	0.00276572	0.00829715	0	0	0.00553143	0.00276572	0.00276572	0	0.00276572	0.00276572	0.00829715	0.00553143	0.0248914	0.00276572	0	0.0138286	0.0331886	0.0138286	0.00553143	0.0276572	0.00553143	0.00553143	0	0.00276572	0.00276572	0.00553143	0.00829715	0.00276572	1.35244	0.0110629	0	0.00829715	0.0414857	0	0	0.0138286	0.0221257	0.0276572	0	0.0248914	0.0165943	0.0110629	0	0.0470172	0.0331886	0.00829715	0.0110629
d_Bacteria; p_Firmicutes; c_Clostridia; o_Oscillospirales	0.00276572	0.0802058	0.0221257	0.525486	0.0248914	0.00553143	0	0.0248914	0.0110629	0	0	0.00276572	0.00829715	0	0.0138286	0.00276572	0.0165943	0.0331886	0.0110629	0.00829715	0.0331886	0.0221257	0.0165943	0.00276572	0.0110629	0.0497829	0.00276572	0.0165943	0.00276572	0	0.00829715	0.00829715	0.0221257	0	0	0.00276572	0	0.00553143	0.00553143	0.00276572	0.0221257	0	0.752275	0.00553143	0.0110629	0	0	0	0.00276572
d_Bacteria; p_Proteobacteria; c_Gammaproteobacteria; o_Legionellales	0.01936	0.00553143	0.05808	0.0276572	0.0110629	0.0221257	0.0276572	0.01936	0.0221257	0.01936	0.00276572	0.0138286	0.0304229	0	0.0442515	0.01936	0.00276572	0.00553143	0.0165943	0.0829715	0.00553143	0.0719086	0.0746743	0.0276572	0.0470172	0.0553143	0.00553143	0.01936	0.01936	0.00553143	0.0940344	0.1936	0.00829715	0.0359543	0.11616	0.0165943	0.0470172	0.0221257	0.0221257	0.0746743	0.0110629	0.00553143	0.160412	0.0110629	0.00829715	0.0221257	0.01936	0	0.0165943
d_Bacteria; p_Firmicutes; c_Clostridia; o_Lachnospirales	0.0138286	0.0497829	0.0359543	0.141052	0.110629	0.0885029	0.0110629	0.0414857	0.0470172	0.00276572	0.00276572	0.0110629	0.00553143	0.00276572	0.00829715	0.0221257	0.105097	0.00553143	0.0829715	0.177006	0.0110629	0.0304229	0.0276572	0.0221257	0.0138286	0.15488	0.0221257	0.0442515	0.00553143	0.00829715	0.0304229	0.05808	0.00553143	0.0248914	0.0110629	0.0414857	0.0110629	0	0.00276572	0.00553143	0.0221257	0.00553143	0.0885029	0.0110629	0.0221257	0	0.0359543	0	0.0248914
d_Bacteria; p_Acidobacteriota; c_Acidobacteriae; o_Bryobacterales	0.0802058	0.0138286	0.0221257	0.00276572	0	0.00829715	0.0248914	0.0304229	0.03872	0.01936	0.00276572	0	0.00829715	0.00829715	0.0719086	0.01936	0.0442515	0.0442515	0.00276572	0.171474	0.00276572	0.00276572	0.0525486	0.0110629	0.0110629	0	0.0165943	0.00553143	0.0276572	0	0.0608458	0.105097	0	0.00829715	0.199132	0.0304229	0	0.124457	0.124457	0.03872	0.0304229	0.00553143	0.0497829	0	0.0248914	0.0802058	0	0.0138286	0.00829715
d_Bacteria; p_Deinococcota; c_Deinococci; o_Thermales	0	0.0442515	0.0359543	0.00829715	0	0.0442515	0.0719086	0.0276572	0	0.179772	0.00276572	0	0.0553143	0.0442515	0.0248914	0.0221257	0	0.0138286	0.0359543	0.00276572	0.0110629	0.0608458	0.0221257	0.0221257	0.00553143	0.00829715	0.226789	0	0.118926	0.0221257	0	0.00276572	0.0304229	0.01936	0	0.0331886	0.01936	0.124457	0.0221257	0	0	0.00553143	0.00829715	0.00276572	0	0.0857372	0.00553143	0.00829715	0.0138286
d_Bacteria; p_Bacteroidota; c_Kryptonia; o_Kryptoniales	0.0110629	0.11616	0.0359543	0	0.168709	0.149349	0.0221257	0.149349	0.121692	0.0138286	0.00553143	0	0.00553143	0.0248914	0.0359543	0.01936	0.0691429	0.05808	0.0940344	0.0248914	0.0414857	0.00553143	0.0138286	0.00276572	0	0	0.00276572	0.0248914	0.0110629	0	0.00276572	0.0746743	0.00276572	0	0.00829715	0.0165943	0.00276572	0.0110629	0.0497829	0.0138286	0.185303	0	0.0110629	0	0.0110629	0.0165943	0.00276572	0.00829715	0.00276572
d_Bacteria; p_Actinobacteriota; c_Actinobacteria; o_Streptomycetales	0.0442515	0.0885029	0.0829715	0.00276572	0.0663772	0.0470172	0.00276572	0.107863	0.0276572	0	0	0.0110629	0	0.0165943	0.107863	0.00553143	0.03872	0.0304229	0.0248914	0.0608458	0.00553143	0.0304229	0.0414857	0.00829715	0.0497829	0.00276572	0.00553143	0.0553143	0.00276572	0.0138286	0.0138286	0.17424	0	0.0138286	0.0470172	0.0165943	0	0.0110629	0.160412	0.0248914	0.0497829	0	0.00829715	0.0165943	0.03872	0.00829715	0.00276572	0	0.0248914
d_Bacteria; p_Actinobacteriota; c_Acidimicrobiia; o_norank_c_Acidimicrobiia	0.0608458	0.0138286	0.0442515	0.00276572	0.00276572	0.00829715	0.0110629	0.0165943	0.00276572	0.0138286	0.0138286	0	0.0110629	0	0.0995658	0.00553143	0.03872	0	0.01936	0.0331886	0	0.00553143	0.0276572	0.0165943	0.0165943	0.0331886	0.0110629	0.00829715	0.0304229	0.00829715	0.0138286	0.0553143	0.00553143	0.00553143	0.218492	0.00553143	0.00553143	0.149349	0.0885029	0.124457	0.0165943	0	0	0.00829715	0.00553143	0.118926	0.00829715	0.00276572	0.0304229
d_Bacteria; p_Armatimonadota; c_Chthonomonadetes; o_Chthonomonadales	0.0304229	0.01936	0.00829715	0.00553143	0.118926	0.00553143	0.00829715	0.00553143	0.0857372	0.00553143	0.00829715	0	0.0221257	0.00553143	0.0470172	0.0248914	0.124457	0.03872	0.0165943	0.00829715	0.00553143	0.0221257	0.0442515	0.00553143	0.00276572	0.00276572	0.00276572	0.0110629	0.0331886	0.0165943	0.0774401	0.00276572	0	0.00553143	0.171474	0.00553143	0.00276572	0.0636115	0.0304229	0.105097	0.0995658	0	0.01936	0.0110629	0.00829715	0.11616	0.00276572	0.0138286	0.00829715
d_Bacteria; p_Myxococcota; c_bacteriap25; o_norank_c_bacteriap25	0.00553143	0.00276572	0.0608458	0	0.0276572	0.0110629	0.00553143	0.0304229	0.00829715	0.00276572	0	0	0.00829715	0.0304229	0.0829715	0.0248914	0.0802058	0.00829715	0.00553143	0.0221257	0	0.0304229	0.143817	0.01936	0.0525486	0	0	0.0110629	0.0110629	0	0.0746743	0.01936	0.00829715	0.00829715	0.113394	0.00553143	0	0.0221257	0.215726	0.0525486	0.0719086	0	0.01936	0.00553143	0.0470172	0.0414857	0.0138286	0.00553143	0.0470172
d_Bacteria; p_GAL15; c_norank_p_GAL15; o_norank_c_norank_p_GAL15	0.0165943	0	0.03872	0	0.110629	0.0138286	0.00829715	0.0138286	0.0138286	0.00553143	0	0	0.00276572	0.177006	0.0636115	0.0359543	0.312526	0.0331886	0.0138286	0.00829715	0	0.00276572	0.0497829	0.0165943	0.00276572	0	0	0.0304229	0.00829715	0.0138286	0	0.00276572	0.0110629	0	0.0138286	0	0.00553143	0.03872	0.226789	0.0110629	0.01936	0.0110629	0.00276572	0.00829715	0.00553143	0.0442515	0.00276572	0.00276572	0.05808
d_Bacteria; p_Sumerlaeota; c_Sumerlaeia; o_Sumerlaeales	0.0802058	0.0276572	0.0414857	0.00276572	0.0829715	0.01936	0.00276572	0.0138286	0.0885029	0.0248914	0	0.0165943	0.0608458	0.00276572	0.05808	0.0165943	0.0774401	0.0968001	0.05808	0.182537	0.0331886	0.0165943	0.0110629	0.0110629	0.01936	0.00276572	0.00829715	0.0663772	0.00553143	0	0.0165943	0.0719086	0	0.00553143	0.00276572	0.0304229	0	0	0.0497829	0.0138286	0.0885029	0	0.0165943	0.00276572	0.0110629	0.00276572	0	0	0.0165943
d_Bacteria; p_Desulfobacterota; c_Desulfovibrionia; o_Desulfovibrionales	0.0774401	0.0165943	0.00553143	0.0719086	0	0.0138286	0.00829715	0.00553143	0.00553143	0.0110629	0	0	0.00276572	0	0.00276572	0.0331886	0	0.0497829	0.0165943	0.05808	0.0497829	0.0165943	0.00276572	0.03872	0.0442515	0.0829715	0	0.113394	0	0	0.00276572	0.0608458	0	0.00829715	0.0138286	0.0138286	0	0.00276572	0	0	0.00276572	0	0.649943	0	0.0221257	0.00276572	0.00276572	0	0
d_Bacteria; p_Chloroflexi; c_TK10; o_norank_c_TK10	0.03872	0.0165943	0.0221257	0	0.00829715	0.01936	0.00829715	0.0276572	0.0110629	0.01936	0.00276572	0	0.0553143	0.0221257	0.13552	0.0497829	0.0248914	0.0165943	0.00276572	0.102331	0	0.01936	0.0885029	0.0138286	0.0138286	0	0.00276572	0.00276572	0.0138286	0.0138286	0.0248914	0.0470172	0.00829715	0.01936	0.105097	0.0165943	0.00829715	0.0221257	0.11616	0.0636115	0.0442515	0.00276572	0.00276572	0	0.03872	0.0636115	0.0138286	0.0940344	0.0276572
d_Bacteria; p_Bdellovibrionota; c_Bdellovibrionia; o_Bacteriovoracales	0.0165943	0.01936	0.0276572	0.27104	0.00829715	0.00276572	0.0138286	0.0442515	0.0359543	0.0165943	0.0110629	0.00553143	0.0331886	0.00553143	0.0165943	0.0110629	0.0221257	0.00276572	0.0636115	0.0691429	0.0221257	0.0276572	0.0138286	0.0221257	0.01936	0.0553143	0	0.0414857	0.00553143	0.00276572	0.0165943	0.0359543	0.0138286	0.0138286	0.0636115	0.0221257	0	0.00829715	0.0331886	0.03872	0.0857372	0	0.185303	0	0.01936	0.0138286	0.00276572	0.0138286	0.00553143
[truncated: 370 more rows]
[truncated: 3 more columns]

## Sheet: Dataset_2F Families
OTU ID	S1	S2	S3	S4	S5	S6	S7	S8	S9	S10	S11	S12	S13	S14	S15	S16	S17	S18	S19	S20	S21	S22	S23	S24	S25	S26	S31	S32	R2_1	R2_2	R2_3	R3_1	R3_2	R3_3	R4_1	R4_2	R4_3	R6_1	R6_2	R6_3	R7_1	R7_2	R7_3	R8_1	R8_2	R8_3	R9_1	R9_2	R9_3
[truncated: 872 more rows]
[truncated: 3 more columns]

[truncated: 3 more sheets: Dataset_2G Genus, Dataset_2H Species, Dataset_2I Dissimilarity]
