# Supplementary material for: Eutrophication Reshapes Microbial Communities and Life‐History Strategies in the Riverine Ecosystems
Source: Environ Microbiol Rep. 2025 Nov 21;17(6):e70234. doi: 10.1111/1758-2229.70234 (PMC12635496; doi:10.1111/1758-2229.70234)
Supplement: Supplementary file 3 — Dataset: 3. Metagenomic sequencing results of microbial communities. [file EMI4-17-e70234-s001.xlsx]

## Sheet: Dataset_3A
	Location	Number of reads	Number of bases (Gbp) (raw sequence)	Number of bases (Gbp) (clean sequence)	Average Read Length(bp)	GC content(%)
Urban Rivers	S1	137195328	21.4725	20.5204	150	0.606
	S2	164602492	26.0782	24.5882	149	0.5697
	S3	141637058	22.6401	21.1387	149	0.5532
	S4	185147068	28.7708	27.6415	149	0.6148
	S5	174899322	27.8117	26.0811	149	0.5707
	S6	262646626	40.7519	39.2448	149	0.6124
	S7	131220720	20.6463	19.6244	150	0.5928
	S8	148785426	23.1531	22.1897	149	0.5876
	S9	152998124	25.0194	22.7886	149	0.5808
	S10	149188942	23.0799	22.2691	149	0.6012
	S11	135352838	21.0421	20.183	149	0.5889
	S12	159425104	24.7628	23.7628	149	0.6018
	S13	121142830	20.2359	18.0535	149	0.5401
	S14	128616386	20.2166	19.2609	150	0.5717
	S15	127507720	20.0054	19.0167	149	0.5597
	S16	132390724	20.7356	19.7631	149	0.5729
	S17	129375736	20.2009	19.3062	149	0.5711
	S18	125956870	20.3303	18.7733	149	0.5333
	S19	177858698	19.2688	18.4539	150	0.56
	S20	129093964	20.3229	19.3209	150	0.5484
	S21	130872970	20.6366	19.59	150	0.5626
	S22	130237002	21.2177	19.4346	149	0.5862
	S23	131644664	20.5481	19.6173	149	0.5675
	S24	139813356	21.7411	20.8893	149	0.6086
	S25	86667832	13.0853	7.00599	150	0.6018
	S26	85452400	12.9018	11.6814	150	0.5701
	S31	62120264	9.37865	9.15962	150	0.5818
	S32	56775304	8.57156	8.34905	149	0.5931
Natural Rivers	R2-1	133451960	20.813	19.9005	149	0.5517
	R2-2	127712044	20.1671	19.1047	150	0.5473
	R2-3	132753666	20.5117	19.8621	150	0.5818
	R3-1	143683150	22.7788	21.3724	149	0.5893
	R3-2	168500000	26.8893	25.0881	149	0.5282
	R3-3	129971032	20.3778	19.4684	150	0.5699
	R4-1	127574772	20.0332	19.0826	150	0.5801
	R4-2	130737708	20.6586	19.5325	149	0.5675
	R4-3	123731926	20.1208	18.5183	150	0.5647
	R6-1	72660322	10.9702	7.5387	150	0.5713
	R6-2	78632340	11.872	7.63525	150	0.5483
	R6-3	132826162	20.7884	19.8364	149	0.5734
	R7-1	115787692	20.0686	17.2739	149	0.5605
	R7-2	127988794	20.2738	19.0872	149	0.575
	R7-3	159646176	25.2734	23.7288	149	0.5891
	R8-1	129891836	21.4096	19.4353	150	0.5548
	R8-2	133323228	20.8508	19.9175	149	0.5835
	R8-3	135786454	21.6487	20.3045	150	0.5636
	R9-1	148123270	23.7038	22.1347	149	0.555
	R9-2	183351692	21.9222	27.4098	150	0.5691
	R9-3	47460734	7.16506	6.88886	149	0.5348
	R10-1	44597232	6.73267	6.47809	150	0.5635
	R10-2	46811678	7.06705	6.80679	149	0.5426
	R10-3	48691380	7.35089	5.95198	150	0.5436

## Sheet: Dataset_3B KEGG
KO	Function	S1	S2	S3	S4	S5	S6	S7	S8	S9	S10	S11	S12	S13	S14	S15	S16	S17	S18	S19	S20	S21	S22	S23	S24	S25	S26	S31	S32	R2_1	R2_2	R2_3	R3_1	R3_2	R3_3	R4_1	R4_2	R4_3	R6_1	R6_2	R6_3	R7_1	R7_2	R7_3	R8_1	R8_2	R8_3	R9_1	R9_2
K00001	E1.1.1.1, adh; alcohol dehydrogenase [EC:1.1.1.1]	0.00298205	0.00132675	0.00325034	0.00236053	0	0.00309577	0.00138493	0.0030762	0.00290234	0.00153694	0.00576403	0.00710701	0.00176036	0.00487196	0.00120175	0.00201431	0.00263701	0.00314907	0.0352084	0.00188347	0.00305465	0.000937855	0	0.00285747	0.00140529	0.00145765	0.00166779	0.00332557	0.00401886	0.00424424	0.00104817	0.00258562	0.0235371	0.00172194	0.00710701	0.00332557	0.00258562	0.00487196	0.0235371	0.0352084	0.000646563	0.00336226	0.00764596	0.00159505	0.00453111	0.0217191	0.00329206	0.000646563
K00002	AKR1A1, adh; alcohol dehydrogenase (NADP+) [EC:1.1.1.2]	0	0.000195839	0.000142017	0	0	0	0	0	0	0.000883231	0	0.0005349	0	0.00168334	0.000343718	0	0	0	0.00423338	0	0.000101811	0	0	0	0	0	0	0	0	0	0	0	0	0.000284672	0.0005349	0	0	0.00168334	0	0.00423338	0	0.000881309	0.000184054	0.000138013	0	0.000204334	7.58873e-05	0
K00003	hom; homoserine dehydrogenase [EC:1.1.1.3]	0.0376627	0.0475781	0.0850624	0.0684232	0.141064	0.0550516	0.0492111	0.0418081	0.0560977	0.113888	0.0840222	0.0645332	0.0614154	0.0449094	0.109164	0.0486975	0.0572384	0.0356751	0.103058	0.0604435	0.0571252	0.114156	0.127863	0.0416168	0.0527922	0.103108	0.0831643	0.0437627	0.0371399	0.0281575	0.0699378	0.0646577	0.0676662	0.0352625	0.0645332	0.0437627	0.0646577	0.0449094	0.0676662	0.103058	0.0388869	0.0289725	0.0239923	0.0361157	0.0429577	0.0814146	0.0450306	0.0388869
K00004	BDH, butB; (R,R)-butanediol dehydrogenase / meso-butanediol dehydrogenase / diacetyl reductase [EC:1.1.1.4 1.1.1.- 1.1.1.303]	0	0	0	0	0	0	0	0	0	0	0	0.00227525	0	0	0	0	0	0	0.00416299	0	0	0	0	0	0	0	0	0	0	0	0	0	0.000914289	0	0.00227525	0	0	0	0.000914289	0.00416299	0	0	0	0	0.000331831	0.00517732	0.000281489	0
K00005	gldA; glycerol dehydrogenase [EC:1.1.1.6]	0.000279151	0.000425816	0.000994487	0.000176851	0	0	0.000208357	0	0	0	0.000531723	0	0.000310994	0.00204733	0.000570285	0	0.000566827	0.00192731	0.000106732	0.00226924	0	0	0	0.000502565	0.000451168	8.51132e-05	0	0.00014751	0.000581925	0.00132074	0.000212224	0.000308519	0.00125022	8.00797e-05	0	0.00014751	0.000308519	0.00204733	0.00125022	0.000106732	0.000391828	0.00167967	0.0134311	0.0029194	0.000809128	8.62202e-05	0.000515092	0.000391828
K00008	SORD, gutB; L-iditol 2-dehydrogenase [EC:1.1.1.14]	0.0285826	0.0237304	0.0281946	0.0262304	0.0159473	0.0179204	0.0153443	0.0164036	0.0224447	0.0187491	0.0214034	0.0174188	0.0283613	0.0360644	0.0376158	0.0267964	0.0248979	0.0192162	0.00648674	0.0365858	0.0194043	0.04057	0.0376984	0.0285836	0.0221055	0.0201751	0.0182287	0.0238565	0.0277971	0.033047	0.0530853	0.0240913	0.0339746	0.0373507	0.0174188	0.0238565	0.0240913	0.0360644	0.0339746	0.00648674	0.0403702	0.0364019	0.0319423	0.0296605	0.0340686	0.0282344	0.0318133	0.0403702
K00009	mtlD; mannitol-1-phosphate 5-dehydrogenase [EC:1.1.1.17]	0.00016077	0	0	0	0	0	0	0	0	0	3.67882e-05	0	0	0	0	0	3.99875e-05	0	0	0.00172685	0	0	0.000139726	0	0	1.24131e-05	9.06713e-05	5.66366e-05	0	0	0.000301829	0	0	7.4741e-05	0	5.66366e-05	0	0	0	0	0.0007865	0.000138833	0	0	0	0	0	0.0007865
K00010	iolG; myo-inositol 2-dehydrogenase / D-chiro-inositol 1-dehydrogenase [EC:1.1.1.18 1.1.1.369]	0.00504149	0.0012994	0.00179839	0.00259909	0.00809791	0.00623772	0.00412256	0.00389866	0.00549209	0.00107576	0.00273459	0.00327591	0.00300286	0.00800359	0.000959069	0.00147191	0.00279382	0.00660854	0.00177857	0.00139919	0.0013719	0.0023493	0.00288299	0.0072818	0.00395105	0.00294467	0.0115949	0.00335414	0.00349092	0.00205243	0.000243265	0.00114807	0.00143812	0.00155848	0.00327591	0.00335414	0.00114807	0.00800359	0.00143812	0.00177857	0.000583095	0.00476484	0.00715556	0.00196678	0.00124194	0.00102058	0.00132525	0.000583095
K00012	UGDH, ugd; UDPglucose 6-dehydrogenase [EC:1.1.1.22]	0.0683875	0.0572971	0.0932923	0.0758881	0.0488076	0.0830996	0.0865286	0.108569	0.0965213	0.100068	0.0755952	0.0892941	0.0799664	0.0870331	0.0708214	0.0683727	0.0785673	0.0805941	0.0830083	0.0666197	0.0783754	0.0958778	0.0529449	0.0759007	0.0830262	0.103717	0.107994	0.0782418	0.0539541	0.0511846	0.0283895	0.0717872	0.0662506	0.052822	0.0892941	0.0782418	0.0717872	0.0870331	0.0662506	0.0830083	0.0532872	0.0692988	0.0513559	0.0581274	0.0675521	0.0917976	0.071799	0.0532872
K00013	hisD; histidinol dehydrogenase [EC:1.1.1.23]	0.0329458	0.0335425	0.0337441	0.0254469	0.0761809	0.0371007	0.0281186	0.0383933	0.0475437	0.0728144	0.0485146	0.0607073	0.0320615	0.0356985	0.0366942	0.0118049	0.0495235	0.027509	0.0930323	0.0157409	0.0139225	0.04799	0.0778958	0.0316873	0.0324429	0.0707977	0.0745567	0.0330978	0.0251924	0.0147079	0.0263133	0.0477814	0.0496741	0.0194078	0.0607073	0.0330978	0.0477814	0.0356985	0.0496741	0.0930323	0.01907	0.0407097	0.0280561	0.0252556	0.0284316	0.0518936	0.041799	0.01907
K00014	aroE; shikimate dehydrogenase [EC:1.1.1.25]	0.00845464	0.00495498	0.0129301	0.00878122	0.00242021	0.0065196	0.00512004	0.00504473	0.00730198	0.00386188	0.0134133	0.0302978	0.00811001	0.0148296	0.0183204	0.0076873	0.00528107	0.00716083	0.0535876	0.0134289	0.00709838	0.0187392	0.0182299	0.00728537	0.00583841	0.00775153	0.010834	0.00862822	0.0107412	0.0101522	0.0108222	0.00477883	0.0211006	0.0124705	0.0302978	0.00862822	0.00477883	0.0148296	0.0211006	0.0535876	0.00432973	0.00831043	0.0064099	0.00483361	0.00962445	0.0237364	0.00580562	0.00432973
K00015	gyaR, GOR1; glyoxylate reductase [EC:1.1.1.26]	0.0290869	0.0284271	0.0225543	0.0263507	0.0201834	0.0176681	0.0217986	0.0192565	0.0299884	0.036467	0.0201897	0.0300296	0.0419185	0.0471499	0.0259208	0.0276028	0.0453435	0.0328857	0.0146753	0.0261029	0.024582	0.0253535	0.0247114	0.0350878	0.0227094	0.0235175	0.0291446	0.0451441	0.0587106	0.0417824	0.0301094	0.0329226	0.0372515	0.0459729	0.0300296	0.0451441	0.0329226	0.0471499	0.0372515	0.0146753	0.0426954	0.0515297	0.0349587	0.0443378	0.046744	0.0326017	0.0384906	0.0426954
K00016	LDH, ldh; L-lactate dehydrogenase [EC:1.1.1.27]	0.00383678	0.00256208	0.00295234	0.00361313	0.00187981	0.00710057	0.00456286	0.00289768	0.00660596	0.00268513	0.00648928	0.00505915	0.0038613	0.0102005	0.00133615	0.005142	0.0045921	0.00374314	0.0030506	0.00448219	0.00647652	0.00174147	0.00212808	0.00582824	0.00317247	0.00328622	0.00870638	0.00155593	0.00184303	0.00166806	0.0026108	0.00271779	0.00244423	0.00111273	0.00505915	0.00155593	0.00271779	0.0102005	0.00244423	0.0030506	0.000308352	0.00967619	0.00796426	0.00364888	0.00365111	0.00305885	0.00329587	0.000308352
K00018	hprA; glycerate dehydrogenase [EC:1.1.1.29]	0.00802797	0.0167081	0.0103684	0.00722153	0.000817383	0.00577136	0.00638437	0.00780975	0.0121814	0.0251732	0.00238062	0.020043	0.0134886	0.00369798	0.0145384	0.00359182	0.0214386	0.00815815	0.045042	0.00659134	0.00279742	0.00511322	0.000605695	0.0134087	0.0105684	0.00985193	0.00196611	0.0167768	0.00614782	0.00548714	0.00440898	0.0150414	0.02164	0.0066716	0.020043	0.0167768	0.0150414	0.00369798	0.02164	0.045042	0.00525908	0.0183156	0.00359845	0.017968	0.0134486	0.0235066	0.0210947	0.00525908
K00019	E1.1.1.30, bdh; 3-hydroxybutyrate dehydrogenase [EC:1.1.1.30]	0.00776844	0.0106927	0.00448298	0.00560197	0.0141841	0.00970625	0.0122526	0.00778816	0.00569072	0.0104025	0.00677297	0.0134596	0.0100144	0.0289047	0.0138752	0.00527337	0.00566097	0.0116008	0.032433	0.00470634	0.00552381	0.0105543	0.00148403	0.0132384	0.00948035	0.00779999	0.0105947	0.0102581	0.0157518	0.0126669	0.0140462	0.00792572	0.0198268	0.0140291	0.0134596	0.0102581	0.00792572	0.0289047	0.0198268	0.032433	0.0165483	0.0113769	0.00706911	0.0112505	0.012638	0.022126	0.00762326	0.0165483
K00020	HIBADH, mmsB; 3-hydroxyisobutyrate dehydrogenase [EC:1.1.1.31]	0.056902	0.05268	0.0438206	0.0470097	0.0176984	0.0482321	0.0470922	0.0353123	0.052745	0.0541046	0.0390797	0.0656963	0.0479351	0.0985901	0.039314	0.0505049	0.0637003	0.0642768	0.0935354	0.0397106	0.0427975	0.0245544	0.0141865	0.063992	0.0471175	0.0325634	0.0395254	0.0645716	0.073154	0.0560665	0.0495509	0.052213	0.0614527	0.0563906	0.0656963	0.0645716	0.052213	0.0985901	0.0614527	0.0935354	0.0552833	0.0803969	0.0551653	0.0817653	0.0683829	0.0632592	0.0590071	0.0552833
K00021	HMGCR; hydroxymethylglutaryl-CoA reductase (NADPH) [EC:1.1.1.34]	0.0175731	0.0123939	0.0158073	0.0160407	0.00197039	0.0159248	0.0143325	0.00959175	0.0170003	0.00642625	0.0106837	0.00482768	0.0128018	0.0112767	0.0066461	0.0162234	0.0140529	0.0172812	0.00233815	0.0147056	0.0122254	0.00537194	0.00854985	0.0127762	0.0152305	0.00972111	0.00968014	0.0122157	0.0114294	0.0140965	0.00768002	0.0124704	0.00970389	0.0127684	0.00482768	0.0122157	0.0124704	0.0112767	0.00970389	0.00233815	0.00648308	0.0123575	0.0136627	0.0118441	0.0124565	0.00767482	0.0136887	0.00648308
K00023	phbB; acetoacetyl-CoA reductase [EC:1.1.1.36]	0.0268197	0.0263309	0.0326039	0.0412175	0.0203934	0.0199344	0.0219945	0.0276607	0.0343394	0.040194	0.0209597	0.0432901	0.0428132	0.0430883	0.0212875	0.0449247	0.0371682	0.025164	0.0250437	0.051792	0.0393282	0.0246194	0.0529239	0.0310651	0.0232715	0.0291209	0.0633503	0.039135	0.0420145	0.0349421	0.0244915	0.0313832	0.0295836	0.0329886	0.0432901	0.039135	0.0313832	0.0430883	0.0295836	0.0250437	0.0325921	0.0537852	0.0372119	0.0311721	0.0362311	0.02845	0.037093	0.0325921
K00024	mdh; malate dehydrogenase [EC:1.1.1.37]	0.289045	0.254645	0.239385	0.215598	0.18812	0.302235	0.308721	0.353343	0.315311	0.272614	0.266846	0.265788	0.251614	0.280131	0.208034	0.206999	0.288344	0.282636	0.15041	0.211397	0.228889	0.2615	0.180425	0.284932	0.298689	0.279365	0.258209	0.264627	0.224337	0.203262	0.188057	0.272206	0.232881	0.271575	0.265788	0.264627	0.272206	0.280131	0.232881	0.15041	0.24134	0.253835	0.273189	0.253353	0.253019	0.203907	0.267362	0.24134
K00027	ME2, sfcA, maeA; malate dehydrogenase (oxaloacetate-decarboxylating) [EC:1.1.1.38]	0.0225864	0.0296059	0.021249	0.0104758	0.00237155	0.0485713	0.0376008	0.066765	0.0606334	0.0160867	0.0517843	0.0215144	0.0195149	0.0185852	0.0119812	0.00487593	0.0406877	0.0222681	0.0344847	0.0068879	0.00615902	0.0103637	0.0316085	0.02486	0.0367883	0.0198918	0.0378691	0.0211037	0.0129494	0.0240734	0.00429289	0.0223611	0.0195061	0.0105228	0.0215144	0.0211037	0.0223611	0.0185852	0.0195061	0.0344847	0.0104306	0.0148486	0.0157567	0.0167537	0.00989257	0.0305433	0.0196989	0.0104306
K00029	E1.1.1.40, maeB; malate dehydrogenase (oxaloacetate-decarboxylating)(NADP+) [EC:1.1.1.40]	0.109262	0.0867064	0.0793085	0.0591511	0.0535075	0.13299	0.107651	0.141668	0.12379	0.0898588	0.124112	0.0943105	0.0737531	0.152298	0.0547026	0.038094	0.117526	0.124711	0.10796	0.0491563	0.0425161	0.0603324	0.118038	0.106435	0.104478	0.0921592	0.112585	0.104415	0.105382	0.0882291	0.0447615	0.0923273	0.0648075	0.0859651	0.0943105	0.104415	0.0923273	0.152298	0.0648075	0.10796	0.0594019	0.077961	0.0775684	0.0902717	0.0908998	0.0800962	0.0738349	0.0594019
K00030	IDH3; isocitrate dehydrogenase (NAD+) [EC:1.1.1.41]	0.00779837	0.0117404	0.0099546	0.0168825	0.0242635	0.00596157	0.00445069	0.00620015	0.0072431	0.0115766	0.00755437	0.00814878	0.0139074	0.00329446	0.0112524	0.0294205	0.0155722	0.00568694	0.00602886	0.017489	0.0251424	0.00896796	0.0281611	0.00517101	0.00900778	0.00648824	0.0255959	0.00749435	0.00897408	0.00969171	0.0182458	0.00967327	0.00727765	0.0129	0.00814878	0.00749435	0.00967327	0.00329446	0.00727765	0.00602886	0.00927675	0.0219302	0.0217191	0.0124732	0.00997092	0.0171573	0.0116474	0.00927675
K00031	IDH1, IDH2, icd; isocitrate dehydrogenase [EC:1.1.1.42]	0.361944	0.285156	0.35928	0.357526	0.194331	0.354181	0.368724	0.358769	0.363279	0.294297	0.29679	0.365264	0.358822	0.335827	0.207312	0.349254	0.333612	0.36422	0.240971	0.355781	0.350775	0.326719	0.413985	0.343972	0.326358	0.329489	0.539244	0.363068	0.374404	0.384748	0.208556	0.296296	0.333473	0.361107	0.365264	0.363068	0.296296	0.335827	0.333473	0.240971	0.287444	0.365873	0.428948	0.357157	0.395192	0.272947	0.351968	0.287444
K00033	PGD, gnd, gntZ; 6-phosphogluconate dehydrogenase [EC:1.1.1.44 1.1.1.343]	0.0755987	0.0959077	0.0522766	0.0585384	0.0832518	0.0600447	0.0778543	0.0711037	0.0862163	0.0814614	0.0705856	0.0532329	0.0639055	0.0576493	0.0700838	0.0621831	0.104251	0.0635458	0.0231771	0.0607541	0.0618595	0.047384	0.0487714	0.0760322	0.0862938	0.0566737	0.0567539	0.0781899	0.0524967	0.0476496	0.0759729	0.100949	0.0649141	0.0666622	0.0532329	0.0781899	0.100949	0.0576493	0.0649141	0.0231771	0.0757944	0.130144	0.140753	0.0944044	0.0611391	0.084413	0.104183	0.0757944
K00034	gdh; glucose 1-dehydrogenase [EC:1.1.1.47]	0.00988469	0.0128151	0.0109123	0.00861053	0.00143024	0.00416125	0.00561111	0.00744112	0.0140931	0.0242633	0.00327199	0.00532225	0.0124098	0.00827564	0.0101041	0.00376331	0.0202137	0.0091529	0.000736329	0.00587957	0.00649764	0.00548338	0.00201244	0.0142611	0.00904852	0.00947595	0.00208972	0.0149337	0.00904121	0.00533294	0.00908954	0.0138605	0.0132481	0.00451542	0.00532225	0.0149337	0.0138605	0.00827564	0.0132481	0.000736329	0.00677692	0.0171232	0.013147	0.0139803	0.0128545	0.0100862	0.018911	0.00677692
K00035	gal; D-galactose 1-dehydrogenase [EC:1.1.1.48]	0	0	0	0	0	0.000175264	0.00019233	0.00012558	0.000140945	0.000182591	0.000286524	0.00161156	0	0.000607448	0	0	0	0	0.000413958	0	0	0	0	0	0	0	0	0	0	0	0	0	0	0	0.00161156	0	0	0.000607448	0	0.000413958	0	0	0	0	0	0	0	0
K00036	G6PD, zwf; glucose-6-phosphate 1-dehydrogenase [EC:1.1.1.49 1.1.1.363]	0.0271265	0.0262535	0.0277386	0.0268682	0.00873937	0.0239718	0.029423	0.0225259	0.0291415	0.0330865	0.023959	0.0518223	0.0276651	0.0387091	0.0150388	0.0189075	0.0332619	0.0260261	0.0584917	0.0215744	0.0207287	0.0198083	0.0608069	0.0313112	0.0250553	0.0224273	0.0651666	0.0326942	0.0225213	0.020385	0.00692586	0.0247563	0.0187457	0.0231057	0.0518223	0.0326942	0.0247563	0.0387091	0.0187457	0.0584917	0.0202532	0.0370225	0.0443541	0.033826	0.026548	0.0182231	0.0323846	0.0202532
K00038	E1.1.1.53; 3alpha(or 20beta)-hydroxysteroid dehydrogenase [EC:1.1.1.53]	0.00143567	0.000486167	0.00103579	0.00176598	0	0.000904407	0.00169294	0.000406546	0.00131183	0.000696274	0.00102914	0	0.00140393	0.00521596	0.000230037	0.000618572	0	0.00118938	0.00514541	0.00071606	0.00107345	0.00114876	0.000259584	0.00126093	0.000990266	0.000547721	0.00118668	0.00107103	0.00180094	0	0	0.000561106	0.000491149	0.00231695	0	0.00107103	0.000561106	0.00521596	0.000491149	0.00514541	0.000413935	0.000218784	0.000228456	0	0.000191954	0.00271039	0.000348917	0.000413935
K00039	rbtD; ribitol 2-dehydrogenase [EC:1.1.1.56]	0.00043192	0.000310809	0	0.000136818	0.000766787	0.000407327	0.000694952	0.00142116	0.000605712	0.000444657	0.000677238	0	0	0.00108558	0	0	0.000401527	0.000289368	0.000244442	0.000115983	0	0	0.00046768	0	0.000641735	0.00020774	0	0	0.000839917	0.000553607	0.000405442	0.000503911	0.000751927	0.00060239	0	0	0.000503911	0.00108558	0.000751927	0.000244442	0.000705681	0.00141777	0.00133439	0.00115981	0.00187697	0.000534282	0.00137131	0.000705681
K00040	uxuB; fructuronate reductase [EC:1.1.1.57]	0	0	0	0	0	0	0	0	0	0	0.000137956	0.00231737	0	0	0.000547403	0	0	0	0.000600164	0.000863426	0	0	0	0	0	0	0	0	0	0.000156725	0	0	0	0	0.00231737	0	0	0	0	0.000600164	0	0.000260312	0	0	0	0	0	0
K00041	uxaB; tagaturonate reductase [EC:1.1.1.58]	4.97798e-05	0.000143286	0	0	0	0	4.58768e-05	5.99097e-05	0.00191633	0.000217769	0	0.00104969	0	0.000144896	0	0	0.000817175	9.42572e-05	0	0	0	0	0	0	9.93398e-05	0	0	0	0	0.000127609	0	0.000380712	0	0	0.00104969	0	0.000380712	0.000144896	0	0	0	0	0	0	0	0.000598004	0	0
K00042	garR, glxR; 2-hydroxy-3-oxopropionate reductase [EC:1.1.1.60]	0.00223289	0.00266723	0.00480465	0.00666279	0.00344563	0.00219327	0.00307651	0.00211445	0.00176668	0.00219124	0.00222811	0.0191789	0.00629931	0.00376443	0.00550208	0.0173459	0.00183994	0.00250543	0.0245137	0.0146034	0.0185026	0.00602063	0.0160153	0.00204514	0.00345769	0.00412289	0.0204265	0.00196963	0.00458908	0.00584177	0.00808217	0.0037205	0.00699594	0.00630135	0.0191789	0.00196963	0.0037205	0.00376443	0.00699594	0.0245137	0.0106473	0.00870869	0.00580647	0.00840688	0.00606215	0.00282184	0.00614203	0.0106473
K00043	gbd; 4-hydroxybutyrate dehydrogenase [EC:1.1.1.61]	0	0	0	0	0	0	0	0	0	0	0	0.000394853	0	0	0	0	0	0	4.30218e-05	0	0	0	0.00123467	0	0	3.65622e-05	0.00120181	0	0	0	0	0	0	0	0.000394853	0	0	0	0	4.30218e-05	0	0	0	0	0	0	0	0
K00045	E1.1.1.67, mtlK; mannitol 2-dehydrogenase [EC:1.1.1.67]	0.00100361	0	0.000769836	0.00091925	0.00201856	0.00200694	0.00284289	0.0018407	0.00179066	0.000289915	0.000860247	0.00049487	0.00240259	0.00274076	0	0.00134488	0.00233337	0.00130224	0.000581546	0	0.00152975	0.00129853	0.000552473	0.000623355	0.00157037	0.00084829	0.00313636	0.000481269	0.00138055	0.000424714	0	0	0	0	0.00049487	0.000481269	0	0.00274076	0	0.000581546	0	0.000336313	0.00216044	0	0	0.00167111	0	0
K00048	fucO; lactaldehyde reductase [EC:1.1.1.77]	0	0	7.62682e-05	0	0	0	0	0	0	0	0	0	0	0.000106355	0	0	0	0	0	0.00308432	0	0	0	0	0	9.85745e-05	0	0	0	0	0.00027439	0	0	0	0	0	0	0.000106355	0	0	0	0	0	0	0	0	0	0
K00052	leuB, IMDH; 3-isopropylmalate dehydrogenase [EC:1.1.1.85]	0.169516	0.184506	0.183133	0.144407	0.330868	0.189575	0.185168	0.187461	0.18582	0.18208	0.229619	0.150212	0.161309	0.166411	0.220319	0.145093	0.181856	0.167117	0.142162	0.14027	0.147788	0.180505	0.136009	0.163896	0.181562	0.186791	0.164695	0.143756	0.141317	0.119926	0.214813	0.17282	0.151232	0.143299	0.150212	0.143756	0.17282	0.166411	0.151232	0.142162	0.148873	0.171287	0.18686	0.147931	0.138458	0.183991	0.141503	0.148873
K00053	ilvC; ketol-acid reductoisomerase [EC:1.1.1.86]	0.295684	0.318942	0.311423	0.25693	0.314969	0.317135	0.303572	0.311874	0.331246	0.28405	0.330801	0.208761	0.246396	0.278166	0.314711	0.232025	0.299126	0.289129	0.152184	0.238765	0.235623	0.324198	0.258106	0.298694	0.314492	0.291899	0.275548	0.29204	0.277275	0.280352	0.272821	0.291345	0.251628	0.264019	0.208761	0.29204	0.291345	0.278166	0.251628	0.152184	0.28495	0.286491	0.325419	0.288323	0.250225	0.288268	0.270436	0.28495
K00054	mvaA; hydroxymethylglutaryl-CoA reductase [EC:1.1.1.88]	0.0159889	0.0486899	0.0405239	0.0540417	0.34199	0.0282933	0.0106523	0.00984936	0.00742312	0.0161765	0.078362	0.0238895	0.0395218	0.0105765	0.154334	0.0426649	0.0108477	0.0163118	0.0502831	0.0621599	0.0236436	0.111991	0.0553682	0.01974	0.0161592	0.0464473	0.0213911	0.0119455	0.0242394	0.0197014	0.200616	0.0333237	0.0222208	0.0272938	0.0238895	0.0119455	0.0333237	0.0105765	0.0222208	0.0502831	0.0710283	0.00514743	0.0048665	0.0122115	0.0235673	0.102206	0.0127385	0.0710283
K00055	E1.1.1.90; aryl-alcohol dehydrogenase [EC:1.1.1.90]	0	0	0	0	0	0	0	0	0	0	0	8.22922e-05	0	0	0	0	0	0	0.00194016	0	0	0	0	0	0	0	0	0	0	0	0	0	0.000132627	0	8.22922e-05	0	0	0	0.000132627	0.00194016	0	0	0	0	0	0.00652242	0	0
K00057	gpsA; glycerol-3-phosphate dehydrogenase (NAD(P)+) [EC:1.1.1.94]	0.0365664	0.0183033	0.0262276	0.0177305	0.00688577	0.0350694	0.0305244	0.0421649	0.033373	0.0387161	0.0324417	0.0478761	0.0155225	0.0276275	0.015921	0.00680859	0.0290028	0.0272884	0.0813797	0.00863724	0.00928624	0.0208158	0.0198466	0.0327069	0.0314828	0.0444232	0.0253155	0.0312349	0.0192153	0.03189	0.00575226	0.0283029	0.0259391	0.0187632	0.0478761	0.0312349	0.0283029	0.0276275	0.0259391	0.0813797	0.0133198	0.0134775	0.0211823	0.0166426	0.0168873	0.0280001	0.0253813	0.0133198
K00058	serA, PHGDH; D-3-phosphoglycerate dehydrogenase / 2-oxoglutarate reductase [EC:1.1.1.95 1.1.1.399]	0.0809572	0.0512167	0.0788802	0.0719186	0.0276022	0.0839139	0.065699	0.0757895	0.0659649	0.0839447	0.0701493	0.0935094	0.0841612	0.119093	0.051866	0.050924	0.0651059	0.0836309	0.0967994	0.098952	0.0432145	0.0868947	0.103454	0.0838701	0.079044	0.0832273	0.105386	0.0687222	0.0695369	0.0581803	0.0305402	0.0619288	0.0622917	0.0572317	0.0935094	0.0687222	0.0619288	0.119093	0.0622917	0.0967994	0.0528561	0.0507007	0.0548294	0.0588373	0.0621239	0.0691338	0.0512275	0.0528561
K00059	fabG, OAR1; 3-oxoacyl-[acyl-carrier protein] reductase [EC:1.1.1.100]	0.152444	0.148557	0.131318	0.128782	0.0694993	0.1335	0.130287	0.154395	0.159311	0.156725	0.131443	0.194228	0.134012	0.203058	0.107768	0.115639	0.172986	0.139793	0.268167	0.113144	0.121008	0.111327	0.114179	0.153292	0.147563	0.129853	0.1684	0.174725	0.156998	0.120752	0.106437	0.162884	0.15234	0.129357	0.194228	0.174725	0.162884	0.203058	0.15234	0.268167	0.125011	0.134508	0.131803	0.152918	0.147428	0.136022	0.145725	0.125011
K00060	tdh; threonine 3-dehydrogenase [EC:1.1.1.103]	0.110902	0.0779706	0.105108	0.114439	0.0534732	0.139447	0.151924	0.156883	0.135756	0.103947	0.113951	0.122648	0.115953	0.113736	0.0655842	0.116654	0.108766	0.12131	0.0584089	0.101739	0.116136	0.111216	0.103655	0.105349	0.106012	0.130089	0.139805	0.0984176	0.0771852	0.0938094	0.0432517	0.0976786	0.0850497	0.0870365	0.122648	0.0984176	0.0976786	0.113736	0.0850497	0.0584089	0.0817917	0.101304	0.0952863	0.0782344	0.0954622	0.0671926	0.0984301	0.0817917
K00064	E1.1.1.122; D-threo-aldose 1-dehydrogenase [EC:1.1.1.122]	0.00268211	0.00114939	0.0021084	0.00141315	0.0011965	0.00309857	0.00504505	0.00246296	0.00269314	0.000544683	0.00326736	0.000139893	0.00270172	0.0107785	8.95751e-05	0.00109012	0.00217779	0.00624187	0.000654873	0.00149507	0.000367771	0.00121602	0.000273378	0.00544159	0.00141714	0.00178943	0.00110202	0.00289345	0.00933759	0.00531037	0.00078865	0.00060263	0.00228341	0.00335836	0.000139893	0.00289345	0.00060263	0.0107785	0.00228341	0.000654873	0.000571943	0.00345784	0.00527501	0.00223351	0.00425497	0.000264969	0.00142104	0.000571943
K00065	kduD; 2-dehydro-3-deoxy-D-gluconate 5-dehydrogenase [EC:1.1.1.127]	0.00568346	0.0073062	0.00476094	0.00571403	0.00747858	0.00829412	0.00988856	0.00833192	0.00667052	0.00407121	0.00733602	0.0105479	0.00604454	0.0107242	0.00347937	0.00597414	0.00754649	0.00831798	0.00432434	0.00804835	0.00732291	0.00671031	0.00264637	0.00626898	0.00563286	0.00534916	0.0106514	0.00509653	0.00806435	0.00657054	0.000631955	0.00360745	0.0054884	0.00490657	0.0105479	0.00509653	0.00360745	0.0107242	0.0054884	0.00432434	0.00254053	0.00740368	0.00752919	0.0037328	0.00479837	0.00255733	0.00450474	0.00254053
K00066	algD; GDP-mannose 6-dehydrogenase [EC:1.1.1.132]	0.000515269	0	0.000804258	0.000161767	0.00236687	0.0010722	0.000596732	0.000307301	0.000175548	0.000450824	0.000353719	0.0151172	0	0.000181536	0.00141604	0.000491318	0	0.000246085	0.0228787	0	0.000354065	0.000664603	0.00620277	0.000391332	0.000894009	0.00135497	0.00907627	0	0	0	0	0	0	0	0.0151172	0	0	0.000181536	0	0.0228787	0	0	0	0	0	0	0	0
K00067	rfbD, rmlD; dTDP-4-dehydrorhamnose reductase [EC:1.1.1.133]	0.00185284	0.00116753	0.000888116	0.000812672	0	0.00245486	0.000921571	0.00217143	0.00161035	0.00151338	0.00183177	0.0211519	0	0.00345254	0.000214201	0.00164479	0.000503912	0.000624701	0.0296809	0.000587617	0.00122597	0.000769873	0.00132372	0.00127744	0.00121857	0.00240809	0.00159532	0.000977737	0.00378765	0.000976864	0.000314648	0.000931181	0.000386103	0.000496231	0.0211519	0.000977737	0.000931181	0.00345254	0.000386103	0.0296809	0.00161574	0.000542736	0.00430715	0.000849925	0	0.000503339	0.000186935	0.00161574
K00068	srlD; sorbitol-6-phosphate 2-dehydrogenase [EC:1.1.1.140]	0.000551218	0.00576729	0	0.000343754	0.0104521	0.00158945	0.00103479	0.00112703	0.00239794	0.00397852	0.006947	0.001793	0.00132137	0.000747202	0.00521153	0.000337999	0.00296162	0.00161423	0.0010809	0.00355463	0.000103432	0.00916524	0.000583433	0.00309246	0.00356767	0.00408365	0.00140066	0.00144854	0.00062306	0.000695469	0.00232348	0.00248989	0.00205112	0.000976102	0.001793	0.00144854	0.00248989	0.000747202	0.00205112	0.0010809	0.000475926	0.00632628	0.00281265	0.0028411	0.000483264	0.00315175	0.00283903	0.000475926
K00074	paaH, hbd, fadB, mmgB; 3-hydroxybutyryl-CoA dehydrogenase [EC:1.1.1.157]	0.0649932	0.0979979	0.0596633	0.0605495	0.0802136	0.074092	0.0714422	0.0843298	0.0831985	0.113011	0.0623023	0.0535421	0.0730598	0.086121	0.0901427	0.0614851	0.0986473	0.0815973	0.0609196	0.0452438	0.0658861	0.0761309	0.0578046	0.0899169	0.0896055	0.081536	0.0426977	0.0883927	0.0993327	0.0604776	0.0988407	0.109525	0.118408	0.11738	0.0535421	0.0883927	0.109525	0.086121	0.118408	0.0609196	0.101884	0.0930009	0.0756311	0.114973	0.0922699	0.0998138	0.119541	0.101884
K00075	murB; UDP-N-acetylmuramate dehydrogenase [EC:1.3.1.98]	0.00854046	0.0117157	0.0093187	0.00771341	0.00566766	0.00819042	0.00996727	0.0105315	0.0140431	0.0255685	0.0058708	0.0224384	0.014695	0.0141039	0.00895388	0.00497612	0.0218441	0.011202	0.0383864	0.00903789	0.00392026	0.00934069	0.0178276	0.0149259	0.0103101	0.0179233	0.0185672	0.0164778	0.010847	0.00563634	0.00853196	0.0150821	0.025916	0.00820444	0.0224384	0.0164778	0.0150821	0.0141039	0.025916	0.0383864	0.00911462	0.0205449	0.00923392	0.0177602	0.0158822	0.0263161	0.0243054	0.00911462
K00076	hdhA; 7-alpha-hydroxysteroid dehydrogenase [EC:1.1.1.159]	0.00131357	0.000753449	0.00248174	0.0010653	0.00278008	0.00382466	0.00412123	0.00803358	0.0052084	0.0256914	0.00480394	0.00880452	0.00142193	0.0121854	0.00297465	0.000297862	0.00682088	0.00165074	0.0211168	0.000179327	0.000103432	0.00444856	0.000798273	0.00293558	0.00453565	0.0226609	0.00124898	0.00265293	0.00409457	0.000546825	0	0.00942659	0.00292156	0.00274774	0.00880452	0.00265293	0.00942659	0.0121854	0.00292156	0.0211168	0.00126644	0.000950181	0.000844334	0.00123405	0.00216665	0.00156354	0.00194552	0.00126644
K00077	panE, apbA; 2-dehydropantoate 2-reductase [EC:1.1.1.169]	0.00716817	0.00167567	0.00355289	0.00421895	0.00745068	0.00583879	0.00825609	0.00557348	0.00549763	0.00141847	0.00550368	0.015103	0.00581499	0.0155823	0.00393492	0.00190281	0.00727676	0.00783449	0.00559212	0.00275786	0.00213661	0.00486961	0.0363367	0.00631129	0.00513689	0.00489384	0.0498553	0.00576588	0.00264199	0.00506745	0.00702298	0.00292038	0.00336564	0.00279441	0.015103	0.00576588	0.00292038	0.0155823	0.00336564	0.00559212	0.00650582	0.00946506	0.0133877	0.00477172	0.0040929	0.005793	0.00496581	0.00650582
K00082	ribD2; 5-amino-6-(5-phosphoribosylamino)uracil reductase [EC:1.1.1.193]	0.000200037	0	0.000206864	0	0	0	0	0	0	0	0	0	0	0.00144234	0.000408661	0	0	0.000189383	0	0.000425799	0	0	0	0.000200776	0.000795646	0	0	0	0	0.000512788	0	0	0	0.000278987	0	0	0	0.00144234	0	0	0.000487252	0.0012861	0.00297624	0.000202885	0.000227338	0.000596645	0	0.000487252
K00087	ygeS, xdhA; xanthine dehydrogenase molybdenum-binding subunit [EC:1.17.1.4]	0.00469554	0.00620927	0.00300153	0.00365492	0.00204756	0.00384587	0.00419316	0.00128824	0.00239326	0.000607376	0.00209869	0.00184384	0.00375912	0.00439567	0.00373889	0.00140963	0.0063464	0.00462357	0.00174783	0.0081847	0.000589386	0.00268458	0.0263429	0.00507292	0.00391278	0.00297037	0.006502	0.00815099	0.00710245	0.0144634	0.00360131	0.00559486	0.0033839	0.00715809	0.00184384	0.00815099	0.00559486	0.00439567	0.0033839	0.00174783	0.00709781	0.00479775	0.00394692	0.00342329	0.0098146	0.004257	0.00719601	0.00709781
K00088	IMPDH, guaB; IMP dehydrogenase [EC:1.1.1.205]	0.207102	0.177557	0.227624	0.219471	0.0986968	0.236489	0.229285	0.256851	0.257628	0.228819	0.244791	0.172309	0.213141	0.235146	0.127911	0.190992	0.235709	0.213998	0.153318	0.210087	0.1869	0.222982	0.180186	0.213412	0.212341	0.212174	0.208832	0.194496	0.17756	0.177246	0.0734318	0.184371	0.155287	0.166227	0.172309	0.194496	0.184371	0.235146	0.155287	0.153318	0.134435	0.194569	0.185484	0.156706	0.184342	0.129126	0.158267	0.134435
K00090	ghrB; glyoxylate/hydroxypyruvate/2-ketogluconate reductase [EC:1.1.1.79 1.1.1.81 1.1.1.215]	0	0	0	0	0.000328284	0	0	0	0	0	0	0.00398608	0	0	0.000183033	0	0	0	0.000274714	0	0	0	0.00213567	0	0	0.000264595	0.00159166	0	0	0	0	0	0	0	0.00398608	0	0	0	0	0.000274714	0	0	0	0	0	0	0	0
K00094	E1.1.1.251, gatD; galactitol-1-phosphate 5-dehydrogenase [EC:1.1.1.251]	0	0	0	0	0	0	0	0.000124979	0	0	0	0.000148441	0	0	0	0	0	0	0	0.000892345	0	0	0	0	0	0	0	0	0	0	0	0	0	0	0.000148441	0	0	0	0	0	0	0	0	0	0	0	0	0
K00096	araM, egsA; glycerol-1-phosphate dehydrogenase [NAD(P)+] [EC:1.1.1.261]	0.00720403	0.0221333	0.0335599	0.0326845	0.130828	0.0125926	0.00321502	0.00213784	0.00433457	0.0104099	0.0363117	0.0145514	0.0308077	0.00259585	0.0548363	0.0251078	0.00481871	0.00924832	0.0165185	0.0440725	0.0159276	0.0531443	0.0298364	0.00870587	0.00696536	0.021949	0.00565724	0.00655992	0.0128189	0.0116893	0.0649117	0.0115508	0.0180677	0.0248759	0.0145514	0.00655992	0.0115508	0.00259585	0.0180677	0.0165185	0.0366045	0.00113921	0.000883888	0.00693657	0.0188773	0.0281568	0.00623871	0.0366045
K00097	pdxA; 4-hydroxythreonine-4-phosphate dehydrogenase [EC:1.1.1.262]	0.00768425	0.00439096	0.00550403	0.00509077	0.000806088	0.00451306	0.00374379	0.00355116	0.00522853	0.00189815	0.0071851	0.027917	0.00388798	0.0174078	0.00263984	0.00238223	0.00343287	0.0075934	0.0625939	0.00541803	0.00462727	0.00235267	0.00672743	0.00602613	0.00704618	0.00348946	0.00489376	0.00616496	0.00966993	0.0111745	0.00638322	0.00605859	0.0123922	0.00628574	0.027917	0.00616496	0.00605859	0.0174078	0.0123922	0.0625939	0.00787351	0.00545751	0.0135211	0.00468098	0.00534414	0.0139042	0.00661919	0.00787351
K00099	dxr; 1-deoxy-D-xylulose-5-phosphate reductoisomerase [EC:1.1.1.267]	0.00602579	0.0041552	0.00524428	0.00774569	0.00209184	0.00983865	0.00877595	0.0126484	0.0119001	0.0258289	0.0104827	0.0294888	0.00367429	0.0213809	0.00579967	0.000943399	0.0155697	0.00856487	0.0720035	0.00344247	0.000998609	0.00725909	0.0329281	0.00788829	0.00962435	0.0230159	0.0351486	0.00890031	0.00710585	0.0103273	0.000686356	0.0154462	0.0216083	0.0075001	0.0294888	0.00890031	0.0154462	0.0213809	0.0216083	0.0720035	0.00231874	0.00639353	0.0070747	0.00354727	0.00656247	0.0258358	0.00814507	0.00231874
K00101	lldD; L-lactate dehydrogenase (cytochrome) [EC:1.1.2.3]	0.0186625	0.0108351	0.0173644	0.0224328	0.00603614	0.0126777	0.0125553	0.0106067	0.016058	0.00703681	0.0178769	0.0414012	0.026696	0.0372547	0.0064665	0.028981	0.0111022	0.0139484	0.0697118	0.0293804	0.024139	0.0100534	0.0263821	0.0157974	0.00825057	0.0092305	0.0333272	0.0166489	0.0286721	0.0275655	0.00610671	0.00685168	0.0311576	0.0219495	0.0414012	0.0166489	0.00685168	0.0372547	0.0311576	0.0697118	0.0171397	0.0221443	0.0149369	0.0118244	0.0188815	0.0319855	0.00945663	0.0171397
K00102	LDHD, dld; D-lactate dehydrogenase (cytochrome) [EC:1.1.2.4]	0.0121274	0.0126727	0.011357	0.0119041	0.00282712	0.00603403	0.0076967	0.0109286	0.0144357	0.026543	0.00505112	0.00934529	0.0163126	0.0121146	0.00786129	0.00914332	0.0217647	0.0124309	0.0103503	0.00943649	0.0074681	0.00631835	0.000600246	0.0161362	0.00995187	0.01171	0.00345654	0.0200218	0.0103746	0.00432396	0.00725494	0.0140031	0.0214881	0.0083083	0.00934529	0.0200218	0.0140031	0.0121146	0.0214881	0.0103503	0.011742	0.017268	0.0066308	0.0166794	0.0129416	0.0209368	0.019853	0.011742
K00104	glcD; glycolate oxidase [EC:1.1.3.15]	0.058804	0.0717704	0.049807	0.0376849	0.0514291	0.0810177	0.0733061	0.0979166	0.0953876	0.070644	0.0801743	0.0563706	0.049225	0.0751284	0.0675911	0.0313967	0.0791113	0.0650273	0.044715	0.0348411	0.0290223	0.0358394	0.045219	0.0599378	0.0719864	0.0721058	0.0572526	0.0481216	0.0676534	0.0609535	0.0426931	0.0749666	0.0442813	0.0609295	0.0563706	0.0481216	0.0749666	0.0751284	0.0442813	0.044715	0.075777	0.0574214	0.0481358	0.0614414	0.0524866	0.0537992	0.0523841	0.075777
K00106	XDH; xanthine dehydrogenase/oxidase [EC:1.17.1.4 1.17.3.2]	0	0	0	0	0	0	0	0	0	0	0	0	0	0	0	0	0	0	0	0	0	0	0.00221299	0	0	0	0	0	0	0	0	0	0	0	0	0	0	0	0	0	0	0	0	0	0	0	0	0
K00108	betA, CHDH; choline dehydrogenase [EC:1.1.99.1]	0.0340432	0.0224764	0.0299508	0.0367404	0.00879493	0.0411437	0.0325071	0.0258792	0.0312198	0.0181509	0.0315803	0.0722087	0.0390098	0.0946263	0.0179473	0.0257836	0.0321466	0.0418716	0.114781	0.0321177	0.0278381	0.0145564	0.0285191	0.0360338	0.0251194	0.0230915	0.032777	0.0400382	0.0480019	0.0369648	0.0165596	0.0264971	0.0483642	0.0338215	0.0722087	0.0400382	0.0264971	0.0946263	0.0483642	0.114781	0.0194696	0.0520782	0.0590466	0.0304281	0.0371589	0.0459804	0.034513	0.0194696
K00111	glpA, glpD; glycerol-3-phosphate dehydrogenase [EC:1.1.5.3]	0.0200177	0.0295322	0.013515	0.012887	0.0154565	0.0177674	0.0136982	0.0163988	0.0178121	0.0135975	0.0164807	0.0380655	0.0130673	0.0452256	0.0204049	0.0131907	0.015308	0.0173489	0.0409561	0.0148361	0.016555	0.0144918	0.00268066	0.0224679	0.0168581	0.0114947	0.0069612	0.0225136	0.021722	0.0232901	0.0180087	0.0140613	0.0104812	0.0165157	0.0380655	0.0225136	0.0140613	0.0452256	0.0104812	0.0409561	0.0287542	0.0153858	0.0293226	0.0166885	0.0155065	0.0290725	0.0225108	0.0287542
K00113	glpC; glycerol-3-phosphate dehydrogenase subunit C	0	0	0	0	0	0	0	0	0	0	0	0.00241896	0	0	0.000146336	0	0	0	0.00127006	0	0	0	0	0	0	0	0	0	0	0	0	0	0	0	0.00241896	0	0	0	0	0.00127006	0	0	0	0	0	0	0	0
K00114	exaA; alcohol dehydrogenase (cytochrome c) [EC:1.1.2.8]	0	0	0.000409367	0.000828324	0	0	0	0.000157353	8.83027e-05	0	0.000179509	0	0.000965765	0	0	0.000430643	0	0	0	0	0.00107607	0	0	0	0	6.05699e-05	0	0	0	0	0	0	0	0	0	0	0	0	0	0	0	0	0	0	0	0	0	0
K00116	mqo; malate dehydrogenase (quinone) [EC:1.1.5.4]	0.00176711	0.0023048	0.00125278	0.00103162	0.000266421	0.00109257	0.000498564	0	0.000164085	0.000637706	0.001271	0.00227202	0	0.00384411	0.000665561	8.89139e-05	0.000996782	0.00105702	0.00811387	0.00110884	0	0.000430908	0.00189473	0.000861337	0.000597516	0.000543999	0	0.000953739	0.000695425	0.00159342	0	0.000540543	0.0011012	0	0.00227202	0.000953739	0.000540543	0.00384411	0.0011012	0.00811387	0.000170483	0.00492537	0.0136935	0.00257714	0.000703838	0.00171699	0.00150207	0.000170483
K00117	gcd; quinoprotein glucose dehydrogenase [EC:1.1.5.2]	0.018999	0.0130262	0.0177154	0.0244425	0.00294416	0.0112773	0.015945	0.00533982	0.00909792	0.00582979	0.0106048	0.0180618	0.0256949	0.0131914	0.00880353	0.0354305	0.014049	0.0163863	0.0415484	0.0363242	0.0324271	0.00873791	0.00860245	0.0153577	0.010948	0.0103635	0.0107641	0.0190311	0.021761	0.0407434	0.00939543	0.0109762	0.0408946	0.0202741	0.0180618	0.0190311	0.0109762	0.0131914	0.0408946	0.0415484	0.0197621	0.0175314	0.0120088	0.014205	0.029492	0.0241442	0.0176693	0.0197621
K00121	frmA, ADH5, adhC; S-(hydroxymethyl)glutathione dehydrogenase / alcohol dehydrogenase [EC:1.1.1.284 1.1.1.1]	0.367818	0.282502	0.304701	0.36241	0.108892	0.295374	0.333635	0.284077	0.295726	0.237296	0.235331	0.247349	0.348147	0.287223	0.17493	0.414164	0.32118	0.369275	0.150924	0.371738	0.441216	0.218779	0.117173	0.350659	0.297909	0.270915	0.207727	0.386108	0.405976	0.435494	0.180595	0.268117	0.313858	0.383059	0.247349	0.386108	0.268117	0.287223	0.313858	0.150924	0.277296	0.364643	0.416525	0.349467	0.426212	0.193103	0.347603	0.277296
K00122	FDH; formate dehydrogenase [EC:1.17.1.9]	0.000928674	0.00289059	0.0178304	0.0189679	0.0035762	0.000767937	0.000853065	0.000323275	0.00101263	0.00141206	0.00060632	0.0146137	0.0237269	0.00148089	0.000632245	0.0152071	0.000792357	0.00333039	0.00382212	0.0340065	0.00732242	0.00996086	0.00427354	0.00159918	0.000608687	0.00148922	0.002524	0.000984099	0.00963089	0.0217225	0.00595746	0.000157188	0.00884388	0.0118471	0.0146137	0.000984099	0.000157188	0.00148089	0.00884388	0.00382212	0.0145071	0	0.000587988	0.00252414	0.0112583	0.000531299	0.00102976	0.0145071
K00123	fdoG, fdhF, fdwA; formate dehydrogenase major subunit [EC:1.17.1.9]	0.275309	0.181497	0.247631	0.267858	0.134773	0.28209	0.294803	0.277094	0.268526	0.209682	0.233786	0.250092	0.275014	0.328273	0.177597	0.232508	0.224003	0.28486	0.120741	0.230307	0.270817	0.22884	0.197483	0.256138	0.243715	0.235307	0.27622	0.27302	0.280832	0.293999	0.109699	0.189542	0.185016	0.261041	0.250092	0.27302	0.189542	0.328273	0.185016	0.120741	0.19347	0.232814	0.194594	0.209626	0.272701	0.142597	0.204919	0.19347
K00124	fdoH, fdsB; formate dehydrogenase iron-sulfur subunit	0.128445	0.112277	0.120606	0.11277	0.0629249	0.139481	0.155024	0.13085	0.139383	0.165566	0.121477	0.118201	0.115515	0.103689	0.105753	0.156405	0.128095	0.123373	0.0639219	0.116928	0.166305	0.108655	0.182381	0.117188	0.146546	0.129513	0.138651	0.127737	0.159787	0.169073	0.0874855	0.103221	0.128468	0.136646	0.118201	0.127737	0.103221	0.103689	0.128468	0.0639219	0.130168	0.159448	0.190996	0.145803	0.141318	0.0755332	0.1446	0.130168
K00125	fdhB; formate dehydrogenase (coenzyme F420) beta subunit [EC:1.17.98.3 1.8.98.6]	0	0.00295906	0	0	0.00485373	0.000449194	0	0.00133022	0	0	0.000683638	0.000189172	0	0	0.00403024	0	0.000151354	0	0	0	0	0.00194544	0	0.000215685	0.0012864	0.000492912	0	0	0.000867529	0.0011842	0.00308535	0.000677018	0	0.000899112	0.000189172	0	0.000677018	0	0	0	0.00487502	0	0	0.000817632	0.00019892	0.00173568	0	0.00487502
K00126	fdsD; formate dehydrogenase subunit delta [EC:1.17.1.9]	0	0	0.000226517	0.000275004	0	0	0.000600068	0.000261206	0.000146582	0	0.000297985	0.00836099	0.00053439	0.000157937	0	0	0	0	0.0158817	0	0	0.000246759	0.000282946	0	0.000649682	0.000251365	0.000626042	0	0	0	0	0	0	0	0.00836099	0	0	0.000157937	0	0.0158817	0	0	0	0	0	0	0	0
K00127	fdoI, fdsG; formate dehydrogenase subunit gamma	0.000222986	0.000339525	0	0.000188359	0.000635488	0	0.000205503	0.000178908	0.000401596	0.000130065	0.000204099	0.00124639	0	0.00225005	0.000244296	0.000105906	0.000221848	0	0.00151335	0	0	0	0	0	0	4.15479e-05	0	0.000628434	0.000205707	0.00169319	0	0.000559955	0	0.000466181	0.00124639	0.000628434	0.000559955	0.00225005	0	0.00151335	0.000607199	0.00057768	0.000100536	0.000301549	0.000168946	0.000223228	0.000165809	0.000607199
K00128	ALDH; aldehyde dehydrogenase (NAD+) [EC:1.2.1.3]	0.191018	0.117686	0.159191	0.158356	0.0913152	0.207784	0.205396	0.212855	0.194376	0.147148	0.171622	0.212648	0.15578	0.23368	0.0884719	0.134733	0.180846	0.194512	0.183721	0.129546	0.128377	0.153693	0.120685	0.186119	0.168493	0.157369	0.176879	0.19423	0.177979	0.173297	0.064196	0.159161	0.135558	0.139623	0.212648	0.19423	0.159161	0.23368	0.135558	0.183721	0.118286	0.145713	0.19785	0.14896	0.174205	0.121907	0.167404	0.118286
K00130	betB, gbsA; betaine-aldehyde dehydrogenase [EC:1.2.1.8]	0.00342816	0.000913341	0.00263588	0.00215281	0.000957304	0.00450433	0.00301846	0.00372202	0.00182337	0.00066839	0.00338946	0.0437346	0.00324246	0.0151178	0.00115894	0.00493102	0.00197935	0.00360274	0.0947143	0.0047402	0.00342381	0.00142022	0.00754859	0.00411322	0.00221852	0.00194198	0.00974703	0.0052197	0.00755742	0.00739363	0.000454275	0.00335219	0.0301268	0.00485803	0.0437346	0.0052197	0.00335219	0.0151178	0.0301268	0.0947143	0.00274962	0.00517244	0.00084157	0.00256371	0.00927881	0.0474843	0.0102887	0.00274962
K00131	gapN; glyceraldehyde-3-phosphate dehydrogenase (NADP+) [EC:1.2.1.9]	0.0102001	0.00455765	0.0050006	0.00201352	0.0140851	0.0126169	0.0115583	0.0165083	0.0092234	0.0120077	0.00927195	0.012734	0.00442034	0.0185123	0.00512339	0.000725814	0.0122805	0.0136201	0.00878262	0.00146385	0.000762967	0.0198922	0.00246024	0.00973277	0.00930642	0.0130468	0.010039	0.0134426	0.00308762	0.00381685	0.000679115	0.0104668	0.00492421	0.00375994	0.012734	0.0134426	0.0104668	0.0185123	0.00492421	0.00878262	0.00278436	0.00329055	0.00161534	0.00788457	0.00604816	0.00749683	0.00776131	0.00278436
K00133	asd; aspartate-semialdehyde dehydrogenase [EC:1.2.1.11]	0.156303	0.135798	0.174809	0.129034	0.210313	0.192592	0.176956	0.173029	0.183027	0.196555	0.197804	0.127574	0.141421	0.153931	0.179823	0.105659	0.156175	0.163066	0.127825	0.114859	0.120355	0.189912	0.130715	0.149074	0.177668	0.191971	0.139665	0.146886	0.111247	0.124562	0.126337	0.147046	0.0991707	0.0939586	0.127574	0.146886	0.147046	0.153931	0.0991707	0.127825	0.0883456	0.111039	0.178377	0.12938	0.11632	0.147509	0.138571	0.0883456
K00134	GAPDH, gapA; glyceraldehyde 3-phosphate dehydrogenase [EC:1.2.1.12]	0.245976	0.186342	0.227957	0.209689	0.124094	0.254809	0.260336	0.268559	0.26133	0.241197	0.247105	0.242827	0.189773	0.232621	0.195115	0.176474	0.242217	0.248169	0.243886	0.165792	0.204188	0.212783	0.235095	0.234607	0.260207	0.245093	0.28413	0.22398	0.165641	0.162677	0.0882021	0.198835	0.149941	0.143364	0.242827	0.22398	0.198835	0.232621	0.149941	0.243886	0.127808	0.148165	0.192548	0.153144	0.171928	0.164447	0.179319	0.127808
K00135	gabD; succinate-semialdehyde dehydrogenase / glutarate-semialdehyde dehydrogenase [EC:1.2.1.16 1.2.1.79 1.2.1.20]	0.0865429	0.0529975	0.0898665	0.104938	0.0251725	0.0927135	0.0990734	0.113348	0.0839617	0.0395739	0.083295	0.126904	0.0849976	0.117398	0.0373765	0.0841899	0.070628	0.0847951	0.204934	0.0881105	0.0673138	0.0701944	0.0792994	0.0738674	0.0765337	0.0731226	0.0673434	0.0992764	0.0820502	0.0673593	0.0154137	0.0542762	0.0962481	0.0613945	0.126904	0.0992764	0.0542762	0.117398	0.0962481	0.204934	0.0406084	0.0510528	0.0365519	0.0526916	0.0805634	0.0710912	0.0583203	0.0406084
K00137	prr; aminobutyraldehyde dehydrogenase [EC:1.2.1.19]	0.000861247	0.000274709	0	0.00114008	0.00656268	0.000719189	0.0022915	0.00127306	0.00156815	0.000353185	0.00073756	0.0375729	0.000321922	0.00185979	0.000867992	0.00012675	0.000262258	0.00125322	0.0451459	0.00292944	0	0.00250483	0.0100418	0.00236544	0.000604953	0.00152151	0.0156208	0.000366029	0.000265072	0	0.000178715	0	0.00013889	0.000483034	0.0375729	0.000366029	0	0.00185979	0.00013889	0.0451459	0.002039	0.000689908	0.00126738	0.000715834	0.00131883	0.000973142	0.000128766	0.002039
K00138	aldB; aldehyde dehydrogenase [EC:1.2.1.-]	0.0925162	0.0643912	0.0573185	0.0466993	0.0134749	0.0763717	0.082611	0.0931881	0.0883097	0.0631358	0.0594335	0.070367	0.0549853	0.0506423	0.0282557	0.0342895	0.0916445	0.0855036	0.123022	0.0299314	0.0349462	0.0282287	0.0201526	0.0809443	0.0736618	0.0577697	0.0260231	0.0778027	0.0629493	0.0529611	0.0239066	0.0675535	0.0733999	0.0508229	0.070367	0.0778027	0.0675535	0.0506423	0.0733999	0.123022	0.035499	0.0718565	0.0809964	0.0802225	0.0704007	0.0510229	0.0898245	0.035499
K00140	mmsA, iolA, ALDH6A1; malonate-semialdehyde dehydrogenase (acetylating) / methylmalonate-semialdehyde dehydrogenase [EC:1.2.1.18 1.2.1.27]	0.0577351	0.0403583	0.0504164	0.0603981	0.0346179	0.0537884	0.0575233	0.0583388	0.0542154	0.0265445	0.0572221	0.107723	0.0631328	0.104152	0.0331836	0.0490042	0.0560372	0.0726972	0.137627	0.0558806	0.0501283	0.0319594	0.0646287	0.0604423	0.0520519	0.0417998	0.108561	0.0607547	0.0685789	0.089796	0.0409164	0.0374304	0.0568888	0.0563518	0.107723	0.0607547	0.0374304	0.104152	0.0568888	0.137627	0.0379518	0.0659515	0.06114	0.0404086	0.0705646	0.0552277	0.0458649	0.0379518
K00141	xylC; benzaldehyde dehydrogenase (NAD) [EC:1.2.1.28]	0	0	0	0	0.00103849	0.000150329	0	8.07854e-05	0	0	6.14401e-05	0.0105546	0	0	0	0	0	0	0.00128068	0	0	0.00213689	0.00705907	0	0	0.000735955	0.020746	0	0	0	0	0	0	0	0.0105546	0	0	0	0	0.00128068	0	0	0	0	0	0	0	0
K00145	argC; N-acetyl-gamma-glutamyl-phosphate reductase [EC:1.2.1.38]	0.0210038	0.0194902	0.0257103	0.0179832	0.00561679	0.0217464	0.0195137	0.0238907	0.0239828	0.0535022	0.0202935	0.0389045	0.0230867	0.0324639	0.0205942	0.00764423	0.0304341	0.0200286	0.0621724	0.0155398	0.00727004	0.0181713	0.0319688	0.0232238	0.022182	0.0372748	0.0179069	0.0292471	0.0161581	0.0202216	0.00875238	0.0303498	0.0309793	0.0164127	0.0389045	0.0292471	0.0303498	0.0324639	0.0309793	0.0621724	0.0119517	0.0252036	0.0112073	0.0197543	0.0226137	0.0286893	0.0289747	0.0119517
K00146	feaB; phenylacetaldehyde dehydrogenase [EC:1.2.1.39]	0.000976007	0.00148769	0.0019163	0.00243571	0.00097284	0.000904051	0.000514822	0.000501651	0.000668195	0.000509818	0.000834647	0.00429484	0.00276714	0.00040072	0.00107528	0.00276808	0.000320009	0.00113003	0.0176556	0.00341905	0.00326104	0.000389835	0.00389948	0.000937125	0.00296483	0.00140874	0.000146012	0.00104263	0.00204058	0.00399566	0.00117046	0.000841943	0.00125803	0.00256589	0.00429484	0.00104263	0.000841943	0.00040072	0.00125803	0.0176556	0.0019912	0.000530448	0.000777851	0.00196082	0.00232437	0.000498056	0.00116611	0.0019912
K00147	proA; glutamate-5-semialdehyde dehydrogenase [EC:1.2.1.41]	0.0291383	0.0389496	0.0378738	0.0444222	0.0205371	0.0345106	0.0303047	0.0394985	0.0419397	0.0651428	0.0274311	0.061723	0.04488	0.038919	0.0367141	0.0263137	0.0537239	0.0353704	0.0823059	0.0312504	0.023384	0.0411327	0.0819587	0.0359179	0.0322125	0.0563722	0.0876687	0.045764	0.0231411	0.0363018	0.0239582	0.0482484	0.0507764	0.0255128	0.061723	0.045764	0.0482484	0.038919	0.0507764	0.0823059	0.0247087	0.0460054	0.0296179	0.0309223	0.0341864	0.0590219	0.0468668	0.0247087
K00148	fdhA; glutathione-independent formaldehyde dehydrogenase [EC:1.2.1.46]	0.00446253	0.00496266	0.00373946	0.00897344	0.00113801	0.00371612	0.00298971	0.00351404	0.00566351	0.002841	0.00403312	0.014206	0.00728391	0.00455386	0.00114857	0.00789437	0.00497675	0.00572668	0.0240202	0.0131382	0.00834966	0.00420906	0.00127902	0.00328089	0.00361825	0.00299075	0.00202348	0.00534099	0.00584396	0.0089405	0.00251781	0.00329743	0.00317382	0.00585267	0.014206	0.00534099	0.00329743	0.00455386	0.00317382	0.0240202	0.00323365	0.00671788	0.00454561	0.00312883	0.00609727	0.00208729	0.00562641	0.00323365
K00150	gap2; glyceraldehyde-3-phosphate dehydrogenase (NAD(P)) [EC:1.2.1.59]	0.00953969	0.00602432	0.0245305	0.020428	0.177177	0.00766838	0.00358699	0.00322667	0.00439507	0.00773739	0.0373551	0.0154906	0.0184029	0.00719826	0.00699734	0.0235918	0.00106142	0.0057121	0.0191873	0.0325932	0.0176477	0.0575001	0.0316284	0.00565791	0.00576884	0.0215094	0.00364624	0.0025129	0.00574169	0.00424661	0.00179257	0.00251221	0.00484334	0.00681083	0.0154906	0.0025129	0.00251221	0.00719826	0.00484334	0.0191873	0.00785605	0.00286831	0.0082892	0.00194258	0.00771288	0.00246716	0.0027934	0.00785605
K00151	hpaE, hpcC; 5-carboxymethyl-2-hydroxymuconic-semialdehyde dehydrogenase [EC:1.2.1.60]	0.00821168	0.00866306	0.00716324	0.00736805	0.00154423	0.00676376	0.00727427	0.00647434	0.00898587	0.00315334	0.00502692	0.00290863	0.00802428	0.0174052	0.00246772	0.00831159	0.00839173	0.00749309	0.00597922	0.00827534	0.00614306	0.00395699	0.000497001	0.009165	0.00670796	0.00379488	0.00353712	0.00838942	0.00943073	0.00375282	0.00325217	0.00560539	0.00161964	0.00432006	0.00290863	0.00838942	0.00560539	0.0174052	0.00161964	0.00597922	0.00355681	0.00964739	0.0180348	0.00471745	0.00493	0.00408027	0.00225901	0.00355681
K00156	poxB; pyruvate dehydrogenase (quinone) [EC:1.2.5.1]	0.000204755	0	0.000213695	0	0.000500168	0.000171957	0	0	0.000138285	0	0.000140559	0	0	0.00089398	0	0	0	0	0	0	0	0	0	0	0	0	0	0.000216395	0	0	0	0	0	0	0	0.000216395	0	0.00089398	0	0	0.000334533	0.000795672	0.000276949	0.00020767	0.000930797	0	0	0.000334533
K00158	E1.2.3.3, poxL; pyruvate oxidase [EC:1.2.3.3]	0.00198908	0.00211497	0.00412242	0.00444498	0.00231245	0.00136201	0.00200845	0.00226598	0.00411863	0.00360912	0.00209738	0.00078768	0.00436985	0.00462214	0.00305644	0.00222823	0.00644979	0.00125703	0.000759174	0.005616	0.0019172	0.000623165	0.000392981	0.00154992	0.00136667	0.00204693	0.000707185	0.0029748	0.00136146	0.000865037	0.00261048	0.00292684	0.00281247	0.00165138	0.00078768	0.0029748	0.00292684	0.00462214	0.00281247	0.000759174	0.00059348	0.0051477	0.0042291	0.00124051	0.00180283	0.00492999	0.00195259	0.00059348
K00161	PDHA, pdhA; pyruvate dehydrogenase E1 component alpha subunit [EC:1.2.4.1]	0.0704189	0.0410406	0.0790535	0.0518748	0.023295	0.0863226	0.0853584	0.0765276	0.0856912	0.076402	0.0806873	0.0644445	0.0491975	0.0982333	0.0465138	0.0260719	0.0682491	0.0775254	0.0915535	0.0327064	0.0382033	0.069248	0.0313977	0.0883644	0.0846248	0.0802472	0.0465213	0.0675797	0.0515638	0.03033	0.0186503	0.0559359	0.0396179	0.0455371	0.0644445	0.0675797	0.0559359	0.0982333	0.0396179	0.0915535	0.0305182	0.0520175	0.0661742	0.0472321	0.0480718	0.0405691	0.0567646	0.0305182
K00162	PDHB, pdhB; pyruvate dehydrogenase E1 component beta subunit [EC:1.2.4.1]	0.10469	0.0817956	0.117656	0.113806	0.0848114	0.121155	0.127823	0.10372	0.111681	0.0996666	0.112467	0.099907	0.0917281	0.143107	0.110028	0.11184	0.0986001	0.107442	0.103927	0.101761	0.122798	0.116994	0.093751	0.105664	0.114914	0.115172	0.0924442	0.0964265	0.0893612	0.0801311	0.114587	0.0924014	0.0756136	0.094435	0.099907	0.0964265	0.0924014	0.143107	0.0756136	0.103927	0.095356	0.0907541	0.120332	0.0926364	0.0861975	0.0715323	0.0745191	0.095356
K00163	aceE; pyruvate dehydrogenase E1 component [EC:1.2.4.1]	0.224129	0.154895	0.239707	0.297548	0.103633	0.1924	0.226852	0.18817	0.188514	0.121867	0.173156	0.192367	0.252169	0.183491	0.116232	0.340207	0.19379	0.222202	0.14814	0.290323	0.308137	0.171966	0.232309	0.208549	0.196579	0.169047	0.217942	0.222841	0.22028	0.295159	0.106391	0.16134	0.201921	0.231195	0.192367	0.222841	0.16134	0.183491	0.201921	0.14814	0.181641	0.21058	0.173466	0.16467	0.257418	0.138207	0.189835	0.181641
K00164	OGDH, sucA; 2-oxoglutarate dehydrogenase E1 component [EC:1.2.4.2]	0.104588	0.0743011	0.100067	0.0827111	0.0436271	0.109982	0.104783	0.0988491	0.10341	0.0765556	0.0926905	0.11455	0.0855249	0.156072	0.0440087	0.063468	0.10059	0.123799	0.152363	0.0649459	0.0568656	0.0542338	0.0609154	0.118541	0.0997273	0.071325	0.10185	0.112399	0.0968305	0.0889287	0.036334	0.0747919	0.108146	0.0748845	0.11455	0.112399	0.0747919	0.156072	0.108146	0.152363	0.0586341	0.0986407	0.0650828	0.0663137	0.0928852	0.101572	0.0849258	0.0586341
K00166	BCKDHA, bkdA1; 2-oxoisovalerate dehydrogenase E1 component alpha subunit [EC:1.2.4.4]	0.0351012	0.0186632	0.0458684	0.0482105	0.0185998	0.0398465	0.0509305	0.045385	0.0431381	0.0410381	0.034669	0.0602352	0.04834	0.0274938	0.0228275	0.0507196	0.0293962	0.0372973	0.0269274	0.0525043	0.0595814	0.0489931	0.031006	0.0334232	0.0391824	0.0484514	0.0606105	0.0361866	0.0254111	0.0271093	0.00864891	0.0307119	0.0312635	0.0366311	0.0602352	0.0361866	0.0307119	0.0274938	0.0312635	0.0269274	0.0250631	0.0226305	0.0372823	0.0313194	0.0383237	0.0150212	0.0319029	0.0250631
K00167	BCKDHB, bkdA2; 2-oxoisovalerate dehydrogenase E1 component beta subunit [EC:1.2.4.4]	0.116078	0.0710444	0.0993226	0.095526	0.0432234	0.135393	0.146919	0.162448	0.129963	0.0939259	0.101298	0.127558	0.0958328	0.0851475	0.0455233	0.0973942	0.107772	0.113658	0.0442233	0.0726546	0.0973864	0.100794	0.0838932	0.0976003	0.115611	0.123252	0.152802	0.0988088	0.0681569	0.0645896	0.0236852	0.0785559	0.0624595	0.0679157	0.127558	0.0988088	0.0785559	0.0851475	0.0624595	0.0442233	0.0456842	0.0795592	0.124824	0.0759599	0.0859538	0.0436453	0.0777594	0.0456842
K00169	porA; pyruvate ferredoxin oxidoreductase alpha subunit [EC:1.2.7.1]	0.0501928	0.106106	0.0535691	0.0756327	0.222748	0.0566151	0.0530063	0.0380383	0.0371088	0.0451806	0.0832811	0.031241	0.0742586	0.0286369	0.156151	0.116859	0.0476603	0.0377903	0.0394575	0.0823531	0.114271	0.0743474	0.157077	0.0510949	0.0577933	0.0639717	0.156072	0.0594794	0.0848337	0.0801332	0.185753	0.0702091	0.0659131	0.074302	0.031241	0.0594794	0.0702091	0.0286369	0.0659131	0.0394575	0.115387	0.0580172	0.0353072	0.0819518	0.0741091	0.106327	0.0655057	0.115387
K00170	porB; pyruvate ferredoxin oxidoreductase beta subunit [EC:1.2.7.1]	0.0437746	0.0841041	0.0461166	0.0592399	0.156126	0.046795	0.0367341	0.0314839	0.0297759	0.027176	0.0660719	0.0351084	0.0617148	0.0268204	0.130876	0.118546	0.0345976	0.035079	0.0321317	0.0856828	0.103387	0.0536551	0.207466	0.0421503	0.0446197	0.0503703	0.172295	0.0504517	0.0754359	0.0815654	0.168278	0.0602865	0.0791998	0.0707596	0.0351084	0.0504517	0.0602865	0.0268204	0.0791998	0.0321317	0.0901068	0.045916	0.0300627	0.0659998	0.0811224	0.110136	0.063955	0.0901068
K00171	porD; pyruvate ferredoxin oxidoreductase delta subunit [EC:1.2.7.1]	0.00640939	0.020357	0.00473853	0.00103132	0.00719259	0.0120846	0.00841688	0.0173851	0.00681231	0.00282497	0.0113383	0.00210944	0.00250822	0.00313465	0.0395018	0.000407332	0.00685829	0.0046068	0.0021054	0.000805904	0.000987731	0.00565011	0.0198142	0.00713808	0.0105197	0.00628034	0.0204505	0.00425801	0.00236825	0.00397794	0.0421177	0.0150446	0.00403442	0.00197526	0.00210944	0.00425801	0.0150446	0.00313465	0.00403442	0.0021054	0.0156181	0.00352893	0.00230214	0.0052244	0.00197374	0.0305307	0.0101151	0.0156181
K00172	porC, porG; pyruvate ferredoxin oxidoreductase gamma subunit [EC:1.2.7.1]	0.0135339	0.0441547	0.0149051	0.0202775	0.143081	0.013317	0.0129989	0.00665718	0.00949637	0.0207217	0.0373815	0.0131534	0.0182958	0.00643978	0.0899172	0.0350031	0.0120699	0.0125766	0.0186442	0.0314923	0.0301315	0.030187	0.0568758	0.0180515	0.0208871	0.0278465	0.0647569	0.0204748	0.0318068	0.0330807	0.080212	0.0325021	0.030836	0.0225575	0.0131534	0.0204748	0.0325021	0.00643978	0.030836	0.0186442	0.0500023	0.0162863	0.00768658	0.0243328	0.0241435	0.0654754	0.0226879	0.0500023
K00174	korA, oorA, oforA; 2-oxoglutarate/2-oxoacid ferredoxin oxidoreductase subunit alpha [EC:1.2.7.3 1.2.7.11]	0.210371	0.272574	0.163684	0.138579	0.21411	0.208823	0.195813	0.210057	0.184634	0.165	0.223196	0.0681712	0.145339	0.176707	0.314011	0.106769	0.203697	0.195008	0.0441744	0.11179	0.133178	0.181236	0.129038	0.205354	0.228604	0.15907	0.0909316	0.177206	0.205687	0.166719	0.341272	0.232389	0.235797	0.249423	0.0681712	0.177206	0.232389	0.176707	0.235797	0.0441744	0.280634	0.191027	0.146777	0.257895	0.182159	0.229212	0.229188	0.280634
K00175	korB, oorB, oforB; 2-oxoglutarate/2-oxoacid ferredoxin oxidoreductase subunit beta [EC:1.2.7.3 1.2.7.11]	0.210946	0.201445	0.205434	0.214179	0.143311	0.188519	0.18014	0.193338	0.190111	0.160529	0.201117	0.0988082	0.215278	0.172366	0.199749	0.227548	0.189852	0.178871	0.0464905	0.226613	0.201719	0.189907	0.203841	0.19372	0.210019	0.144423	0.133989	0.175884	0.179124	0.156968	0.173274	0.186416	0.134318	0.156627	0.0988082	0.175884	0.186416	0.172366	0.134318	0.0464905	0.184421	0.166124	0.160527	0.174396	0.152874	0.162184	0.155619	0.184421
K00176	korD, oorD; 2-oxoglutarate ferredoxin oxidoreductase subunit delta [EC:1.2.7.3]	0.0138056	0.00648877	0.00594675	0.00417417	0.000353452	0.0119329	0.00713831	0.0190014	0.0127346	0.0110637	0.00917521	0.000994365	0.0058348	0.0119735	0.00246504	0.0032477	0.0100455	0.0114204	0.00160497	0.00120813	0.00591291	0.00451451	0.00191911	0.0127513	0.00770902	0.00642148	0.00070619	0.00905534	0.00787488	0.0056826	0.0072942	0.00553172	0.00379163	0.00537675	0.000994365	0.00905534	0.00553172	0.0119735	0.00379163	0.00160497	0.0103309	0.00431291	0.0120145	0.00786682	0.00567825	0.0046752	0.00740216	0.0103309
K00177	korC, oorC; 2-oxoglutarate ferredoxin oxidoreductase subunit gamma [EC:1.2.7.3]	0.0354999	0.0521556	0.0208537	0.011278	0.012516	0.0451581	0.0440801	0.0593338	0.044589	0.0227583	0.0462471	0.00432639	0.0140302	0.0238542	0.0279981	0.00386212	0.0479724	0.0344093	0.00420819	0.00571936	0.00940776	0.0130351	0.000628604	0.0384385	0.0456501	0.017214	0.00266809	0.0281652	0.0361621	0.0184584	0.0313985	0.033649	0.0194762	0.0279064	0.00432639	0.0281652	0.033649	0.0238542	0.0194762	0.00420819	0.0279646	0.0270008	0.0215959	0.0381245	0.0240876	0.0239423	0.0369421	0.0279646
K00184	dmsB; dimethyl sulfoxide reductase iron-sulfur subunit	0.0688333	0.0408377	0.0404314	0.0497749	0.0185419	0.0558222	0.0561154	0.0440094	0.0523012	0.0321046	0.0562242	0.026631	0.0409725	0.0449977	0.0325059	0.0518957	0.0500043	0.0711347	0.0263688	0.0424035	0.0531369	0.0232813	0.0280968	0.0590791	0.0623837	0.0333846	0.0398333	0.0589719	0.0561482	0.0583702	0.0293718	0.0457665	0.0310824	0.045476	0.026631	0.0589719	0.0457665	0.0449977	0.0310824	0.0263688	0.0385556	0.0439035	0.0979095	0.0418279	0.0438045	0.0352946	0.0489031	0.0385556
K00185	dmsC; dimethyl sulfoxide reductase membrane subunit	0.150144	0.0977924	0.0822248	0.0629293	0.0348416	0.135806	0.133017	0.12661	0.118173	0.0864376	0.118832	0.0392645	0.0679164	0.122881	0.0792246	0.061699	0.11488	0.147871	0.0378987	0.0513712	0.0478819	0.0585382	0.0319322	0.154295	0.144816	0.0799615	0.0420159	0.1312	0.0948807	0.0823011	0.0887882	0.113588	0.0756028	0.0963238	0.0392645	0.1312	0.113588	0.122881	0.0756028	0.0378987	0.0863382	0.0999781	0.18529	0.101101	0.0816443	0.0751062	0.104069	0.0863382
K00186	vorA; 2-oxoisovalerate ferredoxin oxidoreductase alpha subunit [EC:1.2.7.7]	0.000638483	0	0.00038177	0.000316096	0	0.000311912	0.000561862	0.000220117	8.23497e-05	0	0	0.00026144	0.000307121	0.000363073	0.000166066	0.00108943	0.000476419	0.000426773	6.64663e-05	0.000746127	0.00155929	0.000138629	0.00408305	0.000367149	0.00036499	0.000227245	0	0.000128864	0.00104009	0.000937711	0.000228915	0	0.00103848	0.00102034	0.00026144	0.000128864	0	0.000363073	0.00103848	6.64663e-05	0.000407591	0	0	0.000247338	0.00135012	0	0.000272001	0.000407591
K00187	vorB; 2-oxoisovalerate ferredoxin oxidoreductase beta subunit [EC:1.2.7.7]	0.00508944	0.00437824	0.00399469	0.00319034	0.0118433	0.00573982	0.004507	0.00168034	0.00472031	0.00923914	0.00294233	0.00717976	0.00559525	0.00257378	0.00469043	0.00431096	0.00653039	0.00387256	0.00152723	0.00234894	0.00608526	0.00804015	0.00732737	0.00393607	0.0055683	0.0058032	0.00773098	0.00492879	0.00278894	0.00275102	0.00287556	0.00711158	0.00368067	0.00391249	0.00717976	0.00492879	0.00711158	0.00257378	0.00368067	0.00152723	0.00173428	0.00778524	0.0103557	0.0094613	0.00699342	0.00248112	0.00389234	0.00173428
K00192	cdhA; anaerobic carbon-monoxide dehydrogenase, CODH/ACS complex subunit alpha [EC:1.2.7.4]	0.00284955	0.0477304	0.0025184	0	0.227024	0.0241049	0.00193348	0.0013453	0.00152104	0.00912079	0.0589419	0.00786435	0.000700797	0.000757597	0.135456	0	0.00657482	0.00166887	0.0306515	0.00027753	0.000718723	0.0590381	0.00559249	0.00515122	0.00877264	0.0269272	0.00816099	0.00538129	0.00671243	0.00590477	0.163192	0.0324421	0.00742086	0.00428879	0.00786435	0.00538129	0.0324421	0.000757597	0.00742086	0.0306515	0.047506	0.00128169	0.00288635	0.00796002	0.00135187	0.102362	0.00630599	0.047506
K00193	cdhC; acetyl-CoA decarbonylase/synthase, CODH/ACS complex subunit beta [EC:2.3.1.169]	0.00201087	0.0288182	0.00252366	0.00015278	0.185298	0.0191496	0.00150582	0.0014047	0.00206975	0.00420692	0.0458426	0.0101528	0.000148442	0.000411383	0.0988589	0.000169601	0.00345694	0.00116028	0.0276231	0.000360028	0	0.0383937	0.00128377	0.00209817	0.00499542	0.0249906	0.00551435	0.00415486	0.00323477	0.00290235	0.120017	0.0193929	0.00256569	0.00435115	0.0101528	0.00415486	0.0193929	0.000411383	0.00256569	0.0276231	0.0308923	0.000587842	0.00256786	0.00271214	0.000754502	0.0667692	0.00637168	0.0308923
K00194	cdhD, acsD; acetyl-CoA decarbonylase/synthase, CODH/ACS complex subunit delta [EC:2.1.1.245]	0.00400328	0.0346189	0.00272679	0.00102355	0.147113	0.0121096	0.00336138	0.00302485	0.00324276	0.00807779	0.0407347	0.00668167	0.000551909	0.000771702	0.109996	0.000190631	0.00518708	0.00274777	0.0220497	0	0.000129911	0.034259	0.00288069	0.00660022	0.00779339	0.0206557	0.00420218	0.00454194	0.00475265	0.00307312	0.130748	0.0279274	0.00662519	0.00760632	0.00668167	0.00454194	0.0279274	0.000771702	0.00662519	0.0220497	0.0425568	0.00158572	0.00356082	0.0114507	0.00147084	0.0641032	0.00886425	0.0425568
K00195	cdhB; anaerobic carbon-monoxide dehydrogenase, CODH/ACS complex subunit epsilon	0.00158999	0.0125341	0.000880898	0	0.0965827	0.00638373	0.000113007	0.000581688	0.000732912	0.00424294	0.0271694	0.0035479	0.000300219	0.000153336	0.0370784	0	0.00284913	0.000576584	0.0141483	0	0	0.0244192	0.000476905	0.00183586	0.00321829	0.0112662	0.00276102	0.00263857	0.00208031	0.0009849	0.0294611	0.0120557	0.00221368	0.00295003	0.0035479	0.00263857	0.0120557	0.000153336	0.00221368	0.0141483	0.0180137	0	0.00131579	0.00368295	0.000417287	0.0315499	0.00335005	0.0180137
K00196	cooF; anaerobic carbon-monoxide dehydrogenase iron sulfur subunit	0	0	0	0	0	0	0	0.000786765	0	0	0.000179509	0	0.00112673	0	0	0	0	0	0	0	0	0	0	0	0	0	0	0	0	0	0	0	0	0	0	0	0	0	0	0	0	0	0	0	0	0	0	0
K00197	cdhE, acsC; acetyl-CoA decarbonylase/synthase, CODH/ACS complex subunit gamma [EC:2.1.1.245]	0.0272089	0.0608322	0.0283349	0.0212951	0.240778	0.0420589	0.0360886	0.039837	0.0257632	0.0532803	0.0783784	0.0150146	0.0285317	0.015317	0.14625	0.0253813	0.0269745	0.0212305	0.0288305	0.0143972	0.0316247	0.0812742	0.0110358	0.0213599	0.0438359	0.0534557	0.0120632	0.0242914	0.0262017	0.0175365	0.15959	0.0552883	0.042205	0.0350246	0.0150146	0.0242914	0.0552883	0.015317	0.042205	0.0288305	0.0752799	0.0331209	0.036459	0.0500643	0.0200128	0.0934488	0.0325575	0.0752799
K00198	cooS, acsA; anaerobic carbon-monoxide dehydrogenase catalytic subunit [EC:1.2.7.4]	0.144502	0.228121	0.116254	0.0756366	0.180203	0.119809	0.150562	0.133482	0.133721	0.235598	0.135182	0.0438485	0.116743	0.078449	0.300392	0.0862299	0.192706	0.118898	0.0180986	0.048244	0.135246	0.169824	0.0173904	0.14029	0.196903	0.139714	0.0256019	0.1463	0.170897	0.0929323	0.315382	0.24712	0.245418	0.231966	0.0438485	0.1463	0.24712	0.078449	0.245418	0.0180986	0.317749	0.224367	0.177341	0.301174	0.157454	0.256366	0.241262	0.317749
K00200	fwdA, fmdA; formylmethanofuran dehydrogenase subunit A [EC:1.2.7.12]	0.0132713	0.0499577	0.0120205	0.00661866	0.137055	0.0196186	0.0127123	0.0102602	0.0178325	0.0288071	0.0414535	0.0118178	0.0149281	0.0100665	0.107678	0.0051356	0.0253243	0.0136132	0.0203641	0.00553737	0.00397246	0.0394311	0.00454925	0.0184247	0.0189285	0.0293663	0.0116227	0.0192642	0.0137226	0.00500522	0.114567	0.0376382	0.0194548	0.0141497	0.0118178	0.0192642	0.0376382	0.0100665	0.0194548	0.0203641	0.0511973	0.0279396	0.0084994	0.0218565	0.014985	0.0740539	0.0277091	0.0511973
K00201	fwdB, fmdB; formylmethanofuran dehydrogenase subunit B [EC:1.2.7.12]	0.00354421	0.0160674	0.00201278	0.0030774	0.0332142	0.00907339	0.0054709	0.00283508	0.00578822	0.00940166	0.0133411	0.00594318	0.00250453	0.00531882	0.0406103	0.00613932	0.0100627	0.00226636	0.00311785	0.00336431	0.00378608	0.012543	0.00403093	0.00505378	0.00804046	0.00854998	0.00868936	0.00395697	0.00536424	0.00360838	0.0443277	0.013965	0.00840139	0.00757208	0.00594318	0.00395697	0.013965	0.00531882	0.00840139	0.00311785	0.0213837	0.0122053	0.00915293	0.0066836	0.00454432	0.0357714	0.00978498	0.0213837
K00202	fwdC, fmdC; formylmethanofuran dehydrogenase subunit C [EC:1.2.7.12]	0.00178167	0.00403148	0.00101425	0.00112875	0.000296742	0.000544102	0.000149271	0.00019493	0.000984509	0.00269254	0.000111188	0.000115762	0.00199399	0.00076611	0.000441191	0.000177828	0.00223587	0.00222349	4.41455e-05	0.000782883	0.000363557	0.000552446	0	0.00362012	0.00252667	0.000366479	0.000137022	0.0020771	0.00184367	0.000695651	0.00246889	0.00322776	0.00112432	0.00203901	0.000115762	0.0020771	0.00322776	0.00076611	0.00112432	4.41455e-05	0.00461914	0.00125882	0.000219079	0.0024483	0.0014726	0.00398937	0.0018969	0.00461914
K00203	fwdD, fmdD; formylmethanofuran dehydrogenase subunit D [EC:1.2.7.12]	0	0.00684504	0	0	0.00779855	0.000276173	0.0010713	0	0.000602038	0.00197777	0.00223513	0	0	0.000244863	0.0152398	0	0.00170363	0	0.000476448	0	0	0.00419807	0	0.000694949	0.00260996	0.00189076	0	0.000361786	0.000418919	0	0.00567818	0.0053377	0.000770795	0.0022247	0	0.000361786	0.0053377	0.000244863	0.000770795	0.000476448	0.00553976	0	0.00105867	0.00251326	0.00075615	0.00803609	0.00230783	0.00553976
K00205	fwdF, fmdF; 4Fe-4S ferredoxin	0.000222605	0.000640744	0.000390546	0	0.0177817	0.00149558	0	0.000133952	0.000225511	0.000746783	0.00811967	0.000715943	0	0	0.00512743	0	0.000332204	0	0.00093036	0	0	0.00469902	0	0	0.000222114	0.00264491	0	0.00023526	0	0	0.00547292	0.00247288	0	0	0.000715943	0.00023526	0.00247288	0	0	0.00093036	0.00177025	0	0	0.000379536	0	0.00346674	0	0.00177025
K00206	phnY; phosphonoacetaldehyde dehydrogenase [EC:1.2.1.-]	0.0182436	0.00986339	0.0105167	0.0123177	0.0104282	0.0193089	0.0200404	0.0196987	0.0174487	0.0102419	0.0178406	0.0126614	0.020524	0.059627	0.00875441	0.00832847	0.0158409	0.0242448	0.00915922	0.0159669	0.00472459	0.00994987	0.0157929	0.0185523	0.0155546	0.0128438	0.0240926	0.018838	0.0231641	0.0217834	0.00449789	0.0083158	0.0108647	0.0121665	0.0126614	0.018838	0.0083158	0.059627	0.0108647	0.00915922	0.0106471	0.02412	0.0328088	0.0102617	0.0127646	0.00838178	0.00904513	0.0106471
K00207	DPYD; dihydropyrimidine dehydrogenase (NADP+) [EC:1.3.1.2]	0	0.00038093	0	0	0	0	0	0	0	0	0	0	0	0	0	0	0	0	0	0	0	0	0	0	0	0	0	0.000559459	0	0	0	0	0	0	0	0.000559459	0	0	0	0	0	0	0	0.000536904	0	0	0	0
K00208	fabI; enoyl-[acyl-carrier protein] reductase I [EC:1.3.1.9 1.3.1.10]	0.113407	0.0895683	0.0962456	0.0912634	0.0630265	0.114567	0.105004	0.132397	0.126668	0.132982	0.101003	0.107946	0.121131	0.168586	0.0592551	0.0957302	0.126149	0.124761	0.107121	0.110103	0.0840716	0.0702965	0.0699552	0.13358	0.113816	0.0980861	0.150496	0.109968	0.112085	0.107136	0.049336	0.113591	0.0816652	0.0972044	0.107946	0.109968	0.113591	0.168586	0.0816652	0.107121	0.0713069	0.121088	0.107882	0.0987025	0.110521	0.0801781	0.116961	0.0713069
K00209	fabV, ter; enoyl-[acyl-carrier protein] reductase / trans-2-enoyl-CoA reductase (NAD+) [EC:1.3.1.9 1.3.1.44]	0.0118663	0.00959957	0.0114306	0.00832722	0.000301238	0.0101893	0.0106453	0.011193	0.0120294	0.00735959	0.00763742	0.0035059	0.00873471	0.00894975	0.00498776	0.00190806	0.0154439	0.0148909	0.00773699	0.0015916	0.00400162	0.00604995	0.000336841	0.013977	0.0140757	0.00660035	0.00034126	0.0115547	0.00828811	0.0075868	0.000516756	0.0076482	0.00470475	0.00394259	0.0035059	0.0115547	0.0076482	0.00894975	0.00470475	0.00773699	0.00259804	0.00481095	0.00395571	0.00600129	0.012108	0.00493933	0.00793061	0.00259804
K00215	dapB; 4-hydroxy-tetrahydrodipicolinate reductase [EC:1.17.1.8]	0.0310505	0.0336879	0.0328154	0.019154	0.00756167	0.0303566	0.0313311	0.031396	0.045584	0.0596787	0.0267	0.0407606	0.0234598	0.0397067	0.0388904	0.00687903	0.0454654	0.0374003	0.0713735	0.0109997	0.0133352	0.0253938	0.031419	0.0341193	0.0389343	0.0510091	0.040093	0.0393661	0.0327377	0.0208403	0.0165171	0.0447425	0.0501479	0.0340126	0.0407606	0.0393661	0.0447425	0.0397067	0.0501479	0.0713735	0.0189339	0.041019	0.0347852	0.0452857	0.0325279	0.0488986	0.0530602	0.0189339
K00218	por; protochlorophyllide reductase [EC:1.3.1.33]	0.000214891	0.000845869	0.000224274	0.000199278	0	0.000147734	0.000289888	8.23994e-05	9.54934e-05	6.88024e-05	0.0002015	0	0.000168577	0.00450559	0.00103866	0	5.86773e-05	0.000575694	0	0.000771632	5.88366e-05	0	0.00107819	0.000668154	0	8.63625e-05	0	0	0.000693035	0.00102788	0.000201717	0.000273912	0.00024831	0.000410327	0	0	0.000273912	0.00450559	0.00024831	0	0	0.00229655	0.00755462	0.000879088	0	0.00105911	0.00078635	0
K00220	tyrC; cyclohexadieny/prephenate dehydrogenase [EC:1.3.1.43 1.3.1.12]	0.00400877	0.00401545	0.0056907	0.0041452	0.00478234	0.00687666	0.00483873	0.00723915	0.010599	0.00203525	0.00836895	0.0151572	0.00530703	0.02004	0.000909674	0.00293295	0.0038647	0.0069391	0.0132197	0.00401516	0.00142087	0.00419694	0.00218909	0.00697239	0.00455157	0.00431038	0.0144569	0.00812443	0.00742293	0.00558526	0.00185286	0.00107739	0.00224813	0.00505838	0.0151572	0.00812443	0.00107739	0.02004	0.00224813	0.0132197	0.00241241	0.00686355	0.0127504	0.00272147	0.00576704	0.00462444	0.00184333	0.00241241
K00223	ERG4; Delta24(24(1))-sterol reductase [EC:1.3.1.71]	0	0	0	0	0	9.49344e-05	0.000104179	0.000136045	0	0.000197807	0.0001552	0	0	0.000807379	0	0.000258647	0.000168697	0	0	0.000416295	0.00133618	0	0	0	0.000128905	0.000235655	0	0.000470844	0.00013775	0.000310477	0.000485082	0.000288178	0	0	0	0.000470844	0.000288178	0.000807379	0	0	0.00036938	0	0	0	0	0	0	0.00036938
K00226	pyrD; dihydroorotate dehydrogenase (fumarate) [EC:1.3.98.1]	0.00150423	0.000666542	0	0.000259437	0	0.00134101	0.00060089	0.000777196	0.00125191	0.000212173	0.00114545	0.000718743	0.000447813	0.00144852	0	0.000580457	0.00108356	0.000430953	0.00124181	0.000260475	0	0.000168436	0.0295033	0.00054069	0.000643404	0.000344958	0.0316686	0.000216395	0.000421322	0	0.000192202	0.000570098	0.000986884	0.000571134	0.000718743	0.000216395	0.000570098	0.00144852	0.000986884	0.00124181	0.00052926	0.000928284	0	0.000623011	0.000232699	0.000495684	0.00118399	0.00052926
K00228	CPOX, hemF; coproporphyrinogen III oxidase [EC:1.3.3.3]	0.0412493	0.0373283	0.0324807	0.0347374	0.0169326	0.038068	0.0404244	0.0452088	0.0449966	0.0417305	0.0314743	0.0511224	0.0502054	0.0604063	0.0271325	0.0326521	0.0481764	0.0471635	0.0814823	0.0423177	0.0246256	0.025933	0.0299303	0.0509426	0.0481235	0.0361826	0.0554084	0.0593515	0.0469215	0.0469954	0.0159779	0.0461112	0.0514089	0.0390374	0.0511224	0.0593515	0.0461112	0.0604063	0.0514089	0.0814823	0.0255923	0.041718	0.0283735	0.0410043	0.0475722	0.0486347	0.0481859	0.0255923
K00230	hemG; menaquinone-dependent protoporphyrinogen oxidase [EC:1.3.5.3]	0.00150329	0.00561161	0.000890796	0.000617985	0.000297853	0.000304928	0.000674234	0.000660352	0.00123525	0.00192028	8.37036e-05	0.00026144	0.00180131	0.00133093	0.000332132	0	0.00158067	0.00165924	0.000607312	0.00144066	0.000273689	0.000831773	0	0.00514661	0	0.000367162	0	0.00231956	0.00232865	0.00139962	0.00160241	0.00170964	0.000702252	0.00051017	0.00026144	0.00231956	0.00170964	0.00133093	0.000702252	0.000607312	0.000597648	0.00315885	0	0.00320989	0.00179838	0.00309637	0.00121796	0.000597648
K00231	PPOX, hemY; protoporphyrinogen/coproporphyrinogen III oxidase [EC:1.3.3.4 1.3.3.15]	0.000350064	0	0	0	0	0	0.000322617	0.000380264	0.0005711	0.000612563	0.00048062	0.00125729	0	0.000254736	0	0	0	0	0.0052674	0	0	0	0.0178149	0	0	0.000243256	0.00997206	0	0.000373259	0.000722565	0	0	0	0	0.00125729	0	0	0.000254736	0	0.0052674	0	0	0	0	0	0	0	0
K00232	E1.3.3.6, ACOX1, ACOX3; acyl-CoA oxidase [EC:1.3.3.6]	0	0	0	0	0	0	0	0	0	0	0	0.00395321	0	0	0	0	0	0	0.00119944	0	0	0	0	0	0	0	0	0	0	0	0	0	0	0	0.00395321	0	0	0	0	0.00119944	0	0	0	0	0	0	0	0
K00239	sdhA, frdA; succinate dehydrogenase / fumarate reductase, flavoprotein subunit [EC:1.3.5.1 1.3.5.4]	0.668922	0.564231	0.763586	0.860531	0.38377	0.607239	0.649762	0.610248	0.65816	0.562401	0.556519	0.529772	0.745216	0.552669	0.466088	0.945285	0.646615	0.650472	0.296023	0.827395	0.880064	0.560585	0.591299	0.629121	0.61219	0.58641	0.564333	0.620195	0.693148	0.721984	0.453113	0.574799	0.567711	0.643626	0.529772	0.620195	0.574799	0.552669	0.567711	0.296023	0.578066	0.624345	0.665517	0.624362	0.73468	0.419527	0.619319	0.578066
K00240	sdhB, frdB; succinate dehydrogenase / fumarate reductase, iron-sulfur subunit [EC:1.3.5.1 1.3.5.4]	0.256868	0.201135	0.273456	0.279914	0.150207	0.267896	0.276608	0.294181	0.292022	0.25254	0.241155	0.26339	0.263269	0.248404	0.164638	0.293542	0.243724	0.272609	0.161187	0.244369	0.298653	0.263202	0.261432	0.256309	0.241241	0.280876	0.276817	0.250948	0.220041	0.248008	0.0903696	0.204765	0.193993	0.209938	0.26339	0.250948	0.204765	0.248404	0.193993	0.161187	0.182929	0.215843	0.242551	0.212733	0.253227	0.147732	0.235382	0.182929
K00241	sdhC, frdC; succinate dehydrogenase / fumarate reductase, cytochrome b subunit	0.0144943	0.00626488	0.0266952	0.0283967	0.00203012	0.0145691	0.0112262	0.0221589	0.0139891	0.038935	0.0171845	0.0351043	0.0313013	0.015122	0.00946483	0.0211171	0.0140216	0.014941	0.0596316	0.0435822	0.0125329	0.039938	0.0341833	0.0140269	0.0134731	0.0338649	0.0161349	0.0128335	0.0118099	0.0196069	0.00359122	0.0157454	0.0223366	0.0145846	0.0351043	0.0128335	0.0157454	0.015122	0.0223366	0.0596316	0.0138939	0.00161445	0.000265105	0.0078837	0.01498	0.0153835	0.00632635	0.0138939
K00242	sdhD, frdD; succinate dehydrogenase / fumarate reductase, membrane anchor subunit	0.0124997	0.0104889	0.0215668	0.0223058	0.00158313	0.00549691	0.00696791	0.00593053	0.0130868	0.0184614	0.00509558	0.030918	0.0239234	0.00582202	0.0126448	0.0248701	0.0147844	0.0102038	0.0402672	0.0421419	0.00949915	0.0246092	0.0297618	0.0150215	0.0115852	0.0116508	0.00782293	0.0135712	0.00801275	0.0144627	0.00689994	0.0117049	0.0237282	0.0105445	0.030918	0.0135712	0.0117049	0.00582202	0.0237282	0.0402672	0.00991434	0.00971144	0.00540161	0.0121411	0.0227061	0.0185374	0.0131151	0.00991434
K00244	frdA; fumarate reductase flavoprotein subunit [EC:1.3.5.4]	0.0510905	0.0705338	0.0526169	0.0813346	0.0165939	0.0223889	0.0410677	0.0190486	0.0310005	0.0501443	0.0272154	0.0152863	0.0660212	0.0468223	0.0795947	0.0952017	0.0597286	0.0603842	0.0110988	0.093665	0.100564	0.0273071	0.137112	0.0539748	0.049923	0.027311	0.0467231	0.0683496	0.128112	0.119365	0.13866	0.0669392	0.0755874	0.125759	0.0152863	0.0683496	0.0669392	0.0468223	0.0755874	0.0110988	0.131462	0.110321	0.0548925	0.109156	0.0956728	0.0831136	0.0772954	0.131462
K00245	frdB; fumarate reductase iron-sulfur subunit [EC:1.3.5.4]	0.00255215	0.00242204	0.00241663	0.00780047	0.00193917	0.00248052	0.00373498	0.00680086	0.00382988	0.0129401	0.0037219	0.0075472	0.00562742	0.00366541	0.00418962	0.00664067	0.00510194	0.00218734	0.00538372	0.00432403	0.00306345	0.00353536	0.00281535	0.0016141	0.00306432	0.0213772	0.00254498	0.00252153	0.00177789	0.00592115	0.00288372	0.00551627	0.00276861	0.00255633	0.0075472	0.00252153	0.00551627	0.00366541	0.00276861	0.00538372	0.00403382	0.00663738	0.00608731	0.00235215	0.00418857	0.00987525	0.00263993	0.00403382
K00246	frdC; fumarate reductase subunit C	0	0.000244033	0	0	0	0	0.000312536	0.000102034	0.000447659	0.000215789	0.000232801	0.00254495	0	0.00107684	0	0	0.000368067	0.000467002	0.0015475	0	0.000184533	0	0	0.000247547	0	0	0.000417294	0.000896009	0	0.00369468	0.000318335	0	0	0.00141891	0.00254495	0.000896009	0	0.00107684	0	0.0015475	0	0.000958423	0.00233518	0.000250148	0	0	0.000378251	0
K00247	frdD; fumarate reductase subunit D	0	0	0	0	0	0	0	0.000107936	0	0	0	0.000512796	0	0.000607448	0.000244296	0	0	0	0.00112443	0	0	0.000407867	0	0	0	0	0	0.00132334	0	0.00187684	0.000336751	0	0	0	0.000512796	0.00132334	0	0.000607448	0	0.00112443	0	0	0	0	0.000203852	0	0	0
K00248	ACADS, bcd; butyryl-CoA dehydrogenase [EC:1.3.8.1]	0.00506515	0.000436199	0.00310033	0.00170589	0	0.0026144	0.00246162	0.00578814	0.00442105	0.00494044	0.00334418	0.0201621	0.000569321	0.00329277	0.00244825	0.00332486	0.00221856	0.00375368	0.0498161	0.00193063	0.00120136	0.000812778	0.00445878	0.00430142	0.00318227	0.00191771	0.000336057	0.00228594	0.00314623	0.00330175	0.00283522	0.00392263	0.0162239	0.00333036	0.0201621	0.00228594	0.00392263	0.00329277	0.0162239	0.0498161	0.00122277	0.00363473	0.00404919	0.00475335	0.0050016	0.0109744	0.00345529	0.00122277
K00249	ACADM, acd; acyl-CoA dehydrogenase [EC:1.3.8.7]	0.0486626	0.0307981	0.0504659	0.0578581	0.0230723	0.0369388	0.0373218	0.0360887	0.0276933	0.0210592	0.0245774	0.0855514	0.0557156	0.0647509	0.0197468	0.0705405	0.0327406	0.0466048	0.0875929	0.0721054	0.0778855	0.0280976	0.106348	0.0415525	0.0341957	0.0297547	0.0600592	0.0505066	0.0530255	0.0460321	0.0228001	0.0342033	0.0334038	0.0423655	0.0855514	0.0505066	0.0342033	0.0647509	0.0334038	0.0875929	0.0455497	0.0443496	0.0463302	0.0318507	0.0494758	0.0252371	0.03685	0.0455497
K00252	GCDH, gcdH; glutaryl-CoA dehydrogenase [EC:1.3.8.6]	0.223795	0.165309	0.200811	0.204767	0.0595045	0.212488	0.213808	0.235426	0.20882	0.123626	0.185753	0.17091	0.196377	0.228043	0.086794	0.213899	0.201764	0.228671	0.163796	0.187093	0.216138	0.116254	0.136318	0.219704	0.203114	0.163952	0.189641	0.223127	0.206857	0.209472	0.0770473	0.152443	0.161543	0.190242	0.17091	0.223127	0.152443	0.228043	0.161543	0.163796	0.144359	0.171779	0.17406	0.173562	0.21744	0.109054	0.176458	0.144359
K00253	IVD, ivd; isovaleryl-CoA dehydrogenase [EC:1.3.8.4]	0.124568	0.10904	0.104312	0.129489	0.0497623	0.118137	0.117618	0.114038	0.10673	0.0619409	0.0937406	0.10145	0.135139	0.116929	0.0712506	0.154386	0.104451	0.122112	0.0858461	0.151512	0.156845	0.0744236	0.108232	0.115722	0.094081	0.0879603	0.0980093	0.120482	0.150113	0.168519	0.0718134	0.0888199	0.12436	0.153174	0.10145	0.120482	0.0888199	0.116929	0.12436	0.0858461	0.121734	0.150234	0.129796	0.1142	0.153819	0.0790313	0.116044	0.121734
K00254	DHODH, pyrD; dihydroorotate dehydrogenase [EC:1.3.5.2]	0.00873942	0.00280316	0.00478032	0.00524945	0.00114633	0.0100287	0.00558545	0.00984154	0.0100079	0.0201234	0.0107398	0.0254886	0.00377577	0.0196853	0.00351169	0.000438128	0.00728405	0.0118126	0.0558981	0.00169134	0.000757439	0.00388492	0.00158381	0.0116066	0.0076739	0.0119633	0.00435326	0.00756473	0.00478191	0.00498648	0.00143623	0.0104334	0.00941245	0.00498368	0.0254886	0.00756473	0.0104334	0.0196853	0.00941245	0.0558981	0.00026662	0.00496128	0.0169837	0.00446867	0.00434562	0.0142409	0.00495725	0.00026662
K00255	ACADL; long-chain-acyl-CoA dehydrogenase [EC:1.3.8.8]	0	0	0.000545823	0.000662659	0	0	0	0	0	0	0	0.000857452	0.000643843	0	0	0.000574191	0	0	0.00038644	0.00112349	0	0	0	0	0	0	0	0	0.000116292	0	0	0	0	0	0.000857452	0	0	0	0	0.00038644	0	0	0	0	0	0	0	0
K00259	ald; alanine dehydrogenase [EC:1.4.1.1]	0.112195	0.0954009	0.0969972	0.0925847	0.0515647	0.114779	0.131083	0.125308	0.108126	0.122689	0.0983031	0.105877	0.106435	0.115269	0.0813904	0.0913551	0.10487	0.11527	0.100038	0.0792041	0.101215	0.083692	0.0484082	0.110252	0.113571	0.105943	0.0765586	0.0972581	0.0954212	0.0721507	0.0897003	0.105775	0.102743	0.116808	0.105877	0.0972581	0.105775	0.115269	0.102743	0.100038	0.0972942	0.10527	0.113935	0.112136	0.0929287	0.0735491	0.109131	0.0972942
K00260	gudB, rocG; glutamate dehydrogenase [EC:1.4.1.2]	0	0	0	0	0	0	0	0	0	0	0	0.00282932	0	0	0	0	0	0	0.00478835	0	0	0	0	0	0	0	0	0	0	0	0	0	0	0	0.00282932	0	0	0	0	0.00478835	0	0	0	0	0	0	0	0
K00261	GLUD1_2, gdhA; glutamate dehydrogenase (NAD(P)+) [EC:1.4.1.3]	0.0192878	0.0290937	0.0149285	0.0175339	0.030996	0.0289948	0.023349	0.0252731	0.0188526	0.0209475	0.0267932	0.0348575	0.0207107	0.0407674	0.0416399	0.0149235	0.0265907	0.0266826	0.0178389	0.0164409	0.0189973	0.0279977	0.0506035	0.0197409	0.0281278	0.0234384	0.0700288	0.0201676	0.0287717	0.0256884	0.0203039	0.0389337	0.0189748	0.0200614	0.0348575	0.0201676	0.0389337	0.0407674	0.0189748	0.0178389	0.0260126	0.0247994	0.025601	0.0222101	0.0235339	0.0245072	0.0224512	0.0260126
K00262	E1.4.1.4, gdhA; glutamate dehydrogenase (NADP+) [EC:1.4.1.4]	0.266105	0.267659	0.2236	0.218243	0.184049	0.229575	0.24138	0.250989	0.243944	0.213728	0.211409	0.137378	0.208299	0.143151	0.221466	0.232797	0.241384	0.247821	0.0759018	0.187188	0.232591	0.199676	0.16122	0.238599	0.259743	0.193598	0.149327	0.234049	0.202906	0.195009	0.281571	0.277236	0.209382	0.246417	0.137378	0.234049	0.277236	0.143151	0.209382	0.0759018	0.260514	0.252214	0.308778	0.287419	0.21652	0.223398	0.264585	0.260514
K00263	E1.4.1.9; leucine dehydrogenase [EC:1.4.1.9]	0.00799185	0.00789102	0.0115106	0.0157877	0.00289423	0.00617036	0.00507592	0.00405167	0.00297766	0.00449441	0.00311054	0.027769	0.00886663	0.0070133	0.00529035	0.0159687	0.0048868	0.00498011	0.0570684	0.00544933	0.0117677	0.00221585	0	0.0065226	0.00585632	0.00373566	0.00239824	0.00957861	0.00633972	0.012481	0.0187794	0.00558784	0.00237299	0.00427767	0.027769	0.00957861	0.00558784	0.0070133	0.00237299	0.0570684	0.00589841	0.00593017	0.0111541	0.00164909	0.00378318	0.00897361	0.00505151	0.00589841
K00264	GLT1; glutamate synthase (NADH) [EC:1.4.1.14]	0	0	0	0.000268296	0.00103449	0	0	0	0.000143007	0	0.000145358	0.00060535	0	0	0	0	0	0	5.77122e-05	0	0	0.000361111	0	0	0	0.000294281	0.000179131	0.000223784	0	0	0	0	0	0.000295318	0.00060535	0.000223784	0	0	0	5.77122e-05	0.000345956	0.000411421	0	0.000107381	0	0	0	0.000345956
K00265	gltB; glutamate synthase (NADPH) large chain [EC:1.4.1.13]	0.532692	0.539371	0.486313	0.4628	0.254447	0.461928	0.495693	0.427408	0.469922	0.501134	0.449358	0.323557	0.461097	0.494698	0.476404	0.454528	0.532799	0.511308	0.287349	0.366442	0.505885	0.352763	0.355742	0.512242	0.542805	0.417179	0.369945	0.533246	0.573033	0.541298	0.526863	0.560005	0.592774	0.627258	0.323557	0.533246	0.560005	0.494698	0.592774	0.287349	0.606894	0.666472	0.463821	0.612006	0.533105	0.472067	0.585288	0.606894
K00266	gltD; glutamate synthase (NADPH) small chain [EC:1.4.1.13]	0.133907	0.157584	0.125046	0.113618	0.25938	0.165899	0.144747	0.170727	0.167352	0.163704	0.179235	0.143672	0.139192	0.146771	0.211458	0.118412	0.151136	0.121399	0.139449	0.101516	0.100895	0.182757	0.140269	0.136913	0.149037	0.146872	0.188995	0.138572	0.117716	0.121788	0.23674	0.166418	0.13838	0.123727	0.143672	0.138572	0.166418	0.146771	0.13838	0.139449	0.166614	0.154839	0.162971	0.158354	0.122512	0.204316	0.144817	0.166614
K00274	MAO, aofH; monoamine oxidase [EC:1.4.3.4]	0.000401926	0	0.00114692	0.000174053	0	0.000337545	0	0.00016532	0.000642544	0	0	0.00657063	0.000676443	0.00253735	0.000374175	0.00075408	0	0.000119466	0.0333314	0.000442643	0.000616667	0.000312354	0.00224207	0.000435683	0.00160415	0.000132997	0.00173719	0.000133359	0.00149924	0.00118543	0.00141944	0.00104631	0.0210999	0.00178432	0.00657063	0.000133359	0.00104631	0.00253735	0.0210999	0.0333314	0	0	0	0	0.0019085	0.0228507	0.002661	0
K00275	pdxH, PNPO; pyridoxamine 5'-phosphate oxidase [EC:1.4.3.5]	0.0055743	0.00128843	0.00486677	0.00271431	0.00124116	0.0065911	0.00411641	0.00698156	0.00444692	0.00557996	0.00628317	0.022141	0.00321154	0.0178874	0.00410553	0.000330957	0.00346631	0.00746609	0.045501	0.00169775	0.000676621	0.00169184	0.0041524	0.00799085	0.00997611	0.00372088	0.00171471	0.00841712	0.00577418	0.00429648	0	0.00709971	0.00758727	0.00255248	0.022141	0.00841712	0.00709971	0.0178874	0.00758727	0.045501	0.00182494	0.00494799	0.0062408	0.00447394	0.00442829	0.00972917	0.00604137	0.00182494
K00276	AOC3, AOC2, tynA; primary-amine oxidase [EC:1.4.3.21]	0	0	0	0	0	0	0	0	0	0	0	0	0	0	0	0	0	0	0.000900179	0	0	0	0	0	0	0	0	0	0	0	0	0	0.00060976	0	0	0	0	0	0.00060976	0.000900179	0	0	0	0	0	0.000496817	0	0
K00278	nadB; L-aspartate oxidase [EC:1.4.3.16]	0.0147448	0.0190782	0.0179041	0.0157258	0.0149257	0.0230924	0.0136512	0.0318486	0.0293972	0.04557	0.0231451	0.033431	0.0152918	0.0229059	0.0315586	0.0125759	0.0240871	0.013368	0.0581873	0.0162887	0.0142937	0.0174708	0.055167	0.0132809	0.0216415	0.0338511	0.06634	0.0185073	0.0135808	0.0221875	0.0229146	0.0293461	0.0220954	0.0165428	0.033431	0.0185073	0.0293461	0.0229059	0.0220954	0.0581873	0.0172419	0.0127107	0.0203074	0.0143439	0.0111946	0.0287181	0.0118654	0.0172419
K00281	GLDC, gcvP; glycine dehydrogenase [EC:1.4.4.2]	0.0544904	0.038558	0.0453318	0.0448582	0.0103681	0.0545492	0.0477474	0.0509308	0.0463914	0.0237296	0.0530925	0.0500528	0.0359967	0.0942369	0.0135379	0.0246067	0.0489996	0.0699472	0.105145	0.0301184	0.0208469	0.0181784	0.0664039	0.0595246	0.047154	0.0248964	0.0598819	0.0521916	0.0593997	0.0490888	0.0178222	0.0270517	0.0446098	0.040439	0.0500528	0.0521916	0.0270517	0.0942369	0.0446098	0.105145	0.0249349	0.0361406	0.0309849	0.0284046	0.0431045	0.0571834	0.0346701	0.0249349
K00282	gcvPA; glycine dehydrogenase subunit 1 [EC:1.4.4.2]	0.00465076	0.00324937	0.00686865	0.00656727	0.00588223	0.00500013	0.0050673	0.00366794	0.00508479	0.00157728	0.0106886	0.00657807	0.00622903	0.0124028	0.0149107	0.00705348	0.00318429	0.00322397	0.00727969	0.0071866	0.00530285	0.0040676	0.00565132	0.00473801	0.00272896	0.00366368	0.00848838	0.00671254	0.00645353	0.00748437	0.0116188	0.00356043	0.00530921	0.00677421	0.00657807	0.00671254	0.00356043	0.0124028	0.00530921	0.00727969	0.00818654	0.00544757	0.00347536	0.00362474	0.0102509	0.00996295	0.00465328	0.00818654
K00283	gcvPB; glycine dehydrogenase subunit 2 [EC:1.4.4.2]	0.0741112	0.0447315	0.103294	0.0895475	0.0424605	0.0914479	0.106461	0.0934494	0.0904577	0.0937788	0.0848544	0.07486	0.067451	0.0626122	0.0744251	0.0809624	0.0615228	0.067007	0.0292073	0.0781077	0.113269	0.109707	0.0509627	0.0638707	0.0872236	0.120743	0.0652761	0.0683753	0.0471428	0.0650211	0.0263276	0.0537019	0.0452229	0.0578183	0.07486	0.0683753	0.0537019	0.0626122	0.0452229	0.0292073	0.0407985	0.0553837	0.0427354	0.0437575	0.0680909	0.0406157	0.0555314	0.0407985
K00284	GLU, gltS; glutamate synthase (ferredoxin) [EC:1.4.7.1]	0.00383286	0.00447283	0.000901547	0.00587872	0.00199547	0.000912508	0.00383207	0.00118033	0.00173939	0.00157553	0.00281758	0.00223338	0.00379795	0.00533275	0.00227309	0.00461272	0.00177469	0.00373311	0.00159396	0.00465834	0.00229644	0.00139304	0.0325321	0.00427978	0.00146754	0.0017481	0.00903156	0.00322261	0.00267131	0.00370087	0.00160382	0.00152748	0.0037793	0.0017088	0.00223338	0.00322261	0.00152748	0.00533275	0.0037793	0.00159396	0.0040784	0.00644808	0.0275651	0.00432157	0.00316609	0.00235459	0.00405429	0.0040784
K00285	dadA; D-amino-acid dehydrogenase [EC:1.4.5.1]	0.000990583	0.00048645	0.00125415	0.000532704	0.00188829	0.00278588	0.00182866	0.00280374	0.000597845	0	0.00235579	0.0377918	0.00209098	0.016693	0.000288388	0	0.000995442	0.00104797	0.0966739	0.00263143	0.000402342	0.000411541	0.00125159	0.00103686	0.000845115	0.000733308	0.00407281	0.00370122	0.00797691	0.00670267	0.00141493	0.0014303	0.0448362	0.00481741	0.0377918	0.00370122	0.0014303	0.016693	0.0448362	0.0966739	0.000695303	0	0.000431715	0.000253024	0.00601919	0.0375295	0.00767403	0.000695303
K00286	proC; pyrroline-5-carboxylate reductase [EC:1.5.1.2]	0.0156982	0.0154557	0.00964145	0.0132114	0.127501	0.0288124	0.0186646	0.0199644	0.0133109	0.0333339	0.050495	0.0400234	0.00718796	0.0303567	0.052863	0.0119884	0.0173674	0.0159886	0.086689	0.00526898	0.00890193	0.0290327	0.0055351	0.0223187	0.0213903	0.0305124	0.022983	0.0213716	0.0148739	0.0159362	0.0491597	0.0305938	0.0298999	0.0158822	0.0400234	0.0213716	0.0305938	0.0303567	0.0298999	0.086689	0.0270823	0.0100632	0.0128759	0.0152511	0.0161544	0.0507838	0.0183149	0.0270823
K00287	DHFR, folA; dihydrofolate reductase [EC:1.5.1.3]	0.00166923	0.000865302	0.00140687	0.00175312	0.00194353	0.000617878	0.000678043	0.000923528	0.000654505	0.00117213	0.000985679	0.00729806	0.00120867	0.00307998	0.000518593	0	0.00219592	0.00161464	0.0215874	0.00444166	0.000242372	0.000461233	0	0.00194537	0.00249832	0.000788399	0.00150822	0.00210696	0.00312267	0.00238568	0.00118124	0	0.0122729	0.00196434	0.00729806	0.00210696	0	0.00307998	0.0122729	0.0215874	0.000897733	0.000778803	0.00205388	0	0.00354628	0.0145964	0.00377219	0.000897733
K00288	MTHFD; methylenetetrahydrofolate dehydrogenase (NADP+) / methenyltetrahydrofolate cyclohydrolase / formyltetrahydrofolate synthetase [EC:1.5.1.5 3.5.4.9 6.3.4.3]	0.00224357	0.0123011	0.00164781	0.000861349	0.00934711	0.00388229	0.00356973	0.00136064	0.00238276	0.00985155	0.00297718	0.00434389	0.00125048	0.00139283	0.0127774	0.00138043	0.00687554	0.00291025	0.00190545	0.00155541	0.00145301	0.00257166	0.00521045	0.00432192	0.00634083	0.00446306	0.00421568	0.00533652	0.00529491	0.00289049	0.0140213	0.0121527	0.00622871	0.00601153	0.00434389	0.00533652	0.0121527	0.00139283	0.00622871	0.00190545	0.0137413	0.0139281	0.00762022	0.00905519	0.0023461	0.0134363	0.00867383	0.0137413
K00290	LYS1; saccharopine dehydrogenase (NAD+, L-lysine forming) [EC:1.5.1.7]	0.0377503	0.0406331	0.0375628	0.0159318	0.00985618	0.0597914	0.0548725	0.0862923	0.0789439	0.0547275	0.0722867	0.0190577	0.0228942	0.0460038	0.0207497	0.0076783	0.0659452	0.0395579	0.0150653	0.00893345	0.0120009	0.0231194	0.0146993	0.0441681	0.0527229	0.0570552	0.0166805	0.0324569	0.0273027	0.017355	0.00565724	0.0457587	0.0103627	0.0130047	0.0190577	0.0324569	0.0457587	0.0460038	0.0103627	0.0150653	0.020416	0.0279811	0.0160757	0.0237903	0.0170392	0.0102832	0.0333037	0.020416
K00293	LYS9; saccharopine dehydrogenase (NADP+, L-glutamate forming) [EC:1.5.1.10]	0	0	0	0	0	0	0	0	0	0	0	0	0	0.00269607	0	0	0	0	0	0	0	0	0	0	0	0	0	0.000504443	0.00169496	0	0	0	0.000310561	0	0	0.000504443	0	0.00269607	0.000310561	0	0	0	0	0	0	0	0	0
K00294	E1.2.1.88; 1-pyrroline-5-carboxylate dehydrogenase [EC:1.2.1.88]	0.0595147	0.0330955	0.0411843	0.0263227	0.0136382	0.0523308	0.0454081	0.0588868	0.0505208	0.0314995	0.0547896	0.0188675	0.0332984	0.0571083	0.0319745	0.0355303	0.0487936	0.0498579	0.0306134	0.039849	0.0311858	0.0316652	0.0245875	0.0603497	0.0511751	0.0278695	0.0263451	0.0501342	0.0364643	0.0253459	0.0211536	0.0395235	0.0249815	0.0243623	0.0188675	0.0501342	0.0395235	0.0571083	0.0249815	0.0306134	0.0306379	0.0274433	0.0604118	0.0386176	0.0379195	0.0313034	0.0443283	0.0306379
K00297	metF, MTHFR; methylenetetrahydrofolate reductase (NADPH) [EC:1.5.1.20]	0.103054	0.153953	0.0905271	0.0760405	0.116264	0.0972026	0.0962378	0.109244	0.0941067	0.147652	0.0975369	0.0972042	0.108423	0.101383	0.171671	0.0858361	0.105526	0.0888823	0.11411	0.0708998	0.100268	0.123413	0.0379134	0.103644	0.125661	0.110037	0.0451427	0.125054	0.130797	0.0972293	0.200639	0.16184	0.146618	0.154302	0.0972042	0.125054	0.16184	0.101383	0.146618	0.11411	0.184915	0.12331	0.12649	0.172721	0.10425	0.170404	0.141493	0.184915
K00299	ssuE; FMN reductase [EC:1.5.1.38]	0	0	0	0	0	0	0	0	0	0	0	0.000758632	0	0	0	0	0	0	0.0029233	0	0	0	0	0	0	0	0	0	0	0	0	0	0	0	0.000758632	0	0	0	0	0.0029233	0	0	0	0	0	0	0	0
K00300	mtdA; methylenetetrahydrofolate/methylenetetrahydromethanopterin dehydrogenase (NADP+) [EC:1.5.1.5 1.5.1.-]	0.00857536	0.0129969	0.010613	0.00769241	0.00110464	0.00567217	0.00601467	0.00835677	0.0129669	0.0248324	0.00182333	0.00471425	0.0130795	0.00430736	0.00919868	0.00482902	0.0184033	0.00869342	0.000723075	0.00497225	0.00278219	0.00597379	0.000296797	0.0136279	0.00976795	0.0100722	0.00301961	0.0171633	0.00695881	0.00320186	0.0052656	0.0167305	0.00917839	0.00582118	0.00471425	0.0171633	0.0167305	0.00430736	0.00917839	0.000723075	0.00657134	0.0174974	0.00400317	0.0149319	0.0111256	0.0096862	0.017098	0.00657134
K00302	soxA; sarcosine oxidase, subunit alpha [EC:1.5.3.1]	0.0120163	0.00967806	0.00827486	0.00639034	0.00279558	0.0139746	0.0115037	0.0109288	0.0104665	0.00492977	0.00949471	0.0816296	0.00945212	0.0425522	0.00185818	0.00365439	0.00747811	0.0158673	0.137213	0.00312232	0.00114952	0.00431237	0.00210118	0.0132299	0.01381	0.006045	0.00546705	0.0130259	0.0207381	0.00897208	0.0066468	0.00463467	0.00284908	0.00443681	0.0816296	0.0130259	0.00463467	0.0425522	0.00284908	0.137213	0.00506262	0.0133579	0.0241489	0.00839602	0.00673969	0.00915312	0.00787914	0.00506262
K00303	soxB; sarcosine oxidase, subunit beta [EC:1.5.3.1]	0.0729951	0.0745067	0.0560208	0.0589734	0.0279668	0.0629154	0.0713518	0.0683312	0.0630145	0.0664289	0.0593878	0.093628	0.0710585	0.130754	0.0621324	0.0742596	0.0533865	0.0690047	0.108526	0.0652304	0.0720192	0.0493987	0.0393573	0.0658853	0.0737636	0.0563767	0.0444608	0.0738025	0.0917717	0.0675139	0.0923778	0.0802853	0.072755	0.0976165	0.093628	0.0738025	0.0802853	0.130754	0.072755	0.108526	0.0888241	0.0883387	0.0585791	0.0894044	0.0856847	0.0675648	0.0755202	0.0888241
K00304	soxD; sarcosine oxidase, subunit delta [EC:1.5.3.1]	0.00827684	0.00650332	0.00836016	0.0099807	0.00502247	0.0119836	0.010667	0.0101885	0.00971759	0.0155261	0.00903091	0.0322451	0.0126011	0.0242974	0.0036781	0.00617938	0.00673666	0.00661039	0.0401374	0.0102172	0.00950202	0.00836603	0.000325225	0.00798961	0.00932578	0.0120493	0.00618718	0.00746441	0.00820502	0.00454022	0.0011653	0.00371681	0.00756179	0.00622552	0.0322451	0.00746441	0.00371681	0.0242974	0.00756179	0.0401374	0.0028548	0.00656101	0.00304437	0.00671229	0.00796805	0.00511589	0.00650067	0.0028548
K00305	soxG; sarcosine oxidase, subunit gamma [EC:1.5.3.1]	0	0	0	0	0	0	0	0	0	0	0	0.0213671	0	0	0	0	0	0	0.0399503	0	0	0	0.000277398	0	0	7.39309e-05	0.000360019	0	0	0	0	0	0	0	0.0213671	0	0	0	0	0.0399503	0	0	0	0	0	0	0	0
K00309	dmg; dimethylglycine oxidase [EC:1.5.3.10]	0	0	0	0.000247751	0	0	0.00074506	0	0	0	0	0.000558994	0	0.000554163	0	0	0	0.00054561	0.00011376	0	0	0	0	0	0	0.000432006	0	0.000402418	0.00089008	0	0	0	0	0.000873176	0.000558994	0.000402418	0	0.000554163	0	0.00011376	0.0010014	0	0.000282275	0.000211664	0.000237174	0.000626754	0.000424703	0.0010014
K00315	DMGDH; dimethylglycine dehydrogenase [EC:1.5.8.4]	0.0944121	0.0474064	0.0704162	0.071294	0.0332015	0.101291	0.0897375	0.0829669	0.0783549	0.0363991	0.0899998	0.0865776	0.0864676	0.276697	0.0349905	0.0550118	0.0617963	0.1156	0.0523682	0.0836303	0.048746	0.0389469	0.0329507	0.101885	0.0719023	0.0474521	0.0591938	0.0931529	0.143648	0.137651	0.0325384	0.0350611	0.0480325	0.0846061	0.0865776	0.0931529	0.0350611	0.276697	0.0480325	0.0523682	0.0597038	0.092903	0.12211	0.0559919	0.0818791	0.0376229	0.0536987	0.0597038
K00316	spdH; spermidine dehydrogenase [EC:1.5.99.6]	0	0.001217	0.000831921	0.000887108	0.000757398	0.000780821	0.000728698	0.00019493	0.000340844	0	0	0.00194199	0.000347006	0	0	0.00100917	0.00101218	0	8.82911e-05	0.000291406	0.000210895	0.00190867	0	0.000555213	0.000514109	0.0010912	0	0.000246643	0.000345404	0.000734961	0	0.000953968	0.000612036	0	0.00194199	0.000246643	0.000953968	0	0.000612036	8.82911e-05	0	0	0	0.00173492	0.000850556	0	0.000520603	0
K00317	dmd-tmd; dimethylamine/trimethylamine dehydrogenase [EC:1.5.8.1 1.5.8.2]	0.0168299	0.0141399	0.011672	0.0126677	0.00837598	0.0115946	0.0123326	0.0072979	0.0118305	0.0114111	0.0127224	0.00780349	0.0149437	0.0266628	0.0143705	0.0196024	0.0169224	0.0186965	0.00379916	0.0191528	0.0140583	0.00719096	0.00626777	0.017921	0.00834705	0.00904417	0.0108775	0.0164247	0.039747	0.0485876	0.0151163	0.012771	0.0187302	0.0305207	0.00780349	0.0164247	0.012771	0.0266628	0.0187302	0.00379916	0.0183095	0.0214443	0.0196428	0.0246368	0.0263358	0.00941684	0.0156707	0.0183095
K00318	PRODH, fadM, putB; proline dehydrogenase [EC:1.5.5.2]	0.00548869	0.0035349	0.00765377	0.0095528	0.000734034	0.00632524	0.00207445	0.00739527	0.00467119	0.00611177	0.00582843	0.00605841	0.0122454	0.00514532	0.00149868	0.0147879	0.0053938	0.00709542	0.0119069	0.0183799	0.00807818	0.012721	0.00915154	0.0086282	0.00923464	0.00460048	0.00190968	0.00497305	0.00347684	0.00135272	0	0.00402363	0.00460637	0.00388508	0.00605841	0.00497305	0.00402363	0.00514532	0.00460637	0.0119069	0.00253492	0.000626853	0.000567925	0.00488478	0.0046467	0.00278075	0.0033905	0.00253492
K00319	mtd; methylenetetrahydromethanopterin dehydrogenase [EC:1.5.98.1]	0	0	0	0	0	0.000702375	0	0	0	0	0	0.000254297	0	0	0	0	0	0	0	0	0	0	0	0	0	0.000738417	0.000601998	0	0	0	0	0	0	0	0.000254297	0	0	0	0	0	0	0	0	0	0	0	0	0
K00320	mer; 5,10-methylenetetrahydromethanopterin reductase [EC:1.5.98.2]	0.00885848	0.0245536	0.00712386	0.00485023	0.0489494	0.0112417	0.0169082	0.00867631	0.0134493	0.0224529	0.0137819	0.0342045	0.00996775	0.00398807	0.0366577	0.00559992	0.015117	0.00971712	0.00823914	0.00630269	0.00544323	0.029839	0.0294907	0.0123519	0.0162599	0.024165	0.0263248	0.0106576	0.0206874	0.00996623	0.0376692	0.0241868	0.0177352	0.0166827	0.0342045	0.0106576	0.0241868	0.00398807	0.0177352	0.00823914	0.0292425	0.0279302	0.015345	0.0240567	0.0164968	0.0260637	0.0242193	0.0292425
K00322	sthA, udhA; NAD(P) transhydrogenase [EC:1.6.1.1]	0.00497238	0.0066581	0.00723468	0.00299113	0.00181789	0.0105934	0.00635676	0.0073449	0.019019	0.00466571	0.0103225	0.0313161	0.00863938	0.029314	0.00482102	0.00740333	0.01616	0.00905941	0.0727859	0.00889985	0.0042622	0.00224441	0.0387495	0.00359174	0.00765913	0.00575188	0.0296575	0.0116155	0.0110289	0.0154434	0.00671652	0.00585509	0.0265615	0.00892407	0.0313161	0.0116155	0.00585509	0.029314	0.0265615	0.0727859	0.00566426	0.0119351	0.00454791	0.00767602	0.0104161	0.0261754	0.00748338	0.00566426
K00323	NNT; H+-translocating NAD(P) transhydrogenase [EC:1.6.1.2 7.1.1.1]	0	0	0	0	0	0	0	0	0	0	0	0	0	0	0	0	0	0	0	0	0	0	0.00303224	0	0	0	0.000433723	0	0	0	0	0	0	0	0	0	0	0	0	0	0	0	0	0	0	0	0	0
K00324	pntA; H+-translocating NAD(P) transhydrogenase subunit alpha [EC:1.6.1.2 7.1.1.1]	0.122174	0.0913012	0.124049	0.114376	0.042984	0.117503	0.106913	0.103068	0.109427	0.0958688	0.101959	0.139098	0.0960811	0.141036	0.0739731	0.108296	0.103704	0.133556	0.120179	0.0977766	0.107503	0.0975216	0.106233	0.128333	0.118146	0.0987988	0.149914	0.133763	0.136192	0.14617	0.0674789	0.0852387	0.111945	0.102611	0.139098	0.133763	0.0852387	0.141036	0.111945	0.120179	0.0962608	0.0907539	0.113867	0.0997002	0.130795	0.092952	0.111479	0.0962608
K00325	pntB; H+-translocating NAD(P) transhydrogenase subunit beta [EC:1.6.1.2 7.1.1.1]	0.100967	0.0808594	0.101184	0.104536	0.071244	0.0901238	0.103242	0.0843001	0.0985426	0.0820022	0.0766449	0.127757	0.11472	0.115264	0.0557633	0.112561	0.0983496	0.105489	0.104476	0.118469	0.106311	0.0785535	0.281081	0.0987626	0.0931558	0.0789747	0.171901	0.115594	0.112737	0.17127	0.0667698	0.0837451	0.101369	0.105938	0.127757	0.115594	0.0837451	0.115264	0.101369	0.104476	0.0854735	0.0939742	0.105856	0.0877992	0.133198	0.0906997	0.105527	0.0854735
K00330	nuoA; NADH-quinone oxidoreductase subunit A [EC:7.1.1.2]	0.117759	0.090779	0.161646	0.174323	0.0725222	0.126	0.134387	0.119896	0.112897	0.116363	0.108744	0.151722	0.153147	0.113677	0.0942183	0.219061	0.0900788	0.113343	0.0923764	0.175948	0.198995	0.145031	0.15639	0.103677	0.099685	0.155938	0.180548	0.117715	0.124232	0.142435	0.0736431	0.0796921	0.116201	0.134181	0.151722	0.117715	0.0796921	0.113677	0.116201	0.0923764	0.0995491	0.0770857	0.067992	0.100548	0.140728	0.0817977	0.108936	0.0995491
K00331	nuoB; NADH-quinone oxidoreductase subunit B [EC:7.1.1.2]	0.442339	0.411683	0.427091	0.501127	0.265531	0.443443	0.479129	0.421199	0.479946	0.40951	0.404541	0.400566	0.459092	0.40739	0.339597	0.593194	0.482253	0.442581	0.203102	0.544818	0.578006	0.389366	0.555509	0.44239	0.429428	0.436328	0.58975	0.443254	0.499017	0.477708	0.321737	0.447005	0.44018	0.453939	0.400566	0.443254	0.447005	0.40739	0.44018	0.203102	0.420385	0.568016	0.529904	0.525212	0.477086	0.323167	0.494206	0.420385
K00332	nuoC; NADH-quinone oxidoreductase subunit C [EC:7.1.1.2]	0.020072	0.0116428	0.0153471	0.0212276	0.010732	0.0217168	0.0216396	0.0175348	0.0168747	0.0362967	0.0139007	0.0246995	0.0195978	0.037408	0.0147284	0.0161098	0.0141979	0.0212088	0.0135923	0.0213414	0.018755	0.0148785	0.0641162	0.0173836	0.0192109	0.029312	0.0510648	0.0196909	0.0210969	0.033359	0.00806558	0.0203517	0.013861	0.0175179	0.0246995	0.0196909	0.0203517	0.037408	0.013861	0.0135923	0.0190891	0.0161333	0.0249558	0.0217565	0.0165588	0.00585992	0.0154947	0.0190891
K00333	nuoD; NADH-quinone oxidoreductase subunit D [EC:7.1.1.2]	0.393764	0.321058	0.45159	0.54158	0.154357	0.392222	0.441629	0.409519	0.419708	0.350086	0.367212	0.316354	0.496146	0.362747	0.241855	0.642697	0.374963	0.425432	0.130862	0.568504	0.620649	0.357649	0.472056	0.379974	0.389666	0.382724	0.467865	0.390848	0.39925	0.490544	0.209819	0.322587	0.309051	0.377241	0.316354	0.390848	0.322587	0.362747	0.309051	0.130862	0.30402	0.420884	0.474957	0.338037	0.424962	0.218333	0.355255	0.30402
K00334	nuoE; NADH-quinone oxidoreductase subunit E [EC:7.1.1.2]	0.0370022	0.0596425	0.0427335	0.0409074	0.0397727	0.0455249	0.0379754	0.0473283	0.0484987	0.0553677	0.0403643	0.0489824	0.043059	0.0348378	0.069939	0.0372129	0.0450003	0.0334534	0.0353289	0.0451635	0.0525721	0.0585494	0.0424987	0.0282741	0.0365476	0.0430981	0.0608105	0.0425995	0.0514398	0.0438108	0.103607	0.0719166	0.0799076	0.079718	0.0489824	0.0425995	0.0719166	0.0348378	0.0799076	0.0353289	0.0903889	0.0437829	0.0351176	0.0760476	0.0455699	0.0618091	0.0540776	0.0903889
K00335	nuoF; NADH-quinone oxidoreductase subunit F [EC:7.1.1.2]	0.32665	0.411319	0.33458	0.317708	0.241678	0.331041	0.359517	0.369906	0.361548	0.344404	0.302603	0.258266	0.31402	0.285376	0.402052	0.307498	0.341763	0.316665	0.153761	0.256264	0.334668	0.341043	0.306446	0.327393	0.340673	0.314281	0.343066	0.330519	0.363198	0.303243	0.523889	0.392331	0.380483	0.429677	0.258266	0.330519	0.392331	0.285376	0.380483	0.153761	0.442669	0.341502	0.291341	0.403181	0.343544	0.346975	0.364574	0.442669
K00336	nuoG; NADH-quinone oxidoreductase subunit G [EC:7.1.1.2]	0.0627868	0.0433558	0.0691313	0.0664665	0.0247944	0.055426	0.0528482	0.0585856	0.0516175	0.0336801	0.054824	0.0693443	0.0724085	0.0987161	0.0328738	0.0847084	0.0475521	0.062549	0.104054	0.0893247	0.083126	0.0492567	0.0879011	0.0537539	0.0486378	0.0438676	0.061134	0.070726	0.0736377	0.0906844	0.0472161	0.0396913	0.0969466	0.0801162	0.0693443	0.070726	0.0396913	0.0987161	0.0969466	0.104054	0.0545644	0.0606319	0.0481714	0.0451204	0.0869317	0.0629347	0.0593145	0.0545644
K00337	nuoH; NADH-quinone oxidoreductase subunit H [EC:7.1.1.2]	0.169998	0.168911	0.219813	0.210066	0.122713	0.189085	0.20303	0.204364	0.198533	0.256724	0.16117	0.191463	0.199408	0.180527	0.164048	0.227348	0.176234	0.185322	0.128418	0.204706	0.208476	0.259705	0.160711	0.181934	0.186952	0.249352	0.203008	0.190943	0.187524	0.19421	0.167583	0.196926	0.230067	0.238618	0.191463	0.190943	0.196926	0.180527	0.230067	0.128418	0.213798	0.160656	0.147325	0.204097	0.196906	0.131945	0.193478	0.213798
K00338	nuoI; NADH-quinone oxidoreductase subunit I [EC:7.1.1.2]	0.288054	0.298582	0.311598	0.362812	0.146578	0.2788	0.279858	0.275313	0.291227	0.312169	0.235923	0.233322	0.34142	0.244174	0.25038	0.440276	0.303962	0.31156	0.122426	0.375973	0.463295	0.290708	0.302158	0.286444	0.287416	0.292844	0.353971	0.305534	0.343641	0.305059	0.26246	0.312588	0.360692	0.389755	0.233322	0.305534	0.312588	0.244174	0.360692	0.122426	0.345338	0.37123	0.248779	0.377841	0.338707	0.206727	0.35491	0.345338
K00339	nuoJ; NADH-quinone oxidoreductase subunit J [EC:7.1.1.2]	0.00533089	0.0096672	0.0160304	0.0130854	0.0059868	0.0150144	0.0122041	0.0125528	0.0120606	0.0208684	0.012947	0.0260961	0.0157399	0.0222489	0.0111192	0.0173912	0.00756838	0.0138578	0.0497499	0.0181797	0.0139277	0.0187149	0.044825	0.00807455	0.0126406	0.0263666	0.0458513	0.0136004	0.0145556	0.0166925	0.00545561	0.0160304	0.0196435	0.016818	0.0260961	0.0136004	0.0160304	0.0222489	0.0196435	0.0497499	0.00678734	0.00251717	0.00295867	0.00790471	0.0105287	0.0166125	0.00458238	0.00678734
K00340	nuoK; NADH-quinone oxidoreductase subunit K [EC:7.1.1.2]	0.194512	0.153015	0.189857	0.192564	0.0755028	0.21409	0.22098	0.20801	0.215126	0.192015	0.162139	0.185546	0.196692	0.16283	0.140205	0.231621	0.203155	0.216042	0.102042	0.193568	0.245669	0.177891	0.172178	0.189428	0.207865	0.215243	0.215248	0.189732	0.191148	0.21673	0.114116	0.174165	0.166844	0.161703	0.185546	0.189732	0.174165	0.16283	0.166844	0.102042	0.134496	0.177336	0.216053	0.181294	0.199123	0.123769	0.19666	0.134496
K00341	nuoL; NADH-quinone oxidoreductase subunit L [EC:7.1.1.2]	0.193738	0.142405	0.262873	0.277577	0.0776072	0.190051	0.214797	0.220273	0.207745	0.192377	0.167836	0.182887	0.243103	0.168249	0.121286	0.26385	0.182272	0.193324	0.125656	0.298768	0.237883	0.262781	0.268335	0.186188	0.185239	0.218045	0.25278	0.188792	0.17518	0.224104	0.102519	0.156327	0.171786	0.183508	0.182887	0.188792	0.156327	0.168249	0.171786	0.125656	0.144171	0.126664	0.139434	0.136442	0.207125	0.119662	0.153342	0.144171
K00342	nuoM; NADH-quinone oxidoreductase subunit M [EC:7.1.1.2]	0.227095	0.213963	0.25496	0.26494	0.093581	0.230812	0.249909	0.245218	0.240051	0.242863	0.223886	0.177414	0.250918	0.233788	0.175864	0.252761	0.209635	0.218211	0.105454	0.27997	0.237301	0.254906	0.286626	0.227263	0.229794	0.246234	0.284572	0.213874	0.220733	0.202855	0.160388	0.207045	0.220043	0.22837	0.177414	0.213874	0.207045	0.233788	0.220043	0.105454	0.207273	0.198326	0.158397	0.207629	0.204898	0.152467	0.209513	0.207273
K00343	nuoN; NADH-quinone oxidoreductase subunit N [EC:7.1.1.2]	0.0282252	0.0197359	0.0225168	0.0223188	0.0102674	0.0311723	0.0249337	0.0322974	0.0299491	0.0605088	0.0226327	0.0439591	0.027957	0.0398905	0.0139789	0.0157673	0.0345217	0.0320436	0.085187	0.0225278	0.0154958	0.0198175	0.0833408	0.0293381	0.0306468	0.0443177	0.0881053	0.0320772	0.0244701	0.0209818	0.00671535	0.0376586	0.0514773	0.0199316	0.0439591	0.0320772	0.0376586	0.0398905	0.0514773	0.085187	0.0153081	0.0236297	0.0184542	0.0263604	0.0298181	0.0395237	0.0319644	0.0153081
K00355	NQO1; NAD(P)H dehydrogenase (quinone) [EC:1.6.5.2]	0.00258097	0.00812135	0.00453046	0.00335128	0.00334308	0.00387179	0.00361579	0.00563973	0.00436037	0.00832346	0.00329983	0.0168987	0.00405018	0.00368513	0.00664123	0.00273914	0.00464355	0.00313101	0.0240745	0.000606973	0.00247051	0.00913174	0.000333437	0.00330455	0.00539705	0.00462106	0.000767188	0.00274404	0.00584546	0.00308203	0.0110303	0.00947737	0.00674513	0.0155474	0.0168987	0.00274404	0.00947737	0.00368513	0.00674513	0.0240745	0.00942772	0.00549688	0.00266033	0.0115049	0.00766616	0.00620026	0.0064859	0.00942772
K00362	nirB; nitrite reductase (NADH) large subunit [EC:1.7.1.15]	0.0107155	0.00732792	0.0178512	0.0143667	0.00168994	0.0163678	0.0136434	0.0144235	0.0120833	0.0187507	0.020949	0.0472964	0.00843046	0.0319484	0.0137906	0.00681095	0.0136366	0.00874402	0.0826534	0.00650428	0.0151512	0.0212962	0.00788603	0.00969798	0.0148219	0.014498	0.00845044	0.00914476	0.0149089	0.00960046	0.000943701	0.00930346	0.0164809	0.00429793	0.0472964	0.00914476	0.00930346	0.0319484	0.0164809	0.0826534	0.00299671	0.00609214	0.00453119	0.00742931	0.00571114	0.0104704	0.00748488	0.00299671
K00363	nirD; nitrite reductase (NADH) small subunit [EC:1.7.1.15]	0.00234657	0.00055779	0.000404494	0.000429693	0	0.00205527	0.00144172	0.00175103	0.000397391	0.00218556	0.001601	0.0257884	0.000481471	0.0116349	0.000273702	0.00117805	0.000447133	0.000740531	0.0410039	0.000215857	0.000479273	0.00306329	0.0201277	0.00137212	0.000635636	0.000660383	0.0421833	0.000614406	0.0042089	0	0	0.000512316	0.00291494	0.00135134	0.0257884	0.000614406	0.000512316	0.0116349	0.00291494	0.0410039	0.000316611	0.00180326	0.00134922	0.000407649	0.000884937	0.00382197	0.00110444	0.000316611
K00364	E1.7.1.7, guaC; GMP reductase [EC:1.7.1.7]	0.0266582	0.0252433	0.0311044	0.0314827	0.00759045	0.0353219	0.0299049	0.0408491	0.0372935	0.0130782	0.036782	0.0203932	0.0283258	0.0157935	0.0100779	0.0466136	0.0260351	0.0268939	0.0106561	0.0304627	0.0352518	0.0181045	0.0162227	0.0225248	0.0237486	0.0198357	0.0390211	0.0214011	0.0185115	0.0147714	0.00576741	0.0199153	0.00706683	0.0102504	0.0203932	0.0214011	0.0199153	0.0157935	0.00706683	0.0106561	0.00943598	0.0197891	0.0133753	0.0155692	0.0101174	0.0076894	0.0173542	0.00943598
K00366	nirA; ferredoxin-nitrite reductase [EC:1.7.7.1]	0.00122731	0.00132809	0.00215831	0.00222051	0.000171025	0.00147938	0.00179351	0.00162321	0.00132397	0.000927146	0.00233486	0	0.00133128	0.00566777	0.000597167	0.000153735	0.00190435	0.00197533	0.000182228	0.000398885	0.000804947	0.000238799	0	0.00155661	0.000913685	0.000965571	0.000177687	0.00113701	0.00079561	0.000519746	0.000466568	0.00206008	0.0011836	0.000621652	0	0.00113701	0.00206008	0.00566777	0.0011836	0.000182228	0.00214454	0.0039483	0.0108679	0.00209043	0.00105104	0.00193774	0.00236047	0.00214454
K00367	narB; ferredoxin-nitrate reductase [EC:1.7.7.2]	0.00366398	0.00268388	0.0025417	0.00161616	0.000207913	0.002179	0.00310102	0.0037134	0.00318572	0.00113007	0.00450244	0.0049202	0.000412148	0.00875418	0.000428043	0.000243982	0.00106167	0.00243756	0.00153495	0.000380101	0.000362317	0.000461881	0	0.00335561	0.00259637	0.00122952	0	0.00276044	0.00238641	0.00191196	0.00288276	0.000722293	0.00029412	0.000128809	0.0049202	0.00276044	0.000722293	0.00875418	0.00029412	0.00153495	0.000568077	0.00394914	0.0128953	0.00143418	0.000699557	0.00193825	0.000609195	0.000568077
K00368	nirK; nitrite reductase (NO-forming) [EC:1.7.2.1]	0.0201763	0.0117993	0.0772736	0.0810789	0.00933942	0.00661066	0.00812219	0.00558522	0.00762682	0.0121603	0.012115	0.0461949	0.0620204	0.00576932	0.00819061	0.0933313	0.00627098	0.0113495	0.032033	0.11959	0.0617886	0.0709427	0.0807715	0.0147261	0.0109042	0.0127402	0.051558	0.00753589	0.0190723	0.0205355	0.00827151	0.00724604	0.0198363	0.0218372	0.0461949	0.00753589	0.00724604	0.00576932	0.0198363	0.032033	0.0265074	0.00397065	0.00167178	0.00819624	0.0246991	0.00264822	0.00590262	0.0265074
K00370	narG, narZ, nxrA; nitrate reductase / nitrite oxidoreductase, alpha subunit [EC:1.7.5.1 1.7.99.-]	0.154734	0.121307	0.144089	0.161504	0.0517646	0.121582	0.129907	0.0875413	0.102275	0.101123	0.0847577	0.0927485	0.160898	0.206093	0.0950687	0.178865	0.107038	0.148199	0.0795572	0.164222	0.175152	0.0785	0.250542	0.14351	0.121871	0.0912713	0.290331	0.139747	0.194976	0.193565	0.118555	0.109343	0.116182	0.161451	0.0927485	0.139747	0.109343	0.206093	0.116182	0.0795572	0.135687	0.149861	0.111883	0.133475	0.168008	0.0940188	0.127922	0.135687
K00371	narH, narY, nxrB; nitrate reductase / nitrite oxidoreductase, beta subunit [EC:1.7.5.1 1.7.99.-]	0.0744791	0.0645617	0.0591988	0.0630678	0.0258195	0.0513534	0.0588604	0.0407597	0.0476989	0.0546922	0.0364526	0.063407	0.0775773	0.0869764	0.0459624	0.0849168	0.0470484	0.0690373	0.0517653	0.085575	0.0682697	0.0393623	0.131431	0.0717542	0.0580042	0.0465638	0.173422	0.067144	0.0980656	0.103255	0.0640993	0.0535518	0.0674929	0.0798704	0.063407	0.067144	0.0535518	0.0869764	0.0674929	0.0517653	0.0787259	0.0798784	0.0539836	0.0662432	0.0826271	0.05097	0.068928	0.0787259
K00372	nasA; assimilatory nitrate reductase catalytic subunit [EC:1.7.99.-]	0.00123685	0.000889163	0.00261604	0.00181443	0.000526598	0.00557331	0.00414317	0.00697075	0.00526553	0.0240464	0.00430765	0.0216824	0.0015183	0.0154382	0.00242039	0.000336243	0.00894735	0.00270789	0.0331265	0.000350248	0.000422789	0.00217039	0.00254704	0.00175719	0.00522451	0.00446844	0.00163057	0.00200791	0.00244371	0.00181705	0	0.0139498	0.00887187	0.00165099	0.0216824	0.00200791	0.0139498	0.0154382	0.00887187	0.0331265	0.000400747	0.000536063	0.000244139	0.00185888	0.00230108	0.00356334	0.00180383	0.000400747
K00373	narJ, narW; nitrate reductase molybdenum cofactor assembly chaperone NarJ/NarW	0.0123074	0.0135922	0.00918354	0.00817205	0.00146042	0.00706841	0.00753297	0.0104095	0.0118346	0.0199728	0.00605926	0.0191906	0.0164842	0.0148124	0.0121378	0.00191034	0.0167818	0.0118585	0.0265146	0.00295095	0.00226111	0.00588568	0.00102772	0.0150087	0.0111646	0.00997347	0.00212347	0.0154178	0.00969085	0.00330937	0.00268781	0.0140076	0.0116522	0.00433359	0.0191906	0.0154178	0.0140076	0.0148124	0.0116522	0.0265146	0.00519517	0.0179082	0.00346829	0.0136735	0.0107402	0.00996147	0.0164457	0.00519517
K00374	narI, narV; nitrate reductase gamma subunit [EC:1.7.5.1 1.7.99.-]	0.0155123	0.0164017	0.0126143	0.00795622	0.00322191	0.00952242	0.0131637	0.0123944	0.0167211	0.0260439	0.00588913	0.0270341	0.0153838	0.0332174	0.0105145	0.00361187	0.0201082	0.0150385	0.0297102	0.0110862	0.00263717	0.0090102	0.00648119	0.0167911	0.0117492	0.0125678	0.0205553	0.0191457	0.0148616	0.00927624	0.00480356	0.0143734	0.00959099	0.00841487	0.0270341	0.0191457	0.0143734	0.0332174	0.00959099	0.0297102	0.00522579	0.0209912	0.00756265	0.0151287	0.0183427	0.0111764	0.0187604	0.00522579
K00376	nosZ; nitrous-oxide reductase [EC:1.7.2.4]	0.103039	0.0860846	0.0873085	0.0704703	0.0295624	0.128968	0.104083	0.0932961	0.0909257	0.0876709	0.0878551	0.0523802	0.0612627	0.107231	0.0899003	0.0573352	0.0820782	0.111217	0.0676428	0.0478086	0.0620342	0.0505311	0.0561044	0.11315	0.117727	0.0831566	0.0493528	0.0963418	0.091501	0.0901059	0.0403094	0.0813667	0.0625698	0.068437	0.0523802	0.0963418	0.0813667	0.107231	0.0625698	0.0676428	0.0619449	0.0748819	0.10864	0.0685651	0.0710033	0.0536724	0.0770512	0.0619449
K00380	cysJ; sulfite reductase (NADPH) flavoprotein alpha-component [EC:1.8.1.2]	0	0	0	0	0	0	6.62327e-05	0.00112867	0.000533027	0.000468876	0.00044618	0.00427722	0	0.0003881	0	0	0.000190529	0.00016308	0.00334916	0.00233125	0	0.000152321	0	7.33474e-05	0.000393747	5.91447e-05	0	0.00153451	7.79194e-05	0.0127806	0.00134323	0	0.00014706	0.00054431	0.00427722	0.00153451	0	0.0003881	0.00014706	0.00334916	0.000208591	0	0	0	0.000182914	0.000575139	8.01591e-05	0.000208591
K00381	cysI; sulfite reductase (NADPH) hemoprotein beta-component [EC:1.8.1.2]	0.0349092	0.0290632	0.0304147	0.0278199	0.0163606	0.0269058	0.0255345	0.0259777	0.0329877	0.0401969	0.0237001	0.0611077	0.0367382	0.0416733	0.0241391	0.0148226	0.0337367	0.0342246	0.116922	0.0187105	0.0167872	0.0160368	0.0131425	0.039157	0.0284687	0.0214904	0.0232358	0.0407243	0.0334497	0.0376595	0.0135754	0.0283845	0.0457486	0.0298179	0.0611077	0.0407243	0.0283845	0.0416733	0.0457486	0.116922	0.0237221	0.0318645	0.0259739	0.0350002	0.0376592	0.0421018	0.035097	0.0237221
K00382	DLD, lpd, pdhD; dihydrolipoamide dehydrogenase [EC:1.8.1.4]	0.222651	0.132095	0.159793	0.139442	0.0595871	0.190547	0.182437	0.201113	0.189296	0.130456	0.178644	0.166786	0.147742	0.262652	0.0928481	0.101498	0.183108	0.229949	0.208081	0.123946	0.112446	0.0957578	0.110082	0.216309	0.190676	0.143519	0.183087	0.201318	0.143606	0.160095	0.0554588	0.144118	0.152286	0.142696	0.166786	0.201318	0.144118	0.262652	0.152286	0.208081	0.101656	0.152244	0.188191	0.126217	0.146753	0.145075	0.146719	0.101656
K00383	GSR, gor; glutathione reductase (NADPH) [EC:1.8.1.7]	0.0119089	0.00876297	0.0117274	0.00915855	0.00720944	0.0122452	0.0153306	0.00815157	0.00763767	0.00374868	0.00945155	0.0277243	0.00699409	0.0164243	0.00473658	0.00769402	0.01035	0.0129027	0.0494661	0.00893946	0.00916503	0.00442369	0.000726997	0.0101539	0.00997073	0.00760375	0.00385449	0.0108209	0.0138965	0.0262606	0.00533548	0.00451359	0.0174529	0.0118822	0.0277243	0.0108209	0.00451359	0.0164243	0.0174529	0.0494661	0.00723594	0.0111002	0.0183317	0.00789539	0.016138	0.00718789	0.00723116	0.00723594
K00384	trxB, TRR; thioredoxin reductase (NADPH) [EC:1.8.1.9]	0.157948	0.122165	0.164408	0.142839	0.205772	0.173258	0.163028	0.168798	0.172959	0.193649	0.186841	0.175563	0.148975	0.177344	0.129673	0.114265	0.153784	0.161494	0.163694	0.128715	0.113993	0.184814	0.13919	0.167314	0.160023	0.201554	0.196681	0.17707	0.125808	0.137776	0.081852	0.145115	0.12005	0.115147	0.175563	0.17707	0.145115	0.177344	0.12005	0.163694	0.10668	0.130667	0.124872	0.124477	0.150867	0.122095	0.131738	0.10668
K00385	asrC; anaerobic sulfite reductase subunit C	0	0	0	0	0	0.000229276	0.000251601	0.00147853	0.00018438	0	0.000562235	0	0	0	0	0	0	0	0	0	0	0	0	0	0.000272403	3.16182e-05	0	0	0	0	0	0	0	0	0	0	0	0	0	0	0	0	0	0	0	0	0	0
K00390	cysH; phosphoadenosine phosphosulfate reductase [EC:1.8.4.8 1.8.4.10]	0.0145585	0.0124737	0.0116715	0.00643947	0.00275287	0.0140151	0.0100954	0.0126479	0.0105667	0.00961517	0.0139831	0.0269993	0.0108512	0.0224717	0.00738978	0.00641372	0.0108024	0.0155407	0.0558618	0.00761507	0.00674818	0.0152962	0.0427311	0.015363	0.0103296	0.0107205	0.0110966	0.0127988	0.0125463	0.00881631	0.00447053	0.0132928	0.0165985	0.0103827	0.0269993	0.0127988	0.0132928	0.0224717	0.0165985	0.0558618	0.0098411	0.00795953	0.00840123	0.0136714	0.0133596	0.0157688	0.00923193	0.0098411
K00392	sir; sulfite reductase (ferredoxin) [EC:1.8.7.1]	0.0154742	0.00848011	0.0315289	0.0260759	0.00293964	0.00755761	0.00601667	0.00525225	0.00640396	0.00895201	0.0115731	0.0148977	0.0227121	0.0165478	0.00639236	0.0299385	0.00528301	0.0139606	0.011664	0.0464487	0.0160443	0.032481	0.0905266	0.0151757	0.00742655	0.0105166	0.0515187	0.0109075	0.0201344	0.023829	0.00547687	0.00576613	0.0188062	0.0271186	0.0148977	0.0109075	0.00576613	0.0165478	0.0188062	0.011664	0.0229354	0.00726329	0.00738508	0.010492	0.0255425	0.00577161	0.0049056	0.0229354
K00394	aprA; adenylylsulfate reductase, subunit A [EC:1.8.99.2]	0.543441	0.606054	0.587244	0.508625	0.392633	0.570695	0.633854	0.500148	0.515293	0.586429	0.460473	0.322509	0.471884	0.32306	0.625704	0.42995	0.483469	0.538704	0.111636	0.337335	0.585763	0.624437	0.296742	0.515892	0.60929	0.573902	0.337824	0.516793	0.48786	0.516915	0.65024	0.602844	0.49499	0.566526	0.322509	0.516793	0.602844	0.32306	0.49499	0.111636	0.581546	0.628148	0.694449	0.616207	0.497084	0.494444	0.580691	0.581546
K00395	aprB; adenylylsulfate reductase, subunit B [EC:1.8.99.2]	0.238594	0.251858	0.271426	0.202804	0.170161	0.273214	0.304685	0.257665	0.235285	0.27172	0.230683	0.154383	0.195732	0.127514	0.282462	0.172994	0.201478	0.244686	0.0549548	0.118751	0.251687	0.289906	0.134466	0.225758	0.271416	0.28803	0.151773	0.216392	0.169814	0.159595	0.204875	0.247143	0.199198	0.198712	0.154383	0.216392	0.247143	0.127514	0.199198	0.0549548	0.228292	0.283653	0.317642	0.24876	0.184879	0.203489	0.25175	0.228292
K00400	K00400; methyl coenzyme M reductase system, component A2	0.000229672	0.000330542	0	0	0	0	0	0	0	0.000200947	0	0	0	0	0.00172041	0	0	0	0	0	0	0.000522242	0.000483669	0	0.000343747	0	0.000941587	0	0	0	0	0.000292752	0	0	0	0	0.000292752	0	0	0	0	0	0	0	0	0.00017244	0	0
K00401	mcrB; methyl-coenzyme M reductase beta subunit [EC:2.8.4.1]	0	0	0	0	0	0	0	0	0	0	0	0	0	0	0	0	0	0	0.000132933	0	0	0.000216456	0	0	0	0.000749685	0.00139888	0	0	0	0	0	0	0	0	0	0	0	0	0.000132933	0	0	0	0	0	0	0	0
K00402	mcrG; methyl-coenzyme M reductase gamma subunit [EC:2.8.4.1]	0	0	0	0	0.000154122	0	0	0	0	0	0	0	0	0	0	0	0	0	6.87849e-05	0	0	0	0.00378358	0	0	5.8457e-05	0.000320249	0	0	0	0	0	0	0	0	0	0	0	0	6.87849e-05	0	0	0	0	0	0	0	0
K00404	ccoN; cytochrome c oxidase cbb3-type subunit I [EC:7.1.1.9]	0.356134	0.306235	0.408284	0.40406	0.164199	0.387606	0.440797	0.388717	0.390305	0.375177	0.340231	0.311227	0.358971	0.274911	0.280744	0.356784	0.344243	0.37999	0.179409	0.269498	0.404857	0.336452	0.248637	0.363752	0.370356	0.424953	0.31315	0.343625	0.284383	0.307995	0.129473	0.312738	0.238734	0.25399	0.311227	0.343625	0.312738	0.274911	0.238734	0.179409	0.214299	0.327791	0.336547	0.275188	0.301239	0.196553	0.326974	0.214299
K00405	ccoO; cytochrome c oxidase cbb3-type subunit II	0.0394641	0.0504197	0.0328953	0.030762	0.0108738	0.0305833	0.0390773	0.0257749	0.0341213	0.0265171	0.0327094	0.0556743	0.0294288	0.06433	0.0384276	0.0217222	0.044569	0.0344658	0.0650317	0.0227776	0.0374481	0.0287686	0.0290999	0.0409211	0.0343508	0.0280109	0.0510171	0.041791	0.052341	0.0271286	0.0434393	0.0410917	0.0492276	0.0457713	0.0556743	0.041791	0.0410917	0.06433	0.0492276	0.0650317	0.0437293	0.0404022	0.0311423	0.0577496	0.0482447	0.0632738	0.0458065	0.0437293
K00406	ccoP; cytochrome c oxidase cbb3-type subunit III	0.00140971	0.00229269	0.00136209	0.000287962	0	0.00288499	0.000864408	0.00149358	0.000397552	0.000620791	0.00145757	0.00803039	0.000435644	0.00470178	0.00153379	0.000906536	0.00189576	0.00243443	0.0233178	0.000701714	0.000750326	0.00274786	0.000808417	0.00109768	0.000809178	0.000881226	0.00220644	0.00277188	0.00479597	0.00378568	0.000428358	0.000380389	0.0134273	0.00128191	0.00803039	0.00277188	0.000380389	0.00470178	0.0134273	0.0233178	0.000819895	0.000540649	0.00169365	0	0.00169844	0.0126101	0.00131304	0.000819895
K00407	ccoQ; cytochrome c oxidase cbb3-type subunit IV	0.000996822	0.0014642	0.000707864	0.000443554	0.000414202	0.00140676	0.00187521	0.000197883	0.000229035	0.00029671	0.00024031	0.0103215	0.00208746	0.00209888	0.00184749	0.00111698	0.000506091	0.00193737	0.0235341	0.00109277	0.000844238	0	0	0	0.000687668	0.000856926	0.000278196	0.00246128	0.000978717	0.00260801	0	0.000432267	0.00861985	0	0.0103215	0.00246128	0.000432267	0.00209888	0.00861985	0.0235341	0.000554069	0	0	0.000343954	0.000385408	0.00833113	0.00183578	0.000554069
K00410	fbcH; ubiquinol-cytochrome c reductase cytochrome b/c1 subunit	0.00012919	0	0.000133245	0.000647067	0.00245431	0.000108496	0	0	0	0	0.000331556	0.000184668	0	0	0	0.00028034	0.000192797	0	6.33804e-05	0.00137296	0	0.000830399	0.00101052	0.000129668	0.000241967	8.60953e-05	0.0044575	0	0.00027226	0.000981838	0.000239688	0	0	0.00106836	0.000184668	0	0	0	0	6.33804e-05	0	0.000165375	0.000174742	0	0.000146822	0	0	0
K00411	UQCRFS1, RIP1, petA; ubiquinol-cytochrome c reductase iron-sulfur subunit [EC:7.1.1.8]	0.0187526	0.0198817	0.0207389	0.018906	0.00417026	0.0181834	0.0148003	0.0170215	0.0247707	0.0323076	0.0146429	0.0432951	0.0267166	0.0291452	0.0138766	0.0107616	0.0262283	0.0205951	0.0481418	0.0194281	0.0075363	0.0125406	0.00857028	0.0228831	0.0207422	0.0214872	0.0206936	0.0317133	0.0177197	0.0205823	0.00712556	0.0258789	0.0282059	0.0164154	0.0432951	0.0317133	0.0258789	0.0291452	0.0282059	0.0481418	0.0128324	0.0243509	0.0139771	0.02132	0.0263053	0.0330902	0.0293484	0.0128324
K00412	CYTB, petB; ubiquinol-cytochrome c reductase cytochrome b subunit	0.172377	0.124214	0.241425	0.244966	0.0665837	0.194578	0.208735	0.198355	0.154943	0.151522	0.166108	0.186064	0.22702	0.159664	0.0967876	0.251427	0.133801	0.175138	0.114562	0.266409	0.235339	0.217223	0.240223	0.162036	0.162145	0.205401	0.216902	0.158043	0.144682	0.18429	0.0633655	0.117608	0.13915	0.144093	0.186064	0.158043	0.117608	0.159664	0.13915	0.114562	0.109314	0.108106	0.105071	0.103897	0.171963	0.0956727	0.128789	0.109314
K00413	CYC1, CYT1, petC; ubiquinol-cytochrome c reductase cytochrome c1 subunit	0.000842173	0.00128012	0.000281387	0	0.000748236	0.000656822	0.00073703	0.000237531	0.00011147	0.000471788	0	0.0287862	0	0.0040475	0	0	0.000201179	0.00183129	0.0447677	0.000480448	0	0.000199	0.00273148	0.000426547	0.0010746	0.000250393	0.0012552	0.00293363	0.00292584	0.00423118	0.000463033	0	0.010062	0.00156232	0.0287862	0.00293363	0	0.0040475	0.010062	0.0447677	0.00132818	0.000821739	0	0.000643422	0.00235522	0.00913647	0.00112326	0.00132818
K00425	cydA; cytochrome bd ubiquinol oxidase subunit I [EC:7.1.1.7]	0.00940873	0.018881	0.0159192	0.00899147	0.0138185	0.0126843	0.00986258	0.0228364	0.0114494	0.0183014	0.0139893	0.0345226	0.0124059	0.00563481	0.0292145	0.0117271	0.0111581	0.00700311	0.0652304	0.00871673	0.0142482	0.0134987	0.012182	0.00940164	0.017013	0.0168317	0.0152263	0.00867512	0.0134185	0.0145976	0.0419121	0.0111025	0.0308573	0.0164646	0.0345226	0.00867512	0.0111025	0.00563481	0.0308573	0.0652304	0.0219818	0.00951555	0.0151429	0.0113271	0.00988627	0.0402346	0.0139999	0.0219818
K00426	cydB; cytochrome bd ubiquinol oxidase subunit II [EC:7.1.1.7]	0.00376916	0.00874706	0.0031589	0.00174651	0.00177849	0.00531428	0.00489819	0.00757845	0.00717882	0.0111127	0.00590621	0.026759	0.00385496	0.00320093	0.00399772	0.00260467	0.00623901	0.00251805	0.0456142	0.00737147	0.00245225	0.00246442	0.00789128	0.00270242	0.00651893	0.00477478	0.00330472	0.00342181	0.00265036	0.00382657	0.00672534	0.00873931	0.0133748	0.00288545	0.026759	0.00342181	0.00873931	0.00320093	0.0133748	0.0456142	0.00338696	0.00603033	0.0035063	0.00367184	0.00251822	0.0238563	0.00688064	0.00338696
K00432	gpx, btuE, bsaA; glutathione peroxidase [EC:1.11.1.9]	0.00595796	0.00178039	0.00165575	0.000939298	0	0.00358778	0.00229032	0.00521776	0.00156442	0.000553976	0.00256642	0.0309504	0.00100836	0.00873876	0.000730567	0.000180522	0.00102858	0.00210765	0.064204	0.000811775	0.000481367	0.00166309	0.0188551	0.00262215	0.00201737	0.000891336	0.0173684	0.00353638	0.00162723	0.00109123	0.000259535	0.000790431	0.0065985	0.00179354	0.0309504	0.00353638	0.000790431	0.00873876	0.0065985	0.064204	0.000847141	0.000497011	0.0045314	0.00207806	0.0043346	0.00644669	0.00228087	0.000847141
K00434	E1.11.1.11; L-ascorbate peroxidase [EC:1.11.1.11]	0	0	0	0	0	0	0	0	0	0	0	0	0	0	0	0	0	0	0	0	0	0	0.0011228	0	0	0	0	0	0	0	0	0	0	0	0	0	0	0	0	0	0	0	0	0	0	0	0	0
K00435	hemQ; hydrogen peroxide-dependent heme synthase [EC:1.3.98.5]	0	0	0.000130934	0	0	0.000316082	0	7.54931e-05	0.000508378	0	0.000258368	0.000742175	0	0.000182586	0	0	0.000187225	0	0.00358065	0.000808526	0	0	0	0	0	0.000116238	0	0	0.000974403	0	0	0	0	0.000637266	0.000742175	0	0	0.000182586	0	0.00358065	0	0	0	0	0.000519287	0	0	0
K00441	frhB; coenzyme F420 hydrogenase subunit beta [EC:1.12.98.1]	0.00728722	0.0178024	0.00384399	0.00281981	0.0114357	0.00795217	0.00802676	0.00666996	0.00819763	0.00677496	0.00883649	0.00656465	0.006972	0.00870892	0.0252243	0.00288367	0.00845159	0.00563766	0.00457391	0.00325662	0.00387757	0.00732006	0.00201797	0.0102193	0.0131054	0.00559546	0.0169952	0.00523161	0.00878428	0.00445574	0.0258503	0.00934926	0.00717027	0.00992594	0.00656465	0.00523161	0.00934926	0.00870892	0.00717027	0.00457391	0.0326743	0.00548465	0.00361812	0.0100246	0.00655746	0.0277244	0.00608329	0.0326743
K00446	dmpB, xylE; catechol 2,3-dioxygenase [EC:1.13.11.2]	0.00689719	0.00672941	0.00607421	0.00574067	0.00253817	0.00570573	0.00470798	0.00361861	0.00459734	0.00361817	0.00402893	0.0431351	0.01109	0.015955	0.00168282	0.00327725	0.00597432	0.00806602	0.086484	0.00421377	0.00278256	0.00285193	0.00138948	0.0058788	0.00429765	0.00590525	0.0102847	0.00638769	0.00945619	0.0052536	0.00220617	0.00466792	0.00689591	0.00467496	0.0431351	0.00638769	0.00466792	0.015955	0.00689591	0.086484	0.0041657	0.00896425	0.0213582	0.00435908	0.00478227	0.00468779	0.00454625	0.0041657
K00448	pcaG; protocatechuate 3,4-dioxygenase, alpha subunit [EC:1.13.11.3]	0.000187103	0.000269278	0.000437713	0	0	0.00140888	0.000289888	0.00176661	0.000424877	0.00027521	0.000791747	0.00207112	0.000258159	0.00770114	0	0.000458249	0.00139134	0.00049633	0.00162107	0	0.000156898	0	0	0.000315713	0.000896474	0.000121432	0.000262299	0.00168245	0.00122977	0.00026878	0.000391797	0.000373852	0	0	0.00207112	0.00168245	0.000373852	0.00770114	0	0.00162107	0	0	0	0.000297474	0.000900772	0.000156689	0.00023277	0
K00449	pcaH; protocatechuate 3,4-dioxygenase, beta subunit [EC:1.13.11.3]	0.00291956	0.00121779	0.00124831	0.00335128	0.000561315	0.00307918	0.00157913	0.00428489	0.00229066	0.00113992	0.00285276	0.0114512	0.00247833	0.0134012	0.000544881	0.00254256	0.0032022	0.00369394	0.0058996	0.00107288	0.00116832	0.00110002	0.000536391	0.00347608	0.0035904	0.00151703	0.00101089	0.00213759	0.00405617	0.00325166	0	0.00222993	0.000659637	0.00248662	0.0114512	0.00213759	0.00222993	0.0134012	0.000659637	0.0058996	0.000322368	0.00143924	0.00733208	0.00067023	0.00263272	0.00203373	0.00195161	0.000322368
K00450	E1.13.11.4; gentisate 1,2-dioxygenase [EC:1.13.11.4]	0.0018031	0.000537882	0.000464614	0.00192769	0.000939338	0.00132655	0.00114805	0.000298863	0.00104042	0.00035047	0.00122893	0.00057416	0.00142449	0.00280887	0.00369844	0.000755114	0.000929284	0.00298115	0.000712214	0.000464567	0.00174459	0.000763502	0.000722714	0.00180617	0.000943533	0.00150867	0.00207215	0.00163537	0.00244824	0.00235005	0.000626876	0.000300707	0.00210886	0.00129446	0.00057416	0.00163537	0.000300707	0.00280887	0.00210886	0.000712214	0.00106507	0.00179201	0.000559173	0.00230511	0.00179204	0.000373538	0.000584053	0.00106507
K00451	HGD, hmgA; homogentisate 1,2-dioxygenase [EC:1.13.11.5]	0.0686369	0.0339046	0.0521179	0.0628582	0.0149505	0.064966	0.0592232	0.0668264	0.0531676	0.0336465	0.0623437	0.0415361	0.0440995	0.115968	0.0167499	0.0430583	0.049069	0.0742358	0.0595468	0.0347743	0.0403666	0.024986	0.0163124	0.0687449	0.0550127	0.0340868	0.0323892	0.0715482	0.046664	0.0334198	0.00998028	0.0355736	0.0190338	0.0292845	0.0415361	0.0715482	0.0355736	0.115968	0.0190338	0.0595468	0.0160589	0.0416911	0.0649219	0.0282498	0.0369898	0.0260437	0.0322078	0.0160589
K00452	HAAO; 3-hydroxyanthranilate 3,4-dioxygenase [EC:1.13.11.6]	0.0542943	0.0290381	0.0332329	0.0368128	0.00347145	0.0442	0.0432249	0.0680634	0.0448851	0.0219352	0.0429647	0.0192181	0.0334726	0.0597511	0.012997	0.0217482	0.0452587	0.0494331	0.0216583	0.0197086	0.0199062	0.0218602	0.0033462	0.0508045	0.0442727	0.0296625	0.0107957	0.0529106	0.0208009	0.0297031	0.0038665	0.0323444	0.022955	0.0275975	0.0192181	0.0529106	0.0323444	0.0597511	0.022955	0.0216583	0.0151956	0.0227699	0.0294472	0.0287818	0.0346925	0.0168427	0.0267505	0.0151956
K00453	TDO2, kynA; tryptophan 2,3-dioxygenase [EC:1.13.11.11]	0.00978424	0.00504264	0.00447478	0.00420383	0.00333261	0.0126751	0.00917165	0.0144591	0.00667159	0.00793331	0.00754922	0.0115414	0.00505434	0.0297899	0.0017444	0.00209765	0.00810183	0.0155813	0.0179775	0.00359462	0.00277525	0.00561063	0.00784468	0.0163088	0.0107953	0.00941085	0.0242202	0.0163719	0.0086932	0.00510815	0.000921603	0.012404	0.0101125	0.00792262	0.0115414	0.0163719	0.012404	0.0297899	0.0101125	0.0179775	0.004241	0.00393063	0.00188726	0.00990509	0.00780271	0.00914041	0.00896763	0.004241
K00455	hpaD, hpcB; 3,4-dihydroxyphenylacetate 2,3-dioxygenase [EC:1.13.11.15]	0.00274697	0.00406427	0.00497297	0.00467638	0.00051103	0.00382111	0.00426625	0.00261682	0.00321586	0.00142338	0.0021854	0.00100179	0.00309187	0.00675496	0.00240239	0.00130146	0.00135348	0.00409371	0.00111316	0.00102495	0.00102624	0.000976475	0.000148139	0.00552306	0.00390048	0.00186591	0.00104088	0.00249164	0.00166044	0.00184202	0.000287964	0.00158663	0.00143379	0.00213224	0.00100179	0.00249164	0.00158663	0.00675496	0.00143379	0.00111316	0.00161912	0.000641835	0.000103734	0.00261546	0.00226707	0.00253359	0.00324068	0.00161912
K00457	HPD, hppD; 4-hydroxyphenylpyruvate dioxygenase [EC:1.13.11.27]	0.144115	0.083115	0.114528	0.104601	0.0220204	0.136718	0.143712	0.176941	0.140037	0.0650506	0.114954	0.092079	0.0875097	0.129533	0.0518304	0.0576828	0.112038	0.153169	0.107945	0.0685366	0.0675582	0.0587223	0.0507491	0.150275	0.130463	0.10519	0.105574	0.120368	0.0818426	0.0909243	0.0234205	0.0897236	0.0699052	0.0774604	0.092079	0.120368	0.0897236	0.129533	0.0699052	0.107945	0.0518825	0.0755038	0.128701	0.0691383	0.0984668	0.0619341	0.0924424	0.0518825
K00459	ncd2, npd; nitronate monooxygenase [EC:1.13.12.16]	0.116482	0.0833781	0.106045	0.0844391	0.050654	0.107629	0.110473	0.128442	0.103365	0.103748	0.0927453	0.0900629	0.086611	0.104523	0.0784386	0.0706026	0.0947553	0.1098	0.0892282	0.0552067	0.0866273	0.0650813	0.0404897	0.100633	0.11821	0.10622	0.0864369	0.0962557	0.075994	0.0544054	0.0498655	0.094934	0.0866764	0.0858117	0.0900629	0.0962557	0.094934	0.104523	0.0866764	0.0892282	0.0821976	0.0928828	0.0869346	0.0945054	0.0983084	0.0826743	0.094762	0.0821976
K00463	IDO, INDO; indoleamine 2,3-dioxygenase [EC:1.13.11.52]	0	0	0.000524074	7.0695e-05	0.000136293	0.000702856	0.000308518	0.000201444	0.000226091	0.00024408	0.000383014	3.98768e-05	0.000961627	0.000162403	0	0	0	0	0.0030718	0	0.000292217	0.000507474	0.00430986	0	0.000612382	0.000336015	0.00278134	0	0	0	0	0	0	0	3.98768e-05	0	0	0.000162403	0	0.0030718	0	0	0	0	0	0	0	0
K00468	davB; lysine 2-monooxygenase [EC:1.13.12.2]	0	0	0	0	0	0	0	0	0	0	0	0	0	0	0	0	0	0	0	0.00170958	0	0	0	0	0	0	0	0	0	0	0	0	0	0	0	0	0	0	0	0	0	0	0	0	0	0	0	0
K00469	MIOX; inositol oxygenase [EC:1.13.99.1]	0	0	0.000589887	0.000429693	0	0	0	0	0	0.000890131	7.76002e-05	0	0.000417492	0	0	0.000496436	0	0	0	0	8.45776e-05	0	0	0	0	0	0	0	0	0	0	0	0	0	0	0	0	0	0	0	0	0	0	0	0	0	0	0
K00471	BBOX1; gamma-butyrobetaine dioxygenase [EC:1.14.11.1]	0.00174296	0.00046338	0.000949739	0.00209084	0.00013879	0.000893781	0.00228166	0.00129268	0.000801026	0.000350383	0.00223192	0.0128876	0.00170093	0.00860413	0.00158718	0.000334705	0.0019351	0.00164457	0.025114	0.00189183	0.000512182	0.00116068	0	0.00217641	0.00193621	0.00061614	0.000681009	0.00187357	0.00676254	0.000981816	0.000949534	0.000275274	0.00096896	0.00213596	0.0128876	0.00187357	0.000275274	0.00860413	0.00096896	0.025114	0.0010046	0.00312937	0.000824565	0.000866815	0.00149682	0.00091833	0.000809612	0.0010046
K00472	P4HA; prolyl 4-hydroxylase [EC:1.14.11.2]	0.000389309	0	0.000203154	0.00073992	0	0.000326949	0	0.000527098	0.000525856	0.000170309	0.000534502	0.000139122	0.000599092	0.00403694	0	0.000106856	0.000217869	0.000645007	0.00214868	0.00010454	0.00014564	0.000885236	0	0.000488434	0.000485562	0.000315615	0.00041168	0.000720021	0.000933985	0	0	0	0.000112108	0.000542962	0.000139122	0.000720021	0	0.00403694	0.000112108	0.00214868	0	0	0	0.00029614	0.000884883	0.000292298	0	0
K00477	PHYH; phytanoyl-CoA hydroxylase [EC:1.14.11.18]	0	0	0	0	0	0	0	0	0	0	0	0	0	0.000915574	0	0.000345347	0	0.000148899	0	0	0	0	0	0.000473569	0	0.000109289	0	0	0	0	0	0	0	0	0	0	0	0.000915574	0	0	0	0	0	0	0	0	0	0
K00480	E1.14.13.1; salicylate hydroxylase [EC:1.14.13.1]	0.000117957	0	0	0	0	0	0.000134695	0	0	0	0	0.000250195	0	0.0019797	0	0	0	0	0.00284503	0	0	0	0	0	0	0	0.000296144	0.00052845	0.000940538	0	0	0	0	0	0.000250195	0.00052845	0	0.0019797	0	0.00284503	0	0	0	0	0	0	0	0
K00481	pobA; p-hydroxybenzoate 3-monooxygenase [EC:1.14.13.2]	0.0080092	0.00321818	0.00446053	0.00560604	0	0.00821202	0.00873138	0.00566723	0.00304677	0.00293897	0.00465982	0.00829383	0.007277	0.0240914	0.0045938	0.00219474	0.00434534	0.00679795	0.0047803	0.00724658	0.00446534	0.00254567	0.00832288	0.00801083	0.00627908	0.00314396	0.00328738	0.0073582	0.00644396	0.00507673	0.0023591	0.00217753	0.0035453	0.00195734	0.00829383	0.0073582	0.00217753	0.0240914	0.0035453	0.0047803	0.000656725	0.00636607	0.00767481	0.00432978	0.00574999	0.00205968	0.0021643	0.000656725
K00483	hpaB; 4-hydroxyphenylacetate 3-monooxygenase [EC:1.14.14.9]	0.0127356	0.00868227	0.00705998	0.00767829	0.00496167	0.00509418	0.007519	0.00540918	0.00679785	0.00449617	0.00469823	0.00927034	0.0100853	0.00896099	0.00825288	0.0105384	0.00719214	0.0106301	0.0110606	0.012947	0.00973689	0.00723088	0.00304852	0.0102871	0.00725461	0.00757031	0.00807349	0.00963615	0.0277837	0.0275747	0.00871492	0.0084888	0.0157013	0.0176206	0.00927034	0.00963615	0.0084888	0.00896099	0.0157013	0.0110606	0.0125379	0.0260637	0.0205643	0.0130037	0.0244433	0.007722	0.0122677	0.0125379
K00486	KMO; kynurenine 3-monooxygenase [EC:1.14.13.9]	0.0129328	0.00522076	0.00557898	0.00323147	0.000803361	0.0117098	0.00911929	0.0135669	0.00777139	0.00754024	0.00647736	0.00629439	0.00261347	0.0156187	0.00516649	0.00114694	0.00790807	0.0109182	0.0190864	0.0017249	0.00092413	0.00192376	0.00148269	0.0126496	0.0106619	0.00654939	0.00862349	0.014338	0.00342355	0.00532274	0.000175633	0.00869356	0.00460093	0.00321406	0.00629439	0.014338	0.00869356	0.0156187	0.00460093	0.0190864	0.00207038	0.00313931	0.00182904	0.00784175	0.00706312	0.00537335	0.00638057	0.00207038
K00491	nos; nitric-oxide synthase, bacterial [EC:1.14.14.47]	0	0	0	0	0	0	0	0	0	0	0	0.000585362	0	0	0	0	0	0	0.000736647	0	0	0	0	0	0	0	0	0	0	0	0	0	0	0	0.000585362	0	0	0	0	0.000736647	0	0	0	0	0	0	0	0
K00496	alkB1_2, alkM; alkane 1-monooxygenase [EC:1.14.15.3]	0.00144963	0.000900547	0.000694262	0.00135866	0	0.00109827	0.000708593	0.00101482	0.00117162	0	0.00204219	0.00513766	0.000336406	0.00459113	0	0.000513059	0.0026931	0.00166835	0.00248461	0.000493386	0.000145186	0.00149176	0	0.00275457	0.00109328	0.000443199	0	0.00281915	0.00472179	0	0.000536144	0.000242116	0.000182483	0.00131019	0.00513766	0.00281915	0.000242116	0.00459113	0.000182483	0.00248461	0.000517671	0.000805212	0.000424652	0.000241019	0.000900224	0	0.000817126	0.000517671
K00499	CMO; choline monooxygenase [EC:1.14.15.7]	0	0.000650755	0.00114378	0.000162724	0.000136644	0.000804496	0.000728176	0.000538569	0.000566685	0	0.000750582	0.0156978	0.00123956	0.00148321	0	0	0.000284122	0.0014847	0.0343051	0	0	0.00057238	0.000677063	0.000840538	0.00056255	0.00034925	0.00223677	0.0014707	0.000693889	0.000329216	0	0	0.00616265	0.000630627	0.0156978	0.0014707	0	0.00148321	0.00616265	0.0343051	0	0	0.000173708	0	0.000785967	0.00145377	0.00121154	0
K00500	phhA, PAH; phenylalanine-4-hydroxylase [EC:1.14.16.1]	0.00996211	0.00613259	0.00885894	0.00508259	0.000956685	0.0106054	0.0108746	0.0102867	0.0069827	0.00743069	0.0107252	0.0255843	0.00685162	0.023606	0.0061256	0.00331729	0.0103722	0.0117608	0.0649819	0.00230015	0.00270887	0.00569776	0.00457531	0.00875675	0.00916173	0.00676213	0.0147239	0.0111823	0.00646384	0.00689828	0.00183983	0.00880312	0.015252	0.00466629	0.0255843	0.0111823	0.00880312	0.023606	0.015252	0.0649819	0.00343222	0.00217971	0.00318891	0.00692041	0.00664485	0.0246718	0.00788091	0.00343222
K00507	SCD, desC; stearoyl-CoA desaturase (Delta-9 desaturase) [EC:1.14.19.1]	0.00831634	0.00589073	0.00985941	0.0106391	0.00185378	0.00508989	0.00663528	0.0052887	0.00516037	0.00254033	0.0060217	0.00572855	0.00913841	0.00755745	0.00113357	0.00900598	0.00749461	0.00826138	0.0227435	0.0123651	0.00996867	0.00259045	0.0887484	0.00623573	0.00425409	0.0040762	0.089723	0.00671181	0.00484603	0.0123982	0.00226806	0.00550576	0.0117064	0.00907521	0.00572855	0.00671181	0.00550576	0.00755745	0.0117064	0.0227435	0.00476258	0.00485924	0.00377767	0.00531431	0.0086217	0.0143939	0.00763593	0.00476258
K00508	E1.14.19.3; linoleoyl-CoA desaturase [EC:1.14.19.3]	0.020701	0.00729422	0.0084998	0.00428282	0.000966594	0.0200135	0.0139214	0.0211245	0.0140144	0.00897965	0.0133573	0.00554619	0.00559779	0.0182406	0.00616908	0.00265475	0.0118288	0.0243199	0.0272169	0.0032381	0.00251074	0.00566158	0.00294052	0.0209556	0.0194488	0.0110876	0.0106555	0.0192005	0.00768548	0.008619	0.000444108	0.0126285	0.00711697	0.00494932	0.00554619	0.0192005	0.0126285	0.0182406	0.00711697	0.0272169	0.0030561	0.00421908	0.0026518	0.00675449	0.0101678	0.00644055	0.00691116	0.0030561
K00514	ZDS, crtQ; zeta-carotene desaturase [EC:1.3.5.6]	0.00082107	0.00174912	0.000270953	0.00104842	0.000299536	0.00041509	0.00161191	0.000326508	0.00076397	0.000328227	0.000667244	0	0.000505404	0.00446641	0.000347762	0	0.00060053	0.00132455	9.51456e-05	0.000512094	0.000420509	0	0.00255173	0.000307821	0.000694577	0.00013521	0.000207468	0.000744729	0	0.00111894	0.000673254	0	0.000353265	0.000144833	0	0.000744729	0	0.00446641	0.000353265	9.51456e-05	0.000709664	0.00289929	0.00788872	0.0010155	0.000810249	0.000932423	0.00101238	0.000709664
K00523	ascD, ddhD, rfbI; CDP-4-dehydro-6-deoxyglucose reductase, E3 [EC:1.17.1.1]	0.000513134	0.000362159	0.000525256	0.000318845	0.00176983	0.00142649	0.000349226	0.000340704	0.00110468	0.000495377	0.000172745	0.0172719	0.00131661	0.00105291	0	0	0.00136131	0.000416917	0.0218596	0.00054058	0	0.0020034	0.00180873	0.000378855	0.000627712	0.000882043	0.00197131	0.000664865	0	0.00134066	0.000981853	0.00200472	0.000579714	0	0.0172719	0.000664865	0.00200472	0.00105291	0.000579714	0.0218596	0.000205568	0	0.000425458	0.000765672	0.00108364	0.00170041	0.000561346	0.000205568
K00524	nrdJ; ribonucleotide reductase, class II [EC:1.17.4.1]	0.00113858	0.00184839	0.000713504	0.000348321	0.00226732	0.000375047	0.000223802	6.96847e-05	0.000320673	5.31174e-05	0.00137383	0	0	0.00577258	0.0038469	3.33272e-05	0.000824221	0.00123071	0.00020715	0.00118214	0	0.00114678	0.00283717	0.00168196	0.0018638	0.000208225	0.00148211	0.000234007	0.00179778	0.00138045	0.00239244	0.00124483	0.00195304	8.46717e-05	0	0.000234007	0.00124483	0.00577258	0.00195304	0.00020715	0.00260201	0.00741042	0.0119973	0.00282632	0.000313308	0.00201085	0.00172991	0.00260201
K00525	E1.17.4.1A, nrdA, nrdE; ribonucleoside-diphosphate reductase alpha chain [EC:1.17.4.1]	0.480597	0.3437	0.504538	0.513096	0.193054	0.509256	0.506305	0.519277	0.495392	0.395943	0.443952	0.435191	0.491307	0.506966	0.261232	0.464867	0.453599	0.507664	0.31883	0.523228	0.439031	0.399257	0.521696	0.463793	0.458553	0.437281	0.493259	0.44144	0.429687	0.532803	0.206813	0.345485	0.34124	0.4172	0.435191	0.44144	0.345485	0.506966	0.34124	0.31883	0.328088	0.385281	0.398917	0.347389	0.449409	0.249376	0.372413	0.328088
K00526	E1.17.4.1B, nrdB, nrdF; ribonucleoside-diphosphate reductase beta chain [EC:1.17.4.1]	0.11315	0.0770338	0.103452	0.1157	0.0483012	0.10584	0.0839691	0.100242	0.110613	0.0810904	0.0967533	0.108115	0.103563	0.149036	0.0479746	0.10432	0.110886	0.117842	0.135212	0.100966	0.0892851	0.0678016	0.244129	0.12853	0.109273	0.0852832	0.163886	0.111064	0.106038	0.134506	0.0402669	0.0938598	0.103433	0.114776	0.108115	0.111064	0.0938598	0.149036	0.103433	0.135212	0.0848647	0.0832635	0.0758915	0.0969547	0.121793	0.0738495	0.0948401	0.0848647
K00529	hcaD; 3-phenylpropionate/trans-cinnamate dioxygenase ferredoxin reductase component [EC:1.18.1.3]	0.00108865	0.000531745	0.0015384	0	0	0.000802773	0.000726398	0.000686855	0.00112264	0.000370501	0.00522316	0.00380113	0.000265866	0.00515484	0	9.56985e-05	0.000250937	0.000102229	0.00169915	0	0	0.000122766	0.000563077	0.000913759	0.000260917	0.000252902	0.00121995	0.00350829	0.00223024	0.000138402	0.0010136	0.000137637	0.000691552	0.00266469	0.00380113	0.00350829	0.000137637	0.00515484	0.000691552	0.00169915	0.000705681	0.000598181	0.000556056	0.000476805	0.00189167	0.00479716	0.000194442	0.000705681
K00547	mmuM, BHMT2; homocysteine S-methyltransferase [EC:2.1.1.10]	0.00329903	0.00172231	0.00327983	0.00310033	0.00288468	0.00249589	0.00237071	0.00434636	0.00588486	0.00443308	0.00833644	0.00336465	0.00137752	0.00227235	0.00288902	0.00665259	0.00327757	0.000916782	0.000540327	0.00232862	0.00428242	0.00614879	0.00515913	0.00105987	0.00208833	0.00308091	0.000367732	0.00206893	0.0017026	0.000137717	0.00161455	0.000955389	0.00233726	0.00160467	0.00336465	0.00206893	0.000955389	0.00227235	0.00233726	0.000540327	0.000842918	0.00148267	0.000310652	0.00234524	0.00248789	0.00218481	0.00289046	0.000842918
K00548	metH, MTR; 5-methyltetrahydrofolate--homocysteine methyltransferase [EC:2.1.1.13]	0.280724	0.177406	0.288798	0.284242	0.0677636	0.226984	0.229683	0.245985	0.237602	0.214304	0.236626	0.20096	0.262255	0.27998	0.143662	0.29861	0.206962	0.243282	0.256751	0.308748	0.246434	0.218906	0.242651	0.241544	0.235707	0.209853	0.230197	0.243052	0.26656	0.26969	0.124581	0.174318	0.221731	0.218788	0.20096	0.243052	0.174318	0.27998	0.221731	0.256751	0.186865	0.210346	0.201565	0.168823	0.251142	0.186845	0.191729	0.186865
K00549	metE; 5-methyltetrahydropteroyltriglutamate--homocysteine methyltransferase [EC:2.1.1.14]	0.016566	0.0094926	0.0107866	0.0135308	0.0111982	0.0160559	0.0190179	0.0127142	0.0105647	0.00685353	0.0117118	0.0412187	0.014914	0.0539851	0.0103448	0.0120535	0.0122179	0.0237303	0.0616306	0.0183715	0.00918416	0.00776056	0.0601325	0.0151478	0.0129011	0.00957339	0.062912	0.0190595	0.0244879	0.0276579	0.00674383	0.00884636	0.0212822	0.0162839	0.0412187	0.0190595	0.00884636	0.0539851	0.0212822	0.0616306	0.0119284	0.0154819	0.0253856	0.0111543	0.0183481	0.0279176	0.0115279	0.0119284
K00558	DNMT1, dcm; DNA (cytosine-5)-methyltransferase 1 [EC:2.1.1.37]	0.000208692	0	0.00248128	0.000267683	0.00086154	0.00120863	0.0016516	0.00242068	0.000280331	0.00143146	0.00115568	0.00525931	0.000772189	0.00675491	0.000309527	0.00147486	0	0.00108236	0.00802052	0.00237774	0.00129277	0.00341692	0.00267292	0.000114053	0.000481246	0.00130002	0.0016682	0.000586078	0.00336122	0.00104109	0	0.000263477	0.000437409	0	0.00525931	0.000586078	0.000263477	0.00675491	0.000437409	0.00802052	0	0	0.000153699	0.000105832	0	0.00128561	0.000490821	0
K00559	SMT1, ERG6; sterol 24-C-methyltransferase [EC:2.1.1.41]	0.0650648	0.0607007	0.0484032	0.0653205	0.0126497	0.0245751	0.0402902	0.0112218	0.0231888	0.0340011	0.0167953	0.0151964	0.0483025	0.028659	0.0426159	0.0838256	0.0458312	0.0642643	0.00755722	0.0585813	0.0751577	0.0208634	0.00924557	0.0618289	0.040562	0.0251142	0.0153994	0.0804148	0.0990726	0.09988	0.049278	0.056338	0.0912504	0.0882941	0.0151964	0.0804148	0.056338	0.028659	0.0912504	0.00755722	0.087293	0.0712455	0.0934304	0.0773725	0.10203	0.0453924	0.0959621	0.087293
K00560	thyA, TYMS; thymidylate synthase [EC:2.1.1.45]	0.217832	0.202849	0.216848	0.190529	0.231469	0.236363	0.267412	0.289856	0.250961	0.255997	0.215641	0.177925	0.195296	0.157136	0.253317	0.169232	0.204535	0.204814	0.140731	0.143934	0.215408	0.274601	0.121216	0.20313	0.240741	0.262899	0.175092	0.206387	0.154881	0.141581	0.218897	0.217404	0.184604	0.186195	0.177925	0.206387	0.217404	0.157136	0.184604	0.140731	0.197057	0.171883	0.161528	0.188735	0.167475	0.187388	0.205233	0.197057
K00566	mnmA, trmU; tRNA-uridine 2-sulfurtransferase [EC:2.8.1.13]	0.044102	0.0243349	0.0302019	0.0313125	0.0157138	0.0485359	0.035439	0.050768	0.0434388	0.041433	0.0419543	0.054803	0.0336616	0.080595	0.0202062	0.0153209	0.0375574	0.0487922	0.080634	0.0209153	0.0122148	0.0261543	0.0415057	0.0496476	0.0438982	0.0311903	0.0343251	0.0492809	0.0413518	0.0358632	0.00941786	0.0407617	0.0299597	0.0385023	0.054803	0.0492809	0.0407617	0.080595	0.0299597	0.080634	0.0221852	0.0222046	0.0364114	0.0336964	0.0427585	0.0349532	0.0328842	0.0221852
K00568	ubiG; 2-polyprenyl-6-hydroxyphenyl methylase / 3-demethylubiquinone-9 3-methyltransferase [EC:2.1.1.222 2.1.1.64]	0.00927158	0.0067775	0.00885611	0.00957369	0.00799319	0.0111629	0.00858157	0.0119458	0.00864742	0.00468754	0.0111545	0.0380592	0.0064446	0.0228291	0.00444905	0.00531037	0.00840585	0.0134466	0.0522885	0.00819673	0.00252931	0.00593877	0.00614686	0.00908414	0.00612134	0.00750274	0.0140681	0.00975342	0.0117511	0.0103641	0.00137057	0.00640996	0.0223444	0.0102035	0.0380592	0.00975342	0.00640996	0.0228291	0.0223444	0.0522885	0.00261473	0.00306997	0.00281318	0.00352755	0.0107175	0.0238238	0.00724164	0.00261473
K00569	TPMT, tpmT; thiopurine S-methyltransferase [EC:2.1.1.67]	0	0	0	0	0	0	0	0	0	0	0	0.000572777	0	0	0	0	0	0	0.00282925	0	0	0	0	0	0	0	0.000902997	0.000246643	0	0.000598253	0	0	0.000931311	0.000325485	0.000572777	0.000246643	0	0	0.000931311	0.00282925	0	0	0	0	0	0.00425074	0.000263755	0
K00570	pmtA; phosphatidylethanolamine/phosphatidyl-N-methylethanolamine N-methyltransferase [EC:2.1.1.17 2.1.1.71]	0	0	0	0	0.00210247	8.28518e-05	0	0	0	0	0	0.00350862	0	0.00128057	0	0	0	0	0.000544798	0	0	0.000560817	0.030655	0	0	0.000430021	0.0226066	0.000826588	0.000833949	0	0	0	0	0	0.00350862	0.000826588	0	0.00128057	0	0.000544798	0	0	0	0	0	0	0	0
K00575	cheR; chemotaxis protein methyltransferase CheR [EC:2.1.1.80]	0.000227267	0.000826698	0.00108686	0.00031429	0.00892752	0.00144724	0.00121124	0.00440765	0.00127468	0.00206998	0.00141358	0.0181597	0.00174855	0.000198662	0.0014315	0.000385683	0.000901554	0.000215163	0.0258797	0.000632594	0.000495107	0.00402473	0.0121703	0.000849105	0.00074466	0.00299704	0.000399151	0.00110857	0.000982563	0.00273962	0.000438139	0.00126924	0.000514028	0.000158482	0.0181597	0.00110857	0.00126924	0.000198662	0.000514028	0.0258797	0.00055697	0	0.00458816	0.000683114	0	0.00240616	0.000391819	0.00055697
K00577	mtrA; tetrahydromethanopterin S-methyltransferase subunit A [EC:2.1.1.86]	0.000657697	0.000907113	0	0	0	0.000636893	0	0	0	0.000463632	0.000438213	0.00195121	0	0	0.00444143	0.000250831	0.000899718	0	3.72044e-05	0	0	0.00229099	0.00727428	0	0.000300779	0.000226273	0.000467871	0.000241451	0	0.000292829	0.000428915	0	0.00191522	0.000840837	0.00195121	0.000241451	0	0	0.00191522	3.72044e-05	0.000865774	0.00147967	0.000309017	0.0012326	0.000259643	0.00124838	0.000254822	0.000865774
K00584	mtrH; tetrahydromethanopterin S-methyltransferase subunit H [EC:2.1.1.86]	0	0.00451273	0.000394873	0.000127909	0.000511684	0.000722834	0.000467889	0.000849684	0.000900107	0.00229842	0.00104997	0.000757274	0.00076239	0	0.00632954	0.000221665	0.00035701	0.000238931	0.000200482	0.000216861	0.000302119	0.00106989	0.000294736	0.000382205	0.00143661	0.00286095	0.0001708	0.000574472	0.00159211	0.00115587	0.00377093	0.00183198	0.00326356	0.0046278	0.000757274	0.000574472	0.00183198	0	0.00326356	0.000200482	0.00503082	0.000163452	0.00140548	0.0018647	0.00122007	0.00428745	0.00173616	0.00503082
K00594	xyoA, aldO; alditol oxidase [EC:1.1.3.41]	0	0	0.000298048	0.00108554	0	0	0	0	0	0	0	0	0.000351572	0	0	0.000783847	0	0	0	0.000306744	0.000534174	0	0	0	0	0	0	0	0	0	0	0	0	0	0	0	0	0	0	0	0	0	0	0	0	0	0	0
K00595	cobL-cbiET; precorrin-6B C5,15-methyltransferase / cobalt-precorrin-6B C5,C15-methyltransferase [EC:2.1.1.132 2.1.1.289 2.1.1.196]	0.00195116	0.00267916	0.000616032	0.000107423	0.000125635	0.00100698	0.00151898	0.000891913	0.00053847	0.000999445	0.00161845	0.00225742	0.000658188	0.0132003	0.00101102	0	8.89831e-05	0.00199351	0.000741456	0.000110486	4.46124e-05	0	0	0.00126966	0.00151629	0.000122143	0	0.00137592	0.00371038	0.0011974	0	0.0006585	6.86818e-05	0.00138773	0.00225742	0.00137592	0.0006585	0.0132003	6.86818e-05	0.000741456	0.000687344	0.00146102	0.00894478	0.00164922	0.00169285	0.00048631	0.00124403	0.000687344
K00600	glyA, SHMT; glycine hydroxymethyltransferase [EC:2.1.2.1]	0.214598	0.208537	0.225304	0.21327	0.327867	0.249404	0.243695	0.256682	0.22731	0.221598	0.270019	0.251076	0.220537	0.209653	0.204094	0.220987	0.217196	0.225122	0.275549	0.229661	0.21549	0.256201	0.203918	0.230145	0.235721	0.246454	0.212064	0.19444	0.197017	0.205311	0.184761	0.194039	0.154343	0.168107	0.251076	0.19444	0.194039	0.209653	0.154343	0.275549	0.172574	0.167408	0.196661	0.171517	0.194425	0.173631	0.18319	0.172574
K00602	purH; phosphoribosylaminoimidazolecarboxamide formyltransferase / IMP cyclohydrolase [EC:2.1.2.3 3.5.4.10]	0.139767	0.122486	0.109357	0.0773364	0.0624593	0.152623	0.137266	0.154414	0.157575	0.164934	0.134186	0.0937151	0.0926022	0.142103	0.108645	0.0535467	0.161966	0.132532	0.135764	0.0565079	0.0695797	0.0907255	0.0758103	0.128362	0.15698	0.15012	0.0927007	0.140142	0.100226	0.0918907	0.0712096	0.142777	0.107893	0.0869023	0.0937151	0.140142	0.142777	0.142103	0.107893	0.135764	0.0679258	0.117053	0.155533	0.116416	0.0884285	0.121038	0.128383	0.0679258
K00603	fctD; glutamate formiminotransferase / 5-formyltetrahydrofolate cyclo-ligase [EC:2.1.2.5 6.3.3.2]	0.00581422	0.0198644	0.00315685	0.00432913	0.0141607	0.00658336	0.00772174	0.00695493	0.0057325	0.0106744	0.0039204	0.0019745	0.00445634	0.00368841	0.0203299	0.00353154	0.00915586	0.0073923	0.00156893	0.00161235	0.00421558	0.0141366	0.00018022	0.00904313	0.013241	0.00870986	0.00121601	0.00994144	0.00978791	0.00891648	0.0280681	0.0102035	0.0199447	0.0293664	0.0019745	0.00994144	0.0102035	0.00368841	0.0199447	0.00156893	0.0335192	0.00894551	0.00438731	0.0183891	0.0122102	0.0173631	0.012128	0.0335192
K00604	MTFMT, fmt; methionyl-tRNA formyltransferase [EC:2.1.2.9]	0.00939392	0.0069409	0.0059876	0.0088139	0.00994369	0.00937756	0.00939457	0.0090475	0.00614951	0.0177248	0.0100145	0.0406208	0.00845133	0.0152109	0.00740942	0.00712234	0.0122549	0.0111459	0.0790606	0.00515378	0.0058643	0.00443375	0.0126432	0.00866278	0.0063957	0.00741882	0.0229708	0.0146794	0.00904275	0.010691	0.00295309	0.010855	0.0273201	0.0112221	0.0406208	0.0146794	0.010855	0.0152109	0.0273201	0.0790606	0.00601632	0.0183011	0.0171484	0.0065767	0.0127402	0.0250103	0.013226	0.00601632
K00605	gcvT, AMT; aminomethyltransferase [EC:2.1.2.10]	0.036444	0.0180869	0.0273484	0.0317812	0.0149239	0.0418243	0.0315466	0.0395119	0.0358016	0.0341288	0.0308517	0.0768722	0.0381634	0.0594532	0.013667	0.0249567	0.0299918	0.0406277	0.120893	0.0341639	0.0233103	0.0208743	0.0270298	0.0355191	0.0305245	0.0269175	0.0456079	0.0383431	0.0264151	0.0380117	0.00917696	0.0298968	0.0397268	0.0299058	0.0768722	0.0383431	0.0298968	0.0594532	0.0397268	0.120893	0.0164487	0.0257397	0.0476142	0.0267975	0.0332172	0.0354196	0.0256239	0.0164487
K00606	panB; 3-methyl-2-oxobutanoate hydroxymethyltransferase [EC:2.1.2.11]	0.135941	0.0926036	0.14515	0.136113	0.0405958	0.169313	0.16477	0.207635	0.165397	0.114265	0.141141	0.110588	0.126015	0.133263	0.0685987	0.126963	0.132543	0.141139	0.0833691	0.127917	0.135119	0.130019	0.0662652	0.135854	0.132372	0.138824	0.112257	0.122309	0.094153	0.0785603	0.0286218	0.11037	0.106485	0.102844	0.110588	0.122309	0.11037	0.133263	0.106485	0.0833691	0.0867643	0.0967336	0.121474	0.101518	0.122646	0.0773982	0.115081	0.0867643
K00609	pyrB, PYR2; aspartate carbamoyltransferase catalytic subunit [EC:2.1.3.2]	0.194647	0.197772	0.230073	0.251064	0.312871	0.211832	0.201756	0.188372	0.195969	0.208969	0.23895	0.182455	0.210718	0.176675	0.244142	0.253814	0.16508	0.196783	0.130721	0.242141	0.269796	0.245301	0.292816	0.197103	0.199867	0.224575	0.203655	0.172117	0.182078	0.169708	0.259102	0.175458	0.165392	0.169441	0.182455	0.172117	0.175458	0.176675	0.165392	0.130721	0.181202	0.180142	0.200258	0.190458	0.169694	0.187488	0.184866	0.181202
K00610	pyrI; aspartate carbamoyltransferase regulatory subunit	0.00762944	0.0239803	0.0261082	0.0469389	0.156684	0.0100803	0.00680614	0.00353672	0.00321389	0.00818473	0.0501539	0.0156703	0.0376296	0.00278056	0.0763508	0.0514772	0.00503469	0.00710245	0.0179372	0.0903612	0.0244267	0.062535	0.0304936	0.00766314	0.00763948	0.0205607	0.0145154	0.0056713	0.0149824	0.0193229	0.0897824	0.0110473	0.00893037	0.0196872	0.0156703	0.0056713	0.0110473	0.00278056	0.00893037	0.0179372	0.0434272	0.00233573	0.000391421	0.0097659	0.00858292	0.0408748	0.0071419	0.0434272
K00611	OTC, argF, argI; ornithine carbamoyltransferase [EC:2.1.3.3]	0.0472047	0.0856015	0.0413125	0.0540208	0.183259	0.0552085	0.0452908	0.0440716	0.0354552	0.0612947	0.0955972	0.0934245	0.0537119	0.0544767	0.155277	0.0484831	0.0418612	0.0365444	0.114488	0.0690333	0.036522	0.105794	0.162289	0.0360168	0.0506624	0.0732993	0.121946	0.0402812	0.0444603	0.0595202	0.202047	0.0722924	0.0445912	0.0535632	0.0934245	0.0402812	0.0722924	0.0544767	0.0445912	0.114488	0.0747148	0.0449824	0.0424689	0.0417819	0.0394552	0.11975	0.0446164	0.0747148
K00613	GATM; glycine amidinotransferase [EC:2.1.4.1]	0.00586188	0.00456714	0.00440683	0.00749193	0.0078298	0.00948849	0.00676527	0.00939703	0.0109583	0.00696567	0.00828528	0.00797216	0.00858832	0.019007	0.0036713	0.00622911	0.0063298	0.00427883	0.00603432	0.0145454	0.00339846	0.00801195	0.000901068	0.00640523	0.00413833	0.00615375	0.0051483	0.00474399	0.00383887	0.00802484	0.00192465	0.00654229	0.00403062	0.0087496	0.00797216	0.00474399	0.00654229	0.019007	0.00403062	0.00603432	0.00315129	0.007142	0.0094622	0.004579	0.00641496	0.00465486	0.0038099	0.00315129
K00615	E2.2.1.1, tktA, tktB; transketolase [EC:2.2.1.1]	0.189161	0.181263	0.221091	0.185065	0.105411	0.183353	0.172478	0.190642	0.172793	0.210363	0.162329	0.139429	0.197207	0.184575	0.157924	0.191014	0.192348	0.200082	0.151176	0.205081	0.16654	0.237201	0.186973	0.206703	0.204428	0.198832	0.146337	0.211661	0.186708	0.193867	0.144186	0.194469	0.182201	0.181886	0.139429	0.211661	0.194469	0.184575	0.182201	0.151176	0.173245	0.172744	0.160439	0.167799	0.210371	0.170916	0.191077	0.173245
K00616	E2.2.1.2, talA, talB; transaldolase [EC:2.2.1.2]	0.0616526	0.0402001	0.0604323	0.0462344	0.0220552	0.0637526	0.0565378	0.0749088	0.0564434	0.0604846	0.0691606	0.0527031	0.0520463	0.0720267	0.0316893	0.0285315	0.0512068	0.0655181	0.0824682	0.0658911	0.0308653	0.0601894	0.0701644	0.060187	0.0612184	0.0572617	0.0646018	0.0435405	0.0444561	0.0364279	0.0231699	0.0547883	0.0407814	0.0365131	0.0527031	0.0435405	0.0547883	0.0720267	0.0407814	0.0824682	0.0324476	0.0321794	0.0538201	0.0402151	0.0382298	0.0414844	0.0332353	0.0324476
K00619	argA; amino-acid N-acetyltransferase [EC:2.3.1.1]	0	0	0.00027624	0	0.000883631	0.000418938	0	0.000138939	0.000414462	0.00140663	0.000183941	0.00282747	0	0.0019322	0	0.000126079	0.00025843	0	0.000697234	0.000372008	0	0.000522242	0.000299414	0	0	0.000708876	0.00350704	0.00012201	0	0	0	0.000294309	0.000265959	0.00295318	0.00282747	0.00012201	0.000294309	0.0019322	0.000265959	0.000697234	0.00173512	0.000149541	0	0	0	0	0.000128766	0.00173512
K00620	argJ; glutamate N-acetyltransferase / amino-acid N-acetyltransferase [EC:2.3.1.35 2.3.1.1]	0.00796722	0.0155259	0.0103413	0.00967442	0.00294329	0.00689209	0.00961699	0.012062	0.0138379	0.0328538	0.00808054	0.0308256	0.0116029	0.0121891	0.0125748	0.00288022	0.0210282	0.0101311	0.0579899	0.0041475	0.00266513	0.00786964	0.0103585	0.0143595	0.00983209	0.011872	0.0269738	0.0129343	0.0111225	0.00431739	0.00600331	0.0208582	0.0307107	0.00819574	0.0308256	0.0129343	0.0208582	0.0121891	0.0307107	0.0579899	0.00621701	0.0188154	0.0117716	0.014146	0.013033	0.0220093	0.0155977	0.00621701
K00621	GNPNAT1, GNA1; glucosamine-phosphate N-acetyltransferase [EC:2.3.1.4]	0.00044395	0	0.000462279	0.000374154	0.000981812	0.000247992	0	0.000626179	0.000100399	0.00051672	0.00324337	0	0.0019365	0.000537935	0.000402174	0.00312981	0.000299237	0	8.10343e-05	0.0055567	0.000760534	0.00565084	0.00337615	0.000444575	0.00029464	0.00178851	0	0.00121658	0	0.000378486	0.00027719	0.000321687	0.00223265	0.00167369	0	0.00121658	0.000321687	0.000537935	0.00223265	8.10343e-05	0.000482455	0	0	0	0	0	0	0.000482455
K00625	E2.3.1.8, pta; phosphate acetyltransferase [EC:2.3.1.8]	0.0212803	0.0213763	0.0209333	0.0100182	0.00575274	0.0334414	0.0307139	0.047575	0.0358858	0.0112679	0.0338152	0.00548847	0.0196008	0.0179293	0.0125157	0.0111003	0.030748	0.0225067	0.00679745	0.0114803	0.0116061	0.00844845	0.00150978	0.0210307	0.0253967	0.0136065	0.00810584	0.0172885	0.0157171	0.0178691	0.0107502	0.0181884	0.00962293	0.016925	0.00548847	0.0172885	0.0181884	0.0179293	0.00962293	0.00679745	0.012945	0.02285	0.0195908	0.0219117	0.0125202	0.0135839	0.0210076	0.012945
K00626	ACAT, atoB; acetyl-CoA C-acetyltransferase [EC:2.3.1.9]	0.490592	0.616163	0.438217	0.435472	0.589664	0.408529	0.422455	0.378361	0.386858	0.438049	0.416624	0.368698	0.466712	0.504017	0.688203	0.413265	0.454622	0.47779	0.418211	0.371399	0.449887	0.442049	0.349617	0.504871	0.460387	0.389541	0.383722	0.506098	0.564486	0.471594	0.879624	0.538208	0.565245	0.588419	0.368698	0.506098	0.538208	0.504017	0.565245	0.418211	0.718436	0.521975	0.365267	0.618107	0.541301	0.648096	0.54171	0.718436
K00627	DLAT, aceF, pdhC; pyruvate dehydrogenase E2 component (dihydrolipoamide acetyltransferase) [EC:2.3.1.12]	0.0249279	0.0191354	0.0232874	0.0347244	0.0237172	0.0295423	0.0285433	0.0217908	0.0241044	0.0138327	0.0194514	0.0645161	0.0215839	0.0422197	0.0158988	0.0253435	0.01946	0.0363834	0.0937539	0.0313996	0.0251686	0.0229418	0.022218	0.0286787	0.018694	0.0205546	0.0400033	0.033756	0.0375054	0.0566823	0.0194111	0.0140012	0.0315282	0.033802	0.0645161	0.033756	0.0140012	0.0422197	0.0315282	0.0937539	0.0250621	0.0227617	0.0292472	0.0199055	0.0300787	0.0265396	0.0220983	0.0250621
K00631	plsB; glycerol-3-phosphate O-acyltransferase [EC:2.3.1.15]	0.00444383	0.00373541	0.00698579	0.00230647	0	0.00638266	0.00525925	0.0056577	0.00387787	0.00242867	0.00406654	0.0395621	0.00309486	0.00613645	0.00300458	0.00261916	0.00196126	0.00621741	0.100589	0.00334014	0.00215829	0.00310586	0.000499769	0.00356991	0.0056542	0.00268121	0.000488936	0.0061432	0.00336642	0.014305	0.00186489	0.00386661	0.0609584	0.00687766	0.0395621	0.0061432	0.00386661	0.00613645	0.0609584	0.100589	0.000586903	0.00138314	0.00129871	0.00221581	0.00868435	0.0379175	0.00862865	0.000586903
K00632	fadA, fadI; acetyl-CoA acyltransferase [EC:2.3.1.16]	0.0818921	0.0529107	0.0594578	0.0517893	0.0291481	0.0691193	0.0697176	0.0717181	0.0671528	0.0433863	0.0664265	0.080477	0.0526388	0.0752205	0.0430961	0.0566808	0.0672376	0.0697304	0.127418	0.0551528	0.0401954	0.041995	0.0950502	0.0761852	0.0605813	0.0470049	0.0646644	0.0850667	0.0659788	0.0800736	0.0446358	0.0665348	0.0663775	0.0650925	0.080477	0.0850667	0.0665348	0.0752205	0.0663775	0.127418	0.0680258	0.0578849	0.0615428	0.0716018	0.073046	0.0826998	0.0635253	0.0680258
K00634	ptb; phosphate butyryltransferase [EC:2.3.1.19]	0	0	0	0	0	0	0	0	0	0	0	0	0	0	0	0	0	0	0	0	0	0	0	0	0	0	0	0	0	0	0	0	0	0	0	0	0	0	0	0	0	0	0	0	0.00129822	0	0	0
K00635	tgs, wax-dgat; diacylglycerol O-acyltransferase / wax synthase [EC:2.3.1.20 2.3.1.75]	0.0102056	0.00684361	0.00880185	0.00875394	0.000649662	0.0102753	0.00716618	0.00867991	0.00872307	0.00537501	0.00679775	0.00955557	0.00603204	0.00956443	0.00298178	0.00332267	0.00866727	0.0096644	0.0390134	0.00294276	0.00454116	0.00469717	0	0.00842462	0.00838564	0.00641993	0.000692393	0.00851679	0.00626885	0.00560613	0.000506173	0.00466646	0.0326839	0.00479176	0.00955557	0.00851679	0.00466646	0.00956443	0.0326839	0.0390134	0.00258854	0.00341605	0.00246045	0.00397684	0.00757862	0.0249664	0.0107787	0.00258854
K00639	kbl, GCAT; glycine C-acetyltransferase [EC:2.3.1.29]	0.132041	0.0900698	0.0755578	0.0503998	0.0334866	0.134921	0.118298	0.13654	0.115927	0.070379	0.121463	0.0550551	0.0534648	0.145583	0.0645534	0.0368624	0.107159	0.142037	0.0920218	0.0388956	0.0380015	0.0582788	0.042642	0.139186	0.133195	0.0780747	0.0584023	0.122736	0.0832731	0.0807054	0.0327413	0.101455	0.0702786	0.0684323	0.0550551	0.122736	0.101455	0.145583	0.0702786	0.0920218	0.0637337	0.0653641	0.114977	0.0787451	0.0754665	0.078714	0.0876308	0.0637337
K00640	cysE; serine O-acetyltransferase [EC:2.3.1.30]	0.0263248	0.0401039	0.0279207	0.0254198	0.0117066	0.035841	0.030055	0.0340221	0.0388971	0.0532112	0.029176	0.0378373	0.0268453	0.034336	0.0243337	0.0152973	0.0422734	0.0304883	0.0674125	0.016115	0.0118101	0.0199793	0.0440627	0.0345747	0.0337906	0.0258566	0.0434257	0.0323917	0.0242477	0.0163349	0.0133729	0.0357352	0.0324748	0.0192577	0.0378373	0.0323917	0.0357352	0.034336	0.0324748	0.0674125	0.0225867	0.0339166	0.0226686	0.0280413	0.0242351	0.0326158	0.0320284	0.0225867
K00641	metX; homoserine O-acetyltransferase/O-succinyltransferase [EC:2.3.1.31 2.3.1.46]	0.034901	0.0397397	0.0334757	0.0302594	0.012214	0.0379704	0.036785	0.0504254	0.0576266	0.0673736	0.0363395	0.0402944	0.0503329	0.0281054	0.0369636	0.030582	0.0655158	0.0387987	0.0654901	0.0253516	0.0265792	0.0254192	0.0270614	0.0431835	0.039785	0.0557117	0.0367162	0.0391073	0.0391068	0.0357609	0.0240117	0.0518591	0.0534723	0.0390803	0.0402944	0.0391073	0.0518591	0.0281054	0.0534723	0.0654901	0.0335667	0.0388959	0.0216402	0.0471854	0.0438342	0.0464257	0.0430664	0.0335667
K00643	E2.3.1.37, ALAS; 5-aminolevulinate synthase [EC:2.3.1.37]	0.0265053	0.0339109	0.0290291	0.022258	0.016051	0.0175998	0.0245183	0.0185234	0.0310377	0.0405954	0.0144019	0.0234875	0.0367938	0.0573356	0.0209128	0.0176492	0.0382656	0.028884	0.0136884	0.0230727	0.0185539	0.0157214	0.00425296	0.0369957	0.0218169	0.0232008	0.02311	0.0411886	0.0512244	0.0397676	0.0314222	0.0283576	0.0372489	0.0494715	0.0234875	0.0411886	0.0283576	0.0573356	0.0372489	0.0136884	0.0325207	0.0393808	0.0264425	0.03924	0.0449791	0.0279032	0.0361719	0.0325207
K00645	fabD, MCAT, MCT1; [acyl-carrier-protein] S-malonyltransferase [EC:2.3.1.39]	0.0473094	0.0306442	0.0252911	0.015241	0.0104446	0.0518616	0.0433169	0.0644027	0.0549318	0.0395755	0.0565237	0.037278	0.0185669	0.0811085	0.0157536	0.003706	0.051364	0.0603169	0.0807646	0.00716628	0.00840846	0.0176302	0.0216952	0.0541725	0.0523063	0.0399222	0.0391009	0.04575	0.0326078	0.0248364	0.00882598	0.0393889	0.0271678	0.0252115	0.037278	0.04575	0.0393889	0.0811085	0.0271678	0.0807646	0.0173346	0.0217955	0.0494661	0.0294133	0.0277837	0.0402706	0.0312372	0.0173346
K00647	fabB; 3-oxoacyl-[acyl-carrier-protein] synthase I [EC:2.3.1.41]	0.0457906	0.0464739	0.0393787	0.0413087	0.0411422	0.033665	0.041122	0.0367934	0.0406665	0.041656	0.0256894	0.0800325	0.0555108	0.0721563	0.0277069	0.0354547	0.0530605	0.0483859	0.0988039	0.0414879	0.0385866	0.0320031	0.0283623	0.0540891	0.0345237	0.0339689	0.050072	0.0590028	0.0500087	0.0527927	0.0206083	0.0414389	0.0609598	0.0423138	0.0800325	0.0590028	0.0414389	0.0721563	0.0609598	0.0988039	0.029985	0.0559937	0.0420438	0.0399633	0.0555381	0.0473253	0.0501143	0.029985
K00648	fabH; 3-oxoacyl-[acyl-carrier-protein] synthase III [EC:2.3.1.180]	0.0894337	0.0607527	0.0615952	0.0506376	0.0243722	0.0942215	0.0809355	0.0981707	0.0916409	0.0962821	0.0810587	0.0494299	0.0614741	0.111446	0.0446094	0.0354968	0.0872538	0.0921466	0.097765	0.0540329	0.0234168	0.0363491	0.0496032	0.10423	0.0901427	0.0822607	0.0760308	0.0945966	0.0722983	0.0594074	0.0243363	0.0706156	0.0413337	0.0506743	0.0494299	0.0945966	0.0706156	0.111446	0.0413337	0.097765	0.035379	0.0511219	0.0595655	0.0612801	0.0637842	0.0503329	0.0692868	0.035379
K00651	metA; homoserine O-succinyltransferase/O-acetyltransferase [EC:2.3.1.46 2.3.1.31]	0.00575267	0.00303796	0.00422824	0.00285604	0.00512453	0.00569763	0.00439459	0.00461161	0.00341778	0.00141783	0.00765835	0.0217635	0.00587761	0.0227402	0.000868246	0.000751751	0.00283287	0.00700576	0.00625605	0.00731251	0.000990435	0.00390634	0.00443465	0.00645753	0.00394796	0.00377128	0.0123266	0.00495844	0.0046987	0.0059349	0.000958751	0.000583295	0.0024835	0.00516474	0.0217635	0.00495844	0.000583295	0.0227402	0.0024835	0.00625605	0.00207232	0.00519493	0.0138272	0.00338162	0.00261522	0.00121129	0.00236589	0.00207232
K00652	bioF; 8-amino-7-oxononanoate synthase [EC:2.3.1.47]	0.00194327	0.00127411	0.00268846	0.00195819	0.00319766	0.00291652	0.00292565	0.00259484	0.00252418	0.00166821	0.00277631	0.019617	0.00603265	0.012009	0.00127089	0.00425531	0.00291418	0.00134133	0.048079	0.00761399	0.00289533	0.00375006	0.00747513	0.00120159	0.00258814	0.00221607	0.00698462	0.00289162	0.00332961	0.00218681	0.000911133	0.00380975	0.0146772	0.00655364	0.019617	0.00289162	0.00380975	0.012009	0.0146772	0.048079	0.00174687	0.00309091	0.00667851	0.00284571	0.00513015	0.0192763	0.00254394	0.00174687
K00655	plsC; 1-acyl-sn-glycerol-3-phosphate acyltransferase [EC:2.3.1.51]	0.0123455	0.0224929	0.0122659	0.00839673	0.0130234	0.0105667	0.00913549	0.0133767	0.0146137	0.0275889	0.0126989	0.0154814	0.0140985	0.0166613	0.0230717	0.00418483	0.0162695	0.0100647	0.0118483	0.00663105	0.00308984	0.0157813	0.00668	0.0163188	0.0166109	0.0151412	0.00541721	0.0222553	0.0139804	0.0104016	0.00881539	0.021895	0.0130076	0.0103524	0.0154814	0.0222553	0.021895	0.0166613	0.0130076	0.0118483	0.0156688	0.017255	0.00922022	0.0232906	0.0165405	0.0227276	0.0184952	0.0156688
K00656	E2.3.1.54, pflD; formate C-acetyltransferase [EC:2.3.1.54]	0.00924748	0.0132387	0.00998292	0.00445996	0.00776586	0.0168732	0.0122268	0.0305263	0.0143828	0.0129084	0.0195765	0.00458405	0.00639016	0.010334	0.017653	0.00424027	0.0149278	0.0083562	0.00646447	0.00981604	0.00517656	0.00677941	0.00411256	0.01137	0.0149258	0.00848512	0.0134645	0.00852835	0.0141634	0.00636118	0.0144379	0.00783268	0.00557999	0.0047327	0.00458405	0.00852835	0.00783268	0.010334	0.00557999	0.00646447	0.00880942	0.0101939	0.0141585	0.0112402	0.00356366	0.00955889	0.00871981	0.00880942
K00657	speG, SAT; diamine N-acetyltransferase [EC:2.3.1.57]	0	0	0	0	0	0	0	0	0.00058633	0	0	0.0010458	0	0.000947619	0	0	0	0	0.00373405	0	0	0	0	0	0	0	0	0.000917513	0	0	0	0	0	0	0.0010458	0.000917513	0	0.000947619	0	0.00373405	0	0	0	0	0	0	0	0
K00658	DLST, sucB; 2-oxoglutarate dehydrogenase E2 component (dihydrolipoamide succinyltransferase) [EC:2.3.1.61]	0.0898767	0.0499325	0.0611562	0.0545608	0.0297804	0.0756803	0.0643711	0.0825225	0.0730126	0.0412358	0.0740707	0.0775447	0.0553408	0.11436	0.0243191	0.0480692	0.0667617	0.0950838	0.111037	0.0487843	0.0496907	0.0373012	0.0610166	0.0883267	0.0723562	0.0495706	0.0879603	0.0771888	0.0698814	0.0625212	0.0196396	0.0539467	0.0512663	0.0524661	0.0775447	0.0771888	0.0539467	0.11436	0.0512663	0.111037	0.0356723	0.0440725	0.0631441	0.050102	0.0578677	0.0511692	0.0487016	0.0356723
K00672	ftr; formylmethanofuran--tetrahydromethanopterin N-formyltransferase [EC:2.3.1.101]	0.00755249	0.026269	0.0106086	0.00659217	0.159679	0.0134622	0.00626416	0.00860757	0.0109012	0.0266002	0.0424001	0.00884761	0.0119281	0.00347763	0.051253	0.00265995	0.015249	0.00770752	0.0165924	0.00528155	0.00239942	0.0294033	0.00365392	0.0127205	0.0117665	0.0238122	0.00551413	0.0155401	0.00749897	0.00468975	0.0567264	0.0200639	0.0091956	0.00641905	0.00884761	0.0155401	0.0200639	0.00347763	0.0091956	0.0165924	0.0226742	0.0150543	0.00420189	0.0169804	0.00987232	0.0378166	0.017671	0.0226742
K00673	astA; arginine N-succinyltransferase [EC:2.3.1.109]	0.000256094	0	0.000400914	0.000721633	0.000156395	0.000376377	0.000590038	0.000693468	0.000361077	0.000112032	0.000879011	0.0259267	0.000867004	0.00686395	0	0.000140584	0.000191091	0	0.0514743	0.000206305	0.000191609	0.000655113	0	0.00038556	0.000319411	0.000354715	0.00192792	0.00335406	0.000662259	0.00529698	0	0	0.000434786	0.00182178	0.0259267	0.00335406	0	0.00686395	0.000434786	0.0514743	0.000209206	0.000165863	0	0	0.000741879	0.000657867	0.00014282	0.000209206
K00674	dapD; 2,3,4,5-tetrahydropyridine-2,6-dicarboxylate N-succinyltransferase [EC:2.3.1.117]	0.103357	0.0771966	0.110844	0.0943319	0.0414904	0.116244	0.114768	0.112952	0.116035	0.139839	0.105322	0.0832989	0.0769178	0.123957	0.0822505	0.0751386	0.105588	0.124971	0.0968016	0.0611031	0.0826212	0.101675	0.0700593	0.106961	0.116095	0.124512	0.094671	0.102798	0.107615	0.104936	0.0394302	0.0999346	0.0744986	0.0846491	0.0832989	0.102798	0.0999346	0.123957	0.0744986	0.0968016	0.0773146	0.0693828	0.0912165	0.0904651	0.0937217	0.0624976	0.0966111	0.0773146
K00677	lpxA; UDP-N-acetylglucosamine acyltransferase [EC:2.3.1.129]	0.0261377	0.0182152	0.0189794	0.0130211	0.00435291	0.039045	0.029582	0.0479362	0.0335152	0.0414714	0.0294352	0.0419556	0.0169155	0.0371399	0.00996714	0.0080565	0.0329844	0.0246377	0.0660047	0.0070245	0.00527892	0.0191332	0.0271865	0.0336189	0.0309371	0.0376293	0.0494146	0.022633	0.0163406	0.0192866	0.0114022	0.0302068	0.0198039	0.012616	0.0419556	0.022633	0.0302068	0.0371399	0.0198039	0.0660047	0.00633875	0.0115233	0.0169637	0.0111482	0.0169091	0.0313473	0.0178865	0.00633875
K00681	ggt; gamma-glutamyltranspeptidase / glutathione hydrolase [EC:2.3.2.2 3.4.19.13]	0.0338585	0.0174754	0.0324865	0.0334494	0.0220343	0.0292851	0.0287365	0.0280638	0.0242349	0.0190495	0.0295644	0.0443848	0.0308523	0.0392061	0.0124715	0.035127	0.0236358	0.0267984	0.0574796	0.0396418	0.0304841	0.0516864	0.018111	0.0253729	0.0255827	0.0223603	0.0268931	0.0277242	0.0252777	0.0242345	0.0156844	0.0206143	0.0271612	0.019046	0.0443848	0.0277242	0.0206143	0.0392061	0.0271612	0.0574796	0.0218944	0.019269	0.0262428	0.0230119	0.0204278	0.02938	0.0220408	0.0218944
K00688	PYG, glgP; glycogen phosphorylase [EC:2.4.1.1]	0.0543675	0.0454895	0.0360904	0.0204725	0.0484397	0.0705633	0.069013	0.0991108	0.0820125	0.056136	0.0919947	0.0551012	0.0225151	0.0345636	0.0345504	0.0181354	0.0592397	0.0397178	0.0412616	0.0172995	0.028322	0.058022	0.086374	0.043541	0.0650291	0.0596929	0.0837541	0.0373382	0.0234801	0.0270758	0.0163124	0.0521126	0.0353008	0.0277229	0.0551012	0.0373382	0.0521126	0.0345636	0.0353008	0.0412616	0.025798	0.055317	0.0458046	0.0494991	0.0301469	0.035607	0.0533352	0.025798
K00690	E2.4.1.7; sucrose phosphorylase [EC:2.4.1.7]	0.0074011	0.00722798	0.00641085	0.00322448	0.000334454	0.00741149	0.00694851	0.00503872	0.00476205	0.0019802	0.00993688	0.00216372	0.00181337	0.0107378	0.00195323	0.000751825	0.00440462	0.00854903	0.00164496	0.000952531	0.00152035	0.00244175	0	0.00579192	0.00756109	0.00291003	0	0.00504945	0.00516411	0.00264402	0	0.00363025	0.000437468	0.0016422	0.00216372	0.00504945	0.00363025	0.0107378	0.000437468	0.00164496	0.00365117	0.00722858	0.0115782	0.00393575	0.00314502	0.00110064	0.00279023	0.00365117
K00691	mapA; maltose phosphorylase [EC:2.4.1.8]	0.00599345	0.00088358	0.00324699	0.00148201	0.000398594	0.00461819	0.00409843	0.00346269	0.0042864	0.000868253	0.00342623	0.00454356	0.00140366	0.00465919	0	0.00146389	0.00078818	0.00890564	0.00821356	0.00196556	0.000702266	0.00321244	0	0.00578027	0.00479029	0.0026938	0.000267764	0.00706624	0.00550412	0.00597045	0	0.000945554	0.00173105	0.00199318	0.00454356	0.00706624	0.000945554	0.00465919	0.00173105	0.00821356	0.000946504	0.00118539	0.000796408	0.00180096	0.00457577	0.00206091	0.00127872	0.000946504
K00692	sacB; levansucrase [EC:2.4.1.10]	0	0	0	0	0	0	0	0	0	0	0	0.000990133	0	0	0	0	0	0	0.000125862	0	0	0	0	0	0	0	0	0	0	0	0	0	0	0	0.000990133	0	0	0	0	0.000125862	0	0	0	0	0	0	0	0
K00694	bcsA; cellulose synthase (UDP-forming) [EC:2.4.1.12]	0.00018873	0.000476566	0	0	0.000115256	0	0	2.29128e-05	0	0	5.2278e-05	0.000164149	0.000132933	0.00199499	0	0	0.000140218	0.000677574	6.32674e-05	0.00448389	0	0.000489265	0.00935149	0.000378855	0	0.000121549	0.00348947	8.04836e-05	0.000691528	0	0	0	0.000264552	0.000433275	0.000164149	8.04836e-05	0	0.00199499	0.000264552	6.32674e-05	0.000199216	0.00131126	0.00465948	7.72388e-05	8.65478e-05	0.000285888	0.000441882	0.000199216
K00695	SUS; sucrose synthase [EC:2.4.1.13]	0.000259928	0.00107711	0	0.000308993	0	0.000102401	0.00110953	7.33725e-05	0	0.000213365	0.000167407	0.00050039	0	0	0.000166066	0.000267741	0.000279223	0.000246085	0.000533597	0	0	0	0	0	0.000243327	0.000526982	0	0.00039548	0	0	0	0	0.000149702	0	0.00050039	0.00039548	0	0	0.000149702	0.000533597	0	0	0.000175788	0.000263629	0.000397841	0	0	0
K00696	E2.4.1.14; sucrose-phosphate synthase [EC:2.4.1.14]	0.00097863	0.00174444	0.00243599	0.0016659	0	0.00380907	0.00123191	0.00400594	0.00121938	0.000529692	0.00312328	0.000869787	0.00124075	0.00345624	0.000583697	0.000491985	0.000345266	0.000975269	0.000449719	0.000223869	0.000971234	0.000469439	0.000277398	0.000401451	0.0015255	0.00183827	0.001384	0.000669135	0.000675501	0.00115535	0.000163972	0.000729867	0.000150906	0.000182717	0.000869787	0.000669135	0.000729867	0.00345624	0.000150906	0.000449719	0.000625921	0.00257762	0.00695443	0.000732824	0.00129577	0.000790506	0.00165647	0.000625921
K00697	otsA; trehalose 6-phosphate synthase [EC:2.4.1.15 2.4.1.347]	0.00855431	0.0128655	0.0090038	0.00646375	0.000989082	0.0045832	0.00722267	0.00622293	0.0120242	0.0237851	0.00387211	0.00488721	0.0138485	0.00329018	0.00952876	0.0025601	0.0199659	0.00830464	0.00417571	0.00523351	0.00276449	0.00478942	0.0199331	0.0118101	0.0094791	0.0099022	0.0113701	0.0157635	0.00657353	0.0022302	0.00361049	0.0125097	0.0105486	0.00434255	0.00488721	0.0157635	0.0125097	0.00329018	0.0105486	0.00417571	0.00749478	0.0188854	0.00694155	0.0142574	0.0107706	0.0128975	0.0162339	0.00749478
K00700	GBE1, glgB; 1,4-alpha-glucan branching enzyme [EC:2.4.1.18]	0.0444378	0.0374018	0.0337696	0.0385448	0.0324118	0.0384459	0.0356859	0.0315064	0.036129	0.0290432	0.0379752	0.0521061	0.0322981	0.0417416	0.0263214	0.0464532	0.0390958	0.0459185	0.0216114	0.0334949	0.0460129	0.0288453	0.0967533	0.0426203	0.0383651	0.0340217	0.0585345	0.0391307	0.0326082	0.0364158	0.0272187	0.0345143	0.0337692	0.0354159	0.0521061	0.0391307	0.0345143	0.0417416	0.0337692	0.0216114	0.0322179	0.0454534	0.0512019	0.0395102	0.0419437	0.0319978	0.0371717	0.0322179
K00702	E2.4.1.20; cellobiose phosphorylase [EC:2.4.1.20]	0.0355222	0.0190231	0.0144779	0.0080519	0.0148861	0.0324236	0.0278884	0.047532	0.0337316	0.0252547	0.0354599	0.00267537	0.00989125	0.0360206	0.0135156	0.00316217	0.0275635	0.025	0.00411754	0.00431999	0.00373028	0.0174566	0.00133137	0.0323042	0.032075	0.0136532	0.002529	0.0243708	0.0151698	0.00820513	0.00344486	0.0270677	0.00830184	0.00638418	0.00267537	0.0243708	0.0270677	0.0360206	0.00830184	0.00411754	0.0106023	0.00775383	0.0364597	0.0191153	0.0109895	0.0120627	0.0208451	0.0106023
K00703	glgA; starch synthase [EC:2.4.1.21]	0.0279006	0.0127128	0.0155902	0.0114961	0.00243227	0.0287483	0.0212703	0.026352	0.0238638	0.0163907	0.0202885	0.015572	0.00974061	0.0293361	0.00762597	0.00451799	0.0185072	0.0316596	0.0244788	0.00721639	0.00764212	0.00960831	0.0060605	0.0328402	0.026288	0.0192263	0.0124197	0.0222816	0.00895645	0.0131925	0.00374045	0.0215151	0.00978783	0.0143195	0.015572	0.0222816	0.0215151	0.0293361	0.00978783	0.0244788	0.008647	0.0066622	0.0247576	0.0149535	0.0118505	0.0139754	0.0202486	0.008647
K00705	malQ; 4-alpha-glucanotransferase [EC:2.4.1.25]	0.00127723	0.000716873	0.000950149	0.00107508	0.000243201	0.000483859	0.000647362	0.00156134	0.000517153	0.00217776	0.000980546	0.00193635	0.000991038	0.00429218	0.00165473	0.00181115	0.000323504	0.000262316	0.000841949	0.00283934	0.00151347	0.00106716	0.0110281	0.00101968	0.000418681	0.000493399	0.000336898	0.00064885	0.00191626	0.00437649	0	0.00124064	0.000403229	0.000710814	0.00193635	0.00064885	0.00124064	0.00429218	0.000403229	0.000841949	0.00128563	0.00271794	0.00343535	0.00184059	0.00141563	0.00177201	0.000387289	0.00128563
K00721	DPM1; dolichol-phosphate mannosyltransferase [EC:2.4.1.83]	0.0147961	0.0067905	0.00978279	0.00585447	0.00214446	0.0155303	0.00927953	0.0181856	0.0110719	0.0143843	0.0156601	0.00817657	0.0100649	0.0188443	0.00720671	0.00844393	0.00899137	0.011565	0.0118544	0.00676704	0.00555549	0.0116506	0.0136434	0.0130261	0.0131526	0.0102494	0.0118514	0.0139517	0.00852927	0.00172286	0.000936711	0.00728418	0.00473095	0.00439689	0.00817657	0.0139517	0.00728418	0.0188443	0.00473095	0.0118544	0.00381728	0.00259764	0.00820465	0.00729508	0.0068188	0.0060712	0.00827257	0.00381728
K00728	POMT, pmt; dolichyl-phosphate-mannose-protein mannosyltransferase [EC:2.4.1.109]	0	0	0	0	0.000205495	0	0	0	0	0	0	0	0	0	0	0	0	0	0	0	0	0	0.0118129	0	0	0	0	0	0	0	0	0	0	0	0	0	0	0	0	0	0	0	0	0	0	0	0	0
K00748	lpxB; lipid-A-disaccharide synthase [EC:2.4.1.182]	0.00662098	0.00298845	0.0018674	0.00169178	0.00112095	0.00615597	0.00567555	0.00799078	0.00586141	0.0121055	0.00507666	0.0264891	0.00278188	0.0126207	0.0028993	0.000260426	0.00552405	0.00751852	0.0636835	0.00276654	0.000218105	0.00341896	0.00481339	0.00482687	0.00375804	0.0193629	0.00119609	0.00635087	0.00374092	0.0109682	0.00193712	0.00739198	0.00898508	0.00333942	0.0264891	0.00635087	0.00739198	0.0126207	0.00898508	0.0636835	0.00237995	0.00595128	0.00955241	0.00161045	0.00470953	0.0164459	0.00576106	0.00237995
K00756	pdp; pyrimidine-nucleoside phosphorylase [EC:2.4.2.2]	0.00153102	0.000224359	0.00209862	0.00295136	0.00437204	0.00157683	0.00273085	0.00163693	0.00224494	0.0016277	0.0029833	0.00174444	0.00326327	0.00120399	0.00154007	0.00360618	0.00201199	0.00104084	0.00503063	0.00194979	0.00482161	0.00199596	0.000253763	0.00185119	0.00254063	0.00256897	0.00126612	0.00238451	0.00148756	0.00264195	0.00283306	0.00159032	0.00310156	0.00243818	0.00174444	0.00238451	0.00159032	0.00120399	0.00310156	0.00503063	0.00189757	0.00341325	0.00191476	0.000882582	0.0022283	0.00158091	0.00142104	0.00189757
K00757	udp, UPP; uridine phosphorylase [EC:2.4.2.3]	0.00644774	0.00661213	0.00275127	0.00185016	0.000468779	0.00911406	0.00595287	0.0209518	0.0126374	0.00236919	0.0106973	0.00549543	0.00254019	0.00602843	0.00449969	0.000363801	0.00961692	0.0028735	0.00462542	0.000705788	0.00203764	0.00249554	0.000479025	0.00432559	0.00799974	0.00313817	0.00123442	0.00457064	0.00123272	0.00547417	0.00200772	0.00450258	0.00154452	0.00327281	0.00549543	0.00457064	0.00450258	0.00602843	0.00154452	0.00462542	0.00431729	0.0029371	0.00221078	0.00616901	0.00164773	0.00240045	0.00839074	0.00431729
K00758	deoA, TYMP; thymidine phosphorylase [EC:2.4.2.4]	0.011003	0.00841474	0.00940589	0.00975334	0.00774309	0.0111713	0.0159887	0.0114512	0.0113537	0.004734	0.0110254	0.0122145	0.0113139	0.0165701	0.00516491	0.0073497	0.0126657	0.0144081	0.00677515	0.0149141	0.00679353	0.00925836	0.00436977	0.0110645	0.0140523	0.00848132	0.00654343	0.0112608	0.0152006	0.0168129	0.00401542	0.00833432	0.00951282	0.0153499	0.0122145	0.0112608	0.00833432	0.0165701	0.00951282	0.00677515	0.0079099	0.00646147	0.00698091	0.00904216	0.0183042	0.00538542	0.00908844	0.0079099
K00759	APRT, apt; adenine phosphoribosyltransferase [EC:2.4.2.7]	0.0408672	0.062208	0.0459783	0.0343375	0.186278	0.0567188	0.042406	0.0625404	0.0584354	0.0568008	0.0810257	0.0500194	0.0420304	0.0389853	0.0773748	0.026783	0.0602746	0.0379528	0.0715537	0.0387603	0.0267093	0.0694072	0.0504518	0.0428845	0.0472195	0.0645538	0.0706925	0.0388538	0.0380151	0.029906	0.0852991	0.0619979	0.0332444	0.028491	0.0500194	0.0388538	0.0619979	0.0389853	0.0332444	0.0715537	0.0397511	0.0378247	0.0395339	0.0425976	0.0379735	0.0713957	0.0423812	0.0397511
K00760	hprT, hpt, HPRT1; hypoxanthine phosphoribosyltransferase [EC:2.4.2.8]	0.00408137	0.00148151	0.00292026	0.00336385	0.00413946	0.00683077	0.00649149	0.00591894	0.00439516	0.00122839	0.0055004	0.0212401	0.00455221	0.0228164	0.00150478	0.00210207	0.00456919	0.00740208	0.0271889	0.00694132	0.00155311	0.00336022	0.0144821	0.00386199	0.00258292	0.00445234	0.0375234	0.00450223	0.00809248	0.00512571	0.00107808	0.00227296	0.00965508	0.00450496	0.0212401	0.00450223	0.00227296	0.0228164	0.00965508	0.0271889	0.00229239	0.00441325	0.00475595	0.00117255	0.00496687	0.00999606	0.00292954	0.00229239
K00761	upp, UPRT; uracil phosphoribosyltransferase [EC:2.4.2.9]	0.00917733	0.00367785	0.00740064	0.00986198	0.0121731	0.0187381	0.0147457	0.0241094	0.00906794	0.0096405	0.0165034	0.0374463	0.0118813	0.043876	0.0076883	0.00627013	0.00708899	0.0128266	0.0544895	0.00993198	0.00603325	0.00875881	0.0100136	0.0111029	0.0123962	0.00832752	0.0277159	0.0181152	0.014045	0.0139909	0.00336123	0.0079346	0.0172872	0.00843943	0.0374463	0.0181152	0.0079346	0.043876	0.0172872	0.0544895	0.00718417	0.0113009	0.0236666	0.00575818	0.0101271	0.0201241	0.0101923	0.00718417
K00762	pyrE; orotate phosphoribosyltransferase [EC:2.4.2.10]	0.0816084	0.0747647	0.0696983	0.0693062	0.118475	0.094339	0.0704378	0.099464	0.0886056	0.0866453	0.114732	0.0462774	0.0738325	0.0797383	0.0606391	0.0526275	0.0965175	0.0773553	0.0826084	0.0990672	0.0350698	0.0774408	0.0442159	0.0785554	0.0791982	0.0816374	0.0316932	0.0765838	0.0554893	0.0601637	0.0323079	0.0779809	0.0541785	0.0471118	0.0462774	0.0765838	0.0779809	0.0797383	0.0541785	0.0826084	0.0386113	0.0561393	0.0463932	0.0583748	0.0486285	0.0610464	0.0587525	0.0386113
K00763	pncB, NAPRT1; nicotinate phosphoribosyltransferase [EC:6.3.4.21]	0.00910112	0.0250068	0.00874636	0.00709745	0.166331	0.0286869	0.0120839	0.00995184	0.00542707	0.00755329	0.0481939	0.0388296	0.00530204	0.0315933	0.0820006	0.00278488	0.0082803	0.0122934	0.0646429	0.00847506	0.00319212	0.0359161	0.00750915	0.0112034	0.0144023	0.0233263	0.0173167	0.0168308	0.0120942	0.0123186	0.115488	0.0199032	0.0157331	0.00915759	0.0388296	0.0168308	0.0199032	0.0315933	0.0157331	0.0646429	0.0374442	0.00659281	0.00389393	0.00571469	0.00769473	0.0675613	0.00938781	0.0374442
K00764	purF, PPAT; amidophosphoribosyltransferase [EC:2.4.2.14]	0.178208	0.158938	0.16944	0.144499	0.121806	0.201589	0.186292	0.185659	0.174932	0.185159	0.18493	0.131003	0.162833	0.167862	0.155822	0.129485	0.184844	0.170938	0.148284	0.150077	0.127384	0.161781	0.167372	0.177339	0.186896	0.172995	0.160121	0.167919	0.121463	0.135431	0.117748	0.162223	0.121716	0.116146	0.131003	0.167919	0.162223	0.167862	0.121716	0.148284	0.124735	0.131788	0.176675	0.136937	0.12909	0.153974	0.145453	0.124735
K00765	hisG; ATP phosphoribosyltransferase [EC:2.4.2.17]	0.0671501	0.0833529	0.0863136	0.0781808	0.147228	0.0920857	0.0800061	0.112272	0.0896196	0.114983	0.125451	0.0831262	0.0873717	0.0639822	0.0989166	0.064264	0.0972554	0.0677448	0.0928455	0.0969083	0.0645177	0.131328	0.122747	0.0756863	0.0918598	0.101833	0.0910674	0.0698471	0.0669529	0.0687568	0.0640928	0.0819915	0.0734924	0.0735468	0.0831262	0.0698471	0.0819915	0.0639822	0.0734924	0.0928455	0.0756485	0.0703346	0.0668169	0.080325	0.064854	0.0932561	0.0766297	0.0756485
K00766	trpD; anthranilate phosphoribosyltransferase [EC:2.4.2.18]	0.0333142	0.0400162	0.0537692	0.0525417	0.155421	0.0454272	0.0327448	0.03901	0.0345159	0.0436555	0.0598577	0.0628924	0.0449486	0.0441587	0.0786287	0.0421021	0.0286918	0.0378634	0.0849839	0.0656884	0.0342423	0.0864585	0.0820136	0.0359909	0.0395831	0.0538681	0.0914164	0.0358701	0.0367581	0.0424364	0.0668949	0.0364863	0.0333581	0.0362955	0.0628924	0.0358701	0.0364863	0.0441587	0.0333581	0.0849839	0.0435822	0.0125241	0.0156263	0.0248138	0.0362828	0.0610298	0.0245459	0.0435822
K00767	nadC, QPRT; nicotinate-nucleotide pyrophosphorylase (carboxylating) [EC:2.4.2.19]	0.00923379	0.00488375	0.0101171	0.00555934	0.110291	0.0215541	0.00928286	0.0226491	0.0165747	0.0303145	0.0485898	0.0252545	0.00460967	0.0196712	0.0133597	0.00707136	0.0181514	0.0143178	0.0739806	0.00360344	0.00641489	0.033713	0.022078	0.0134758	0.0126444	0.048015	0.00881077	0.00880609	0.00694614	0.00686615	0.0144991	0.0152942	0.0193192	0.00884354	0.0252545	0.00880609	0.0152942	0.0196712	0.0193192	0.0739806	0.00670168	0.00443468	0.00572958	0.00550501	0.0110979	0.0269171	0.00612652	0.00670168
K00768	E2.4.2.21, cobU, cobT; nicotinate-nucleotide--dimethylbenzimidazole phosphoribosyltransferase [EC:2.4.2.21]	0.000698032	0.00109123	0.0012194	0.000307267	0	0.00169801	0.000803484	0.00179503	0.00161861	0.000925866	0.00179185	0.0047723	0.00226398	0.00532855	8.7197e-05	0	0.00235396	0.0017383	0.00580512	0.000412611	0.000371281	0.000498094	0	0.00202363	0.0011959	0.000611383	5.41621e-05	0.00270892	0.00183727	0.00466162	0.00188538	0.00373678	0.00600127	0.00412948	0.0047723	0.00270892	0.00373678	0.00532855	0.00600127	0.00580512	0.00378446	0.00291746	0.00528245	0.00378952	0.00141132	0.00639773	0.00377155	0.00378446
K00769	gpt; xanthine phosphoribosyltransferase [EC:2.4.2.22]	0.00635649	0.00763595	0.00520399	0.00615454	0.00509976	0.0119039	0.0119203	0.0111581	0.00781571	0.00586027	0.0126385	0.015274	0.0109518	0.0276676	0.0103745	0.00399555	0.00380428	0.00806033	0.00662153	0.00481602	0.00190963	0.00791725	0.00309151	0.00647524	0.00931863	0.00596554	0.00648783	0.00576636	0.0140313	0.00725345	0.0114881	0.00738505	0.00591895	0.00770815	0.015274	0.00576636	0.00738505	0.0276676	0.00591895	0.00662153	0.00671327	0.00664918	0.00618229	0.00444356	0.00701693	0.0165251	0.0019881	0.00671327
K00772	mtaP, MTAP; 5'-methylthioadenosine phosphorylase [EC:2.4.2.28]	0.019789	0.0233746	0.0341291	0.0252089	0.0105275	0.0222026	0.0180414	0.0296009	0.0349985	0.0347858	0.0236739	0.0276054	0.0474552	0.051104	0.0383312	0.0167607	0.0304658	0.0232848	0.0278372	0.0435224	0.0109198	0.0277135	0.0479923	0.0306725	0.0185475	0.0247154	0.0230598	0.0302905	0.031321	0.019143	0.0252948	0.0291205	0.0308489	0.0306674	0.0276054	0.0302905	0.0291205	0.051104	0.0308489	0.0278372	0.0359663	0.0297131	0.0211358	0.0273969	0.0364377	0.0373077	0.0266728	0.0359663
K00784	rnz; ribonuclease Z [EC:3.1.26.11]	0.00477024	0.00805563	0.0107131	0.0111843	0.139887	0.0167563	0.00431453	0.00585625	0.00607825	0.00652473	0.0412102	0.0132547	0.0118849	0.00722484	0.0208686	0.00918718	0.00520527	0.00599494	0.0292444	0.0146053	0.00608972	0.0409627	0.0320815	0.00906198	0.00375704	0.0198231	0.0155111	0.00519188	0.00487514	0.00554803	0.0187073	0.00717782	0.0131296	0.00896813	0.0132547	0.00519188	0.00717782	0.00722484	0.0131296	0.0292444	0.0177942	0.00555995	0.00742024	0.0111403	0.0122105	0.0240508	0.00502455	0.0177942
K00788	thiE; thiamine-phosphate pyrophosphorylase [EC:2.5.1.3]	0.000886251	0.000562815	0.000555023	0.000123875	0	0.000499571	0.000469537	0.000474392	0.000927232	0.000379789	0.00116553	0.0141824	0.000878106	0.00783081	0.000133152	0	7.63912e-05	0.000760753	0.0255504	0.00179569	0	0.000810946	0.00461002	0	0.000203343	0.000279606	0.0034929	0.00173948	0.00414653	0.00308623	0.000292093	0.00180424	0.00292917	0.00259097	0.0141824	0.00173948	0.00180424	0.00783081	0.00292917	0.0255504	0.000389675	0.00285425	0.00397403	0.00156849	0.00146396	0.00817765	0.00142203	0.000389675
K00789	metK; S-adenosylmethionine synthetase [EC:2.5.1.6]	0.310493	0.314673	0.284074	0.24528	0.354411	0.365272	0.354961	0.384849	0.364311	0.340708	0.33915	0.251473	0.264586	0.244866	0.343577	0.237137	0.322659	0.308592	0.175336	0.23798	0.276907	0.362756	0.298956	0.315338	0.354517	0.365223	0.27013	0.297794	0.250897	0.251454	0.287215	0.364337	0.293641	0.268491	0.251473	0.297794	0.364337	0.244866	0.293641	0.175336	0.286551	0.288521	0.316707	0.324442	0.281148	0.286706	0.308975	0.286551
K00790	murA; UDP-N-acetylglucosamine 1-carboxyvinyltransferase [EC:2.5.1.7]	0.0921778	0.0680399	0.075074	0.0728311	0.0370806	0.0934233	0.0904225	0.104494	0.0905749	0.109694	0.0886453	0.0771976	0.0730932	0.118764	0.0494868	0.0488543	0.113243	0.0908771	0.110667	0.0746863	0.0471887	0.0462157	0.0582145	0.0951879	0.0879027	0.0930922	0.0822136	0.100575	0.0871347	0.0671671	0.0499401	0.0904651	0.083039	0.0784484	0.0771976	0.100575	0.0904651	0.118764	0.083039	0.110667	0.0659876	0.0757882	0.0863771	0.075621	0.0885363	0.071937	0.0977004	0.0659876
K00791	miaA, TRIT1; tRNA dimethylallyltransferase [EC:2.5.1.75]	0.00243513	0.00328318	0.00395474	0.0028542	0	0.00248743	0.00183472	0.00208838	0.0011695	0.00217066	0.00140996	0.0153931	0.00176949	0.00636086	0.00107875	0.000145298	0.00328413	0.00259109	0.0306315	0.00523623	0.00183643	0.00347706	0.00369649	0.00170589	0.00214253	0.00137854	0.00154012	0.0026633	0.00385557	0.00266162	0	0.00354528	0.00249578	0.00200432	0.0153931	0.0026633	0.00354528	0.00636086	0.00249578	0.0306315	0.00197002	0.00488188	0.010579	0.000832055	0.000961783	0.00951084	0.00272327	0.00197002
K00793	ribE, RIB5; riboflavin synthase [EC:2.5.1.9]	0.0237693	0.019613	0.0335258	0.0263091	0.00310074	0.0195209	0.015614	0.0155151	0.0174327	0.0212062	0.0154454	0.0351541	0.0231922	0.0294763	0.0142275	0.0140703	0.0165378	0.0216324	0.0579535	0.0364051	0.0137298	0.0388841	0.0300717	0.0187496	0.0146481	0.0172599	0.023162	0.0138743	0.0173068	0.0160338	0.00427561	0.0127402	0.0303177	0.0114988	0.0351541	0.0138743	0.0127402	0.0294763	0.0303177	0.0579535	0.0120657	0.00671367	0.00497704	0.0134878	0.0181134	0.0187772	0.0121247	0.0120657
K00794	ribH, RIB4; 6,7-dimethyl-8-ribityllumazine synthase [EC:2.5.1.78]	0.0230012	0.027379	0.0347997	0.0316095	0.0105112	0.037898	0.0318702	0.0354723	0.0354448	0.0323957	0.0347943	0.0400596	0.0279249	0.0388605	0.0158824	0.0160986	0.0268129	0.0283951	0.0659722	0.0240764	0.0156025	0.0343167	0.018975	0.0327998	0.0341273	0.0383017	0.0177598	0.0250785	0.020617	0.0217111	0.00898142	0.0260125	0.0263804	0.0167508	0.0400596	0.0250785	0.0260125	0.0388605	0.0263804	0.0659722	0.0112143	0.020128	0.0210164	0.0147452	0.0237329	0.0305137	0.0206629	0.0112143
K00795	ispA; farnesyl diphosphate synthase [EC:2.5.1.1 2.5.1.10]	0.00468496	0.00258801	0.00300999	0.00730973	0.00278636	0.00619163	0.00482925	0.011626	0.00484022	0.0317401	0.00863594	0.0153743	0.008298	0.00802582	0.0078033	0.0060606	0.0134922	0.00524561	0.0369889	0.00912993	0.00243891	0.0053657	0.00201469	0.00258582	0.0043823	0.0261293	0.00374328	0.00633792	0.00943816	0.0117014	0.00196107	0.0143837	0.0288344	0.00771356	0.0153743	0.00633792	0.0143837	0.00802582	0.0288344	0.0369889	0.00313693	0.00297499	0.000592399	0.00510607	0.00845538	0.0222665	0.0083066	0.00313693
K00796	folP; dihydropteroate synthase [EC:2.5.1.15]	0.00372922	0.00253207	0.00213403	0.00221312	0.00353432	0.00118745	0.00259818	0.00288481	0.00133702	0.00122156	0.00231614	0.0262858	0.00169753	0.00427992	0.00173245	0.00539234	0.000757474	0.00116503	0.0551301	0.00481095	0.00328606	0.00588605	0.0116869	0.00170653	0.00202325	0.00231753	0.00256409	0.00168319	0.00215819	0.00550452	0.00325045	0.00235937	0.0194374	0.00441721	0.0262858	0.00168319	0.00235937	0.00427992	0.0194374	0.0551301	0.00306475	0.00298916	0.00589417	0.00281992	0.00344509	0.0199725	0.00310014	0.00306475
K00797	speE, SRM, SPE3; spermidine synthase [EC:2.5.1.16]	0.00137098	0.00201563	0.0012676	0.00108235	0.000768205	0.000962383	0.00130511	0.00401291	0.00127885	0.00162505	0.00143956	0.00618309	0.00132999	0.00477538	0.00242693	0	0.00242155	0.00205477	0.00436907	0.00173752	0.000127865	0.00106116	0.00644888	0.000224579	0.00140801	0.00148397	0.00752336	0.00135509	0.00195039	0.00191192	0.000703036	0.000381266	0.000889215	0.000395688	0.00618309	0.00135509	0.000381266	0.00477538	0.000889215	0.00436907	0.000548357	0.00350818	0.0068799	0.00104703	0.000620871	0.00141386	0.00254938	0.000548357
K00798	MMAB, pduO; cob(I)alamin adenosyltransferase [EC:2.5.1.17]	0.0174538	0.0138329	0.0170572	0.0201789	0.00423128	0.0110593	0.0133035	0.015743	0.0184932	0.0225389	0.0147954	0.0350873	0.0236653	0.0212942	0.0068045	0.0206798	0.020365	0.0148138	0.0551937	0.0289994	0.0170812	0.020198	0.0160121	0.0161679	0.0122117	0.0151782	0.029779	0.0254742	0.0200365	0.016136	0.00914095	0.0106387	0.0228209	0.014116	0.0350873	0.0254742	0.0106387	0.0212942	0.0228209	0.0551937	0.0150236	0.015392	0.0120312	0.0136068	0.0136777	0.0162625	0.0201364	0.0150236
K00799	GST, gst; glutathione S-transferase [EC:2.5.1.18]	0.0258087	0.0328052	0.0254673	0.0255532	0.0106707	0.0243449	0.0253676	0.0213575	0.0282085	0.0358252	0.020272	0.0451304	0.0297383	0.0802989	0.0167421	0.00965703	0.0366562	0.034017	0.0612947	0.016016	0.00855334	0.0145906	0.0140631	0.0306261	0.0267958	0.0201794	0.0312966	0.0403595	0.04018	0.0220649	0.0120442	0.0305455	0.0401904	0.0272187	0.0451304	0.0403595	0.0305455	0.0802989	0.0401904	0.0612947	0.0198764	0.0386291	0.0386465	0.0299688	0.027712	0.0643439	0.0366482	0.0198764
K00800	aroA; 3-phosphoshikimate 1-carboxyvinyltransferase [EC:2.5.1.19]	0.0147018	0.0169887	0.0232298	0.0130484	0.103696	0.0263528	0.0134712	0.0215672	0.0202429	0.0346006	0.0447101	0.0558812	0.0122428	0.0329948	0.0230531	0.0108536	0.0164519	0.0138613	0.120284	0.0122787	0.0126512	0.0351659	0.0296912	0.0165441	0.0155457	0.0498454	0.0237784	0.0115377	0.0180485	0.014399	0.00993432	0.0171773	0.0413346	0.0137349	0.0558812	0.0115377	0.0171773	0.0329948	0.0413346	0.120284	0.0101195	0.00887341	0.00939072	0.00737719	0.0158725	0.0463599	0.0108817	0.0101195
K00801	FDFT1; farnesyl-diphosphate farnesyltransferase [EC:2.5.1.21]	0	0	0.000371339	0	0	0	0	0	0	0	0	0.00118558	0	0	0	0	0	0	0.00408308	0	0	0	0.020001	0	0	0	0.0192827	0	0	0	0	0	0	0	0.00118558	0	0	0	0	0.00408308	0	0	0	0	0	0	0	0
K00803	AGPS, agpS; alkyldihydroxyacetonephosphate synthase [EC:2.5.1.26]	0	0	0	0.00370773	0	0	0.00070205	0.000225178	0	0	0.000134227	0.0131387	0.00114709	0.0011424	0	0.00219165	0.000425123	0	0.0318605	0.00152759	0.00153789	0.000710099	5.31854e-05	0.000392507	0	0.000314186	0.000310618	0.000206647	0.000413251	0.00247767	0	0.000161784	0.000961258	0	0.0131387	0.000206647	0.000161784	0.0011424	0.000961258	0.0318605	0	0	0.000553898	0	0.00124215	0.0093973	0.00317091	0
K00805	hepST; heptaprenyl diphosphate synthase [EC:2.5.1.30]	0.00118422	0	0.000717623	0.000282837	0.000221832	0.0016563	0.00110883	0.00202963	0.00305593	0.000382016	0.00227273	0.000980338	0.00121784	0.00220322	0	0.000601911	0.00103009	0.00141322	0.00510909	0.000553022	0.000419068	0.000633159	0	0.00143204	0.0014902	0.000634935	0.000416327	0.000562195	0.000682337	0.000658183	0	0	0.000627433	0.00193157	0.000980338	0.000562195	0	0.00220322	0.000627433	0.00510909	0.000254197	0.00129724	0.000542823	0.00106208	0.00198352	0.000188389	0.00188396	0.000254197
K00806	uppS; undecaprenyl diphosphate synthase [EC:2.5.1.31]	0.022557	0.0161246	0.0168693	0.0132918	0.00562733	0.022063	0.024653	0.0228971	0.023886	0.0170557	0.0185553	0.0333244	0.0169752	0.0440906	0.00799883	0.00646583	0.0224509	0.0315809	0.0744379	0.0151651	0.00756187	0.00933931	0.032621	0.0211911	0.0221448	0.0155541	0.0497136	0.0241642	0.0157591	0.0140286	0.0035648	0.0228736	0.0235836	0.0140751	0.0333244	0.0241642	0.0228736	0.0440906	0.0235836	0.0744379	0.0110618	0.0145691	0.0151976	0.0163531	0.0215144	0.0226519	0.0164845	0.0110618
K00808	hss; homospermidine synthase [EC:2.5.1.44]	0.000365541	0.000723366	0.0016561	0.00131083	0.00229741	0.00123712	0.000841227	0.000681346	0.00139253	0.00050537	0.000788728	0.00335031	0.00135004	0.00104458	0	0.00195179	0.000817841	0.000288592	0.00335138	0.000828652	0.00029585	0.00299015	0.0106803	0.000866913	9.11835e-05	0.00150163	0.00898877	0.00112699	0.00014616	0.00149856	0.000171566	0.000815392	0.000368424	0.000254906	0.00335031	0.00112699	0.000815392	0.00104458	0.000368424	0.00335138	0.000223961	0.00114992	0.00639146	0.000768442	0.000198727	0.00242106	0.000633414	0.000223961
K00812	aspB; aspartate aminotransferase [EC:2.6.1.1]	0.0854338	0.0703393	0.0828072	0.0661883	0.117968	0.0884815	0.0688531	0.0874198	0.0763131	0.0915091	0.0908864	0.0738933	0.0620874	0.0911076	0.0522693	0.0636584	0.0856631	0.0902983	0.100844	0.076687	0.048025	0.098916	0.0469624	0.100395	0.0837216	0.0936459	0.0680488	0.0906217	0.0762256	0.0570445	0.0766456	0.0771108	0.0785232	0.0640159	0.0738933	0.0906217	0.0771108	0.0911076	0.0785232	0.100844	0.0657357	0.058187	0.0717886	0.074675	0.0749057	0.0731802	0.0706878	0.0657357
K00813	aspC; aspartate aminotransferase [EC:2.6.1.1]	0	0.000179519	0	0	0	0	0	0	0	0	0	0.00593763	0	0	0	0	0	0	0.0149138	0	0	0	0	0.000141916	0.000141082	0	0	0.000263653	0	0.000424714	0.000472816	0.00143095	0.00782448	0.000308093	0.00593763	0.000263653	0.00143095	0	0.00782448	0.0149138	0	0	0.0011078	0	0.00131804	0.00912222	0.00098557	0
K00814	GPT, ALT; alanine transaminase [EC:2.6.1.2]	0	0	0	0	0	0	0	0	0	0	0	0	0	0	0	0	0	0	0	0	0	0.000155195	0.00213544	0	0	0	0.000230955	0	0	0	0	0	0	0	0	0	0	0	0	0	0	0	0	0	0	0	0	0
K00817	hisC; histidinol-phosphate aminotransferase [EC:2.6.1.9]	0.00749451	0.010765	0.00892517	0.0100953	0.00763781	0.00906958	0.00671616	0.0136666	0.0124753	0.0366253	0.0167941	0.0703687	0.011133	0.0158264	0.0113638	0.00977715	0.0154668	0.00824158	0.137243	0.0189488	0.00949907	0.0283698	0.0427032	0.0099646	0.0104054	0.0355505	0.0244528	0.0121098	0.0139999	0.0137681	0.00503584	0.0188336	0.0547659	0.0140363	0.0703687	0.0121098	0.0188336	0.0158264	0.0547659	0.137243	0.0157846	0.00581306	0.00477197	0.00764882	0.0165441	0.0392382	0.00799455	0.0157846
K00819	rocD, OAT; ornithine--oxo-acid transaminase [EC:2.6.1.13]	0.0239381	0.0203085	0.0181739	0.0131637	0.0212923	0.0318759	0.0232176	0.0364263	0.0224781	0.0255565	0.0213309	0.0157629	0.0163349	0.0229431	0.0241055	0.0144534	0.0253388	0.0290324	0.0267991	0.0206182	0.0089478	0.0175584	0.00904115	0.0258406	0.030284	0.0251527	0.0149918	0.0250415	0.0218734	0.0231435	0.0118223	0.0287709	0.020321	0.0216836	0.0157629	0.0250415	0.0287709	0.0229431	0.020321	0.0267991	0.0224437	0.0166053	0.0161013	0.021218	0.0228675	0.0252798	0.020063	0.0224437
K00820	glmS, GFPT; glutamine---fructose-6-phosphate transaminase (isomerizing) [EC:2.6.1.16]	0.101806	0.128487	0.10466	0.104338	0.479347	0.157673	0.119959	0.154321	0.140464	0.120888	0.195615	0.153662	0.112369	0.114323	0.202593	0.104107	0.127487	0.114203	0.193629	0.112107	0.104654	0.180386	0.152156	0.115887	0.118411	0.1637	0.168113	0.119084	0.0951892	0.114185	0.252779	0.122901	0.112359	0.0939302	0.153662	0.119084	0.122901	0.114323	0.112359	0.193629	0.140487	0.0781008	0.0886583	0.0749287	0.107361	0.191579	0.104109	0.140487
K00821	argD; acetylornithine/N-succinyldiaminopimelate aminotransferase [EC:2.6.1.11 2.6.1.17]	0.0253268	0.0290745	0.0224605	0.0182536	0.00884096	0.0272258	0.0254421	0.0331482	0.0367818	0.0670525	0.0253197	0.0277364	0.0244226	0.0380511	0.0316103	0.00824531	0.0437549	0.0277518	0.0420634	0.0105778	0.00903813	0.023234	0.0324292	0.0300747	0.0338268	0.0506728	0.0491423	0.035937	0.0214562	0.0191397	0.0190004	0.0364906	0.0334782	0.0185886	0.0277364	0.035937	0.0364906	0.0380511	0.0334782	0.0420634	0.0221697	0.0366957	0.029263	0.0323489	0.021735	0.0336793	0.0364508	0.0221697
K00822	E2.6.1.18; beta-alanine--pyruvate transaminase [EC:2.6.1.18]	0.0128606	0.0137068	0.0181416	0.0145664	0.0230236	0.015606	0.0120105	0.00639761	0.00936844	0.00533318	0.00949056	0.0491673	0.0186878	0.0127336	0.0113629	0.0114065	0.0132763	0.0113478	0.0533987	0.0231778	0.0152581	0.010991	0.0140302	0.0167935	0.0106004	0.0122468	0.0389676	0.0131818	0.0193377	0.0312627	0.0073704	0.0104699	0.0134538	0.0127142	0.0491673	0.0131818	0.0104699	0.0127336	0.0134538	0.0533987	0.0141782	0.0147354	0.0170857	0.010797	0.0163242	0.00726637	0.0151484	0.0141782
K00823	puuE; 4-aminobutyrate aminotransferase [EC:2.6.1.19]	0.0168376	0.0334458	0.00808658	0.00911412	0.313715	0.0320311	0.0202633	0.0127659	0.0108686	0.0127591	0.0842268	0.0150443	0.00813975	0.0308158	0.125189	0.00578316	0.012429	0.0132142	0.0337222	0.00994778	0.00354197	0.055097	0.0111133	0.0197842	0.0143177	0.0342158	0.0194516	0.0130489	0.0156334	0.0113689	0.153101	0.0251908	0.0103613	0.0123286	0.0150443	0.0130489	0.0251908	0.0308158	0.0103613	0.0337222	0.0441261	0.014372	0.0114968	0.0117516	0.0117229	0.0807257	0.0105717	0.0441261
K00824	dat; D-alanine transaminase [EC:2.6.1.21]	0.00468138	0.00387173	0.00548776	0.0047049	0.00169422	0.00496741	0.00472924	0.00569194	0.0054783	0.0037918	0.0052555	0.0132523	0.00617581	0.0176283	0.00282514	0.00100669	0.00312846	0.00576712	0.00622587	0.00471261	0.000972901	0.0043978	0.00652844	0.00546643	0.00516588	0.00227262	0.0022898	0.00626773	0.00628273	0.00601074	0.00406295	0.00327571	0.00138259	0.00338005	0.0132523	0.00626773	0.00327571	0.0176283	0.00138259	0.00622587	0.00200225	0.00402433	0.00248864	0.00256928	0.00575761	0.00412709	0.00310015	0.00200225
K00826	E2.6.1.42, ilvE; branched-chain amino acid aminotransferase [EC:2.6.1.42]	0.0745805	0.0636478	0.118723	0.121682	0.0289803	0.0840877	0.0804712	0.0892155	0.0808836	0.106611	0.0858065	0.115948	0.109213	0.11606	0.0619744	0.106658	0.0697734	0.0847345	0.0943949	0.169757	0.0958341	0.151969	0.165646	0.0883968	0.0735002	0.109995	0.130903	0.0890128	0.0914579	0.109277	0.0458358	0.0626754	0.0606127	0.0839227	0.115948	0.0890128	0.0626754	0.11606	0.0606127	0.0943949	0.0810536	0.0555234	0.0670179	0.0617434	0.0893112	0.0596655	0.064992	0.0810536
K00830	AGXT; alanine-glyoxylate transaminase / serine-glyoxylate transaminase / serine-pyruvate transaminase [EC:2.6.1.44 2.6.1.45 2.6.1.51]	0.06481	0.064955	0.0860723	0.0537064	0.0215329	0.0803347	0.0932297	0.0838518	0.0957329	0.0767188	0.0806522	0.0402088	0.0591301	0.080269	0.0561711	0.0240976	0.0774071	0.0637449	0.0203145	0.0241202	0.0394218	0.0590511	0.076841	0.069005	0.0760972	0.0767169	0.0540892	0.0648836	0.0503565	0.0559215	0.0189438	0.0519138	0.0373075	0.0466908	0.0402088	0.0648836	0.0519138	0.080269	0.0373075	0.0203145	0.0324094	0.0553974	0.0374001	0.0611747	0.0530516	0.0356544	0.0605112	0.0324094
K00831	serC, PSAT1; phosphoserine aminotransferase [EC:2.6.1.52]	0.0339884	0.0300831	0.0272371	0.0170883	0.0154779	0.0330579	0.0274621	0.0343418	0.0249475	0.0186949	0.0255828	0.0454233	0.0248226	0.0603195	0.0186476	0.00995873	0.0271251	0.0409527	0.0811055	0.0122651	0.0132626	0.0160274	0.0159793	0.03495	0.0290445	0.0210893	0.0241033	0.0307145	0.0258963	0.028629	0.0176534	0.0240086	0.0284369	0.0176343	0.0454233	0.0307145	0.0240086	0.0603195	0.0284369	0.0811055	0.014409	0.0155266	0.0182558	0.0218047	0.0217168	0.0292656	0.0235175	0.014409
K00832	tyrB; aromatic-amino-acid transaminase [EC:2.6.1.57]	0.00122836	0.00266505	0.00171214	0.000472913	0.000889536	0.00158078	0.000851276	0.00287106	0.000920815	0.00026457	0.00123982	0.040976	0.000559709	0.0102533	0.000266304	0.000468359	0.000611423	0.00129404	0.0645525	0.00153408	0.000238807	0.00184391	0.010739	0.00140863	0.00177994	0.00120472	0.01913	0.00427534	0.00305659	0.0062559	0.000102123	0.00107283	0.0106958	0.00179448	0.040976	0.00427534	0.00107283	0.0102533	0.0106958	0.0645525	0.000557269	0.00297002	0.00155531	0.000230503	0.0023842	0.0116163	0.00166198	0.000557269
K00833	bioA; adenosylmethionine---8-amino-7-oxononanoate aminotransferase [EC:2.6.1.62]	0.00596602	0.00463832	0.00979953	0.0143067	0.00471902	0.00461182	0.00357677	0.00582625	0.00559116	0.0226546	0.00841506	0.0377653	0.010629	0.01224	0.00725475	0.0130479	0.00595538	0.00384282	0.0742146	0.0189522	0.0074774	0.0207041	0.0338285	0.00482815	0.00567489	0.00741482	0.0122171	0.00357438	0.00794988	0.00702056	0.000882967	0.00952421	0.0248714	0.00603044	0.0377653	0.00357438	0.00952421	0.01224	0.0248714	0.0742146	0.00483395	0.00467464	0.00857501	0.00358859	0.00991765	0.0353624	0.00844649	0.00483395
K00835	avtA; valine--pyruvate aminotransferase [EC:2.6.1.66]	0.00239048	0.00177995	0.000750124	0.00178283	0	0.00156959	0.000923563	0.00037359	0.000761056	0.000447368	0.000658884	0.00989914	0.000307121	0.000568638	0.00100309	0.000273896	0.000368067	0.00224841	0.0351685	0.00303783	0.000229217	0.000862228	0	0.00174056	0.00230755	0.00099441	0	0.00373189	0.000942456	0.00866005	0.00123184	0.00095775	0.0236214	0.00268086	0.00989914	0.00373189	0.00095775	0.000568638	0.0236214	0.0351685	0	0.000319474	0.000341356	0	0.00318109	0.0201658	0.00301729	0
K00836	ectB, dat; diaminobutyrate-2-oxoglutarate transaminase [EC:2.6.1.76]	0	6.48728e-05	0	0.000130954	0	0.00050409	0	0.00195604	0.00022726	0.000480354	0.000941478	0.0137341	0	0.000183217	0	0	0	0	0.0225339	0	0	0.000573859	0.000438676	0.000196986	4.49763e-05	0.000158369	0	0.000329186	0.000399797	0.0106213	8.4625e-05	0.000127851	0.0071826	0.0014288	0.0137341	0.000329186	0.000127851	0.000183217	0.0071826	0.0225339	0	0	0	0	0.00133087	0.00200173	0.000307404	0
K00839	pucG; (S)-ureidoglycine---glyoxylate transaminase [EC:2.6.1.112]	0	0	0	0.000410453	0	0	0	0	0	0	0	0	0.000797597	0	0	0.000355656	0	0	0	0	0	0	0	0	0	0	0	0	0	0	0	0	0	0	0	0	0	0	0	0	0	0	0	0	0	0	0	0
K00840	astC; succinylornithine aminotransferase [EC:2.6.1.81]	0	0	0	0	0	0	0	0	0	0	9.70634e-05	0.0120353	0	0	0	0	0.000292729	0	0.0207031	0	0	0	0.00018433	0	0	5.81191e-05	0.000480518	0	0	0	0.00141319	0	0.000578039	0	0.0120353	0	0	0	0.000578039	0.0207031	0	0.000183151	0.000382496	0.000143408	0.000160691	0.000376777	0.000157707	0
K00841	patA; aminotransferase [EC:2.6.1.-]	0	0	0	0	0	0	0	0	0	0	0	0.000707958	0	0	0	0	0	0	0.00211093	0	0	0	0	0	0	0	0	0	0	0	0	0	0	0	0.000707958	0	0	0	0	0.00211093	0	0	0	0	0	0	0	0
K00845	glk; glucokinase [EC:2.7.1.2]	0.00125585	0.000987353	0.00134616	0.000799668	0.000441815	0.00115417	0.00152478	0.00185347	0.00122035	0.000338384	0.00159259	0.0116188	0.00133759	0.00736056	0.00156752	7.22089e-05	0.00114027	0.0030299	0.0216892	0.000727465	0.000191745	0.00336243	0.00902312	0.00234666	0.000927368	0.0013373	0.00485346	0.00165878	0.00223654	0.00101128	0.000533787	0.00181888	0.00124171	0.00103985	0.0116188	0.00165878	0.00181888	0.00736056	0.00124171	0.0216892	0.000200949	0.00549049	0.0111176	0.0017133	0.00159511	0.0024377	0.0020311	0.000200949
K00847	E2.7.1.4, scrK; fructokinase [EC:2.7.1.4]	0.00578556	0.00168888	0.0023543	0.00231453	0.0039556	0.00141684	0.00230544	0.000903233	0.0020286	0.00222274	0.00226576	0.00837424	0.00316914	0.00600093	0.0023082	0.00172867	0.000630223	0.00365806	0.00237232	0.00717777	0.00163544	0.00612891	0.00374155	0.00347937	0.00214233	0.00256391	0.00294684	0.00145989	0.00326015	0.00229234	0.00334362	0.00427917	0.00329467	0.00473704	0.00837424	0.00145989	0.00427917	0.00600093	0.00329467	0.00237232	0.00628226	0.00349638	0.0139855	0.00188585	0.00194139	0.00482145	0.00304006	0.00628226
K00848	rhaB; rhamnulokinase [EC:2.7.1.5]	0.000224912	0	0.000199574	0	0	0.000188885	0.000310916	0	0.000216473	0	0.000262542	0	0	0.00351856	0	0	0	0.000713374	0	0	0	0	0	0.000112871	0.000319816	0	0	0	0	0	0	0	0	0	0	0	0	0.00351856	0	0	0	0.000437001	0	9.69738e-05	0.000108661	0	0	0
K00849	galK; galactokinase [EC:2.7.1.6]	0.00232927	0.000882235	0.000642758	0.00052557	0.000225608	0.0012372	0.00336869	0.00321478	0.00187521	9.96822e-05	0.00187358	0.0018975	0.00014026	0.000531979	0.000546403	0	0.000920139	0.00176288	0.0011529	0.00183964	0.000544233	0.00223339	0	0.00169866	0.00274426	0.000452965	0	0.00181088	0.000236045	0.0027641	0	0.000726688	0.000113637	0.000988143	0.0018975	0.00181088	0.000726688	0.000531979	0.000113637	0.0011529	0.000626749	0.000147579	0.0056966	0.000115554	0.000112119	0	0.000542665	0.000626749
K00850	pfkA, PFK; 6-phosphofructokinase 1 [EC:2.7.1.11]	0.0173022	0.00802805	0.0142323	0.00842046	0.00500007	0.0236166	0.0146596	0.0290325	0.0147795	0.014841	0.0178828	0.00978598	0.00809825	0.0190273	0.0135785	0.00460798	0.0148183	0.022404	0.0181798	0.00584298	0.00368626	0.006208	0.0130807	0.0154287	0.0172218	0.0144636	0.0284428	0.0183846	0.0106284	0.013724	0.0193728	0.0116284	0.00870822	0.00753251	0.00978598	0.0183846	0.0116284	0.0190273	0.00870822	0.0181798	0.00633104	0.00702565	0.00486311	0.0126503	0.00900011	0.0140562	0.00928464	0.00633104
K00851	E2.7.1.12, gntK, idnK; gluconokinase [EC:2.7.1.12]	0	0	0	0	0	0	0	7.42063e-05	0	0	0	0.000910798	0	0	0	0	0	0	0.00313266	0.00278161	0	0	0	0	0	0	0	0	0	0	0	0	0	0	0.000910798	0	0	0	0	0.00313266	0	0.000319474	0	0	0	0	0	0
K00852	rbsK, RBKS; ribokinase [EC:2.7.1.15]	0.0016837	0.0128646	0.00275111	0	0.110646	0.00878845	0.00261237	0.000714143	0.00159216	0.00146412	0.0310944	0.0073811	0	0.00619404	0.0508142	0.000711311	0.00150692	0.0019137	0.0163285	0.00214254	0.00108714	0.0220933	0.00155221	0.00201054	0.0032367	0.0141498	0.00955699	0.00329049	0.00137073	0.00196159	0.0569856	0.0116224	0.000735928	0.00215148	0.0073811	0.00329049	0.0116224	0.00619404	0.000735928	0.0163285	0.0206914	0.00230209	0.00349908	0.00113344	0	0.0336785	0.0015223	0.0206914
K00853	araB; L-ribulokinase [EC:2.7.1.16]	0.00349912	0.00459223	0.002296	0.000871805	0.00521545	0.00184111	0.00334382	0.0013933	0.00286418	0.00303956	0.0017876	0.00552708	0.000730256	0.00160361	0.00320516	0.00220652	0.00323397	0.0019098	0.000953741	0.00279825	0.00228234	0.00150477	0.00235971	0.00215859	0.00286436	0.00265035	0.00247398	0.00138045	0.00199716	0.00343811	0.00222006	0.00262175	0.00321037	0.00173111	0.00552708	0.00138045	0.00262175	0.00160361	0.00321037	0.000953741	0.00307682	0.0071782	0.0069673	0.00255395	0.00353865	0.00242598	0.00444827	0.00307682
K00854	xylB, XYLB; xylulokinase [EC:2.7.1.17]	0.00259045	0.0146447	0.00172457	0.00237888	0.0112115	0.00773969	0.00308802	0.00404997	0.00619169	0.00594358	0.0065358	0.00533755	0.00289124	0.0083518	0.0143545	0.0056559	0.00776048	0.00597659	0.00311377	0.00389445	0.00283341	0.00821632	0	0.00864274	0.00912214	0.00618781	0.00167372	0.00405621	0.00971554	0.00144038	0.013166	0.00938723	0.00570168	0.00721602	0.00533755	0.00405621	0.00938723	0.0083518	0.00570168	0.00311377	0.0232016	0.00698349	0.0030434	0.0109248	0.00317217	0.0187368	0.00598252	0.0232016
K00855	PRK, prkB; phosphoribulokinase [EC:2.7.1.19]	0.0268851	0.0252216	0.0625731	0.0446125	0.0110655	0.0405369	0.048228	0.0283951	0.0411355	0.0677888	0.0344237	0.0351309	0.0339018	0.0175024	0.0525746	0.0273436	0.0314176	0.0320045	0.0104396	0.0249778	0.0498515	0.0555922	0.0293266	0.0308809	0.0365517	0.0672234	0.0554726	0.0317906	0.0193924	0.0192991	0.00866341	0.030327	0.0212223	0.0175232	0.0351309	0.0317906	0.030327	0.0175024	0.0212223	0.0104396	0.021458	0.0272045	0.01405	0.0254917	0.0252091	0.028121	0.0330026	0.021458
K00856	E2.7.1.20, ADK; adenosine kinase [EC:2.7.1.20]	0.00497045	0.0064572	0.00773314	0.00564709	0.00930598	0.00530381	0.00586663	0.00269005	0.00353834	0.0037883	0.00421916	0.00733255	0.00440652	0.00460374	0.00743706	0.0082662	0.0062973	0.00276077	0.00171645	0.00835265	0.00639386	0.0120313	0.0100268	0.00497152	0.00301153	0.00635492	0.0108946	0.00619242	0.00508134	0.0157855	0.00394296	0.0102841	0.00273504	0.00749205	0.00733255	0.00619242	0.0102841	0.00460374	0.00273504	0.00171645	0.00325277	0.00234395	0.00233238	0.0042843	0.00699349	0.00661774	0.00721555	0.00325277
K00857	tdk, TK; thymidine kinase [EC:2.7.1.21]	0.0484386	0.0154939	0.0252447	0.0146873	0.0032718	0.0447405	0.0349987	0.0502747	0.0412957	0.0237556	0.041205	0.0173341	0.0199361	0.0622459	0.0122568	0.00666046	0.0336735	0.0477225	0.0353522	0.0117832	0.00874233	0.0103991	0.0056549	0.0520257	0.0393468	0.018258	0.0219905	0.0421273	0.0275598	0.0170737	0.00358974	0.0248022	0.0118594	0.0175	0.0173341	0.0421273	0.0248022	0.0622459	0.0118594	0.0353522	0.0135609	0.0149804	0.038285	0.0195214	0.0237364	0.0135706	0.0185654	0.0135609
K00858	ppnK, NADK; NAD+ kinase [EC:2.7.1.23]	0.0314121	0.0325539	0.042232	0.0483854	0.0113927	0.015344	0.0151105	0.015623	0.0258271	0.0384613	0.0212987	0.049427	0.052332	0.0292359	0.0216854	0.0393938	0.0280988	0.0294964	0.0712667	0.0788147	0.0201343	0.0594894	0.0720351	0.0363509	0.0244834	0.0241668	0.045103	0.0278851	0.0303084	0.0355468	0.0145217	0.0216814	0.0443155	0.0270059	0.049427	0.0278851	0.0216814	0.0292359	0.0443155	0.0712667	0.0368991	0.0304358	0.0248058	0.0256742	0.0419037	0.0341941	0.0329337	0.0368991
K00859	coaE; dephospho-CoA kinase [EC:2.7.1.24]	0.000553673	0.000159369	0	0.000561232	0.00161887	0	0.000254742	0	0	0	0.000568673	0.0152443	0	0.000151862	0.00030163	0	0.00028888	0.000419348	0.0450331	0	0	0	0.000926733	0.000777157	0	4.953e-05	9.0448e-05	0.000234059	0.00147274	0.0014077	0.0025931	0.000422368	0.0121683	0.00176104	0.0152443	0.000234059	0.000422368	0.000151862	0.0121683	0.0450331	0.00126644	0.00057375	0.00509247	0.000673869	0.00207503	0.0200447	0.00226956	0.00126644
K00860	cysC; adenylylsulfate kinase [EC:2.7.1.25]	0.0218104	0.0257846	0.0237712	0.0260566	0.00390739	0.0174552	0.012692	0.0134918	0.0153034	0.0199062	0.0172742	0.0139034	0.0297286	0.0166223	0.0164221	0.0194098	0.0194879	0.02098	0.00549594	0.033897	0.0104213	0.036882	0.0423632	0.0225395	0.022766	0.0234214	0.00801042	0.0198004	0.0180989	0.0162288	0.0340295	0.0208694	0.0210041	0.0214341	0.0139034	0.0198004	0.0208694	0.0166223	0.0210041	0.00549594	0.0207029	0.0175949	0.00937028	0.0171824	0.0219891	0.0135187	0.0188849	0.0207029
K00863	DAK, TKFC; triose/dihydroxyacetone kinase / FAD-AMP lyase (cyclizing) [EC:2.7.1.28 2.7.1.29 4.6.1.15]	0.00326311	0.00458248	0.000781495	0.0016623	0.000437727	0.00295565	0.00294321	0.00353071	0.00182004	0.00333778	0.00232648	0.000873965	0.00308619	0.0101847	0.000341732	0.000199405	0.00509036	0.00453843	0.000787932	0.00139872	0.000396787	0.001734	0	0.00496917	0.00191306	0.00203213	0.00124225	0.00360747	0.00314129	0.00718787	0.000243994	0.0036477	0.00229772	0.00356452	0.000873965	0.00360747	0.0036477	0.0101847	0.00229772	0.000787932	0.00298056	0.00761891	0.00908231	0.00643194	0.00546968	0.00279583	0.00545824	0.00298056
K00864	glpK, GK; glycerol kinase [EC:2.7.1.30]	0.015592	0.0158533	0.00918195	0.0085349	0.00895373	0.0147769	0.0129715	0.0147226	0.0141209	0.0138745	0.0165538	0.0446632	0.0134692	0.0313565	0.0118171	0.00461099	0.0184108	0.016202	0.0746489	0.00750672	0.00490526	0.0106793	0.0117506	0.0127392	0.0180095	0.0104824	0.0157246	0.0134665	0.013484	0.0158217	0.0145398	0.0160322	0.0354803	0.0118685	0.0446632	0.0134665	0.0160322	0.0313565	0.0354803	0.0746489	0.00940629	0.0127144	0.0174334	0.0157179	0.0119631	0.0408634	0.0156575	0.00940629
K00865	glxK, garK; glycerate 2-kinase [EC:2.7.1.165]	0	0.000405666	0	0	0	0	0.000129885	0.00064231	0	0.000734399	0.000164632	0.00640453	0	0.000253027	0.00242956	0	0	0.00101056	0.0317468	0.000999108	0	0	0	0	0	0	0.000101442	0.00037603	0.000416231	0.00384824	0.00105836	0.000718573	0.0165175	0.00152237	0.00640453	0.00037603	0.000718573	0.000253027	0.0165175	0.0317468	0.000690788	0.000182557	0	0	0.00138031	0.0122345	0.00247189	0.000690788
K00867	coaA; type I pantothenate kinase [EC:2.7.1.33]	0.010345	0.0136536	0.00869026	0.0072537	0.00230824	0.00557981	0.00730734	0.00904933	0.0139833	0.0228112	0.00296399	0.00475167	0.0138356	0.00445173	0.0105362	0.00344695	0.0191487	0.00930479	0.00282116	0.00642682	0.00240009	0.00629884	0.00371543	0.0158076	0.00967032	0.0109772	0.00361344	0.0159714	0.00669519	0.00494889	0.00461286	0.0177474	0.0102988	0.00371237	0.00475167	0.0159714	0.0177474	0.00445173	0.0102988	0.00282116	0.00744733	0.0142147	0.00406192	0.0131525	0.0108593	0.00830154	0.0203925	0.00744733
K00868	pdxK, pdxY; pyridoxine kinase [EC:2.7.1.35]	0.000148658	0	0	0	0	0	0	0	0	0	0	0.00349583	0	0.000272304	0	0	0	0	0.00432341	0	0	0	0	0	0	0	0.000582887	0	0	0	0	0	0	0	0.00349583	0	0	0.000272304	0	0.00432341	0	0	0	0	0	0	0	0
K00869	E2.7.1.36, MVK, mvaK1; mevalonate kinase [EC:2.7.1.36]	0.0235144	0.0145764	0.0108156	0.00692115	0.00324133	0.0243211	0.0154153	0.0294214	0.0194461	0.0135278	0.0197094	0.0101622	0.0102492	0.0237888	0.00944996	0.00392346	0.0192506	0.0266804	0.0202408	0.00532948	0.00273107	0.0101071	0.0113479	0.0268547	0.0212737	0.0143444	0.00961279	0.0219434	0.00840264	0.00519223	0.00163688	0.0149625	0.00581523	0.00770732	0.0101622	0.0219434	0.0149625	0.0237888	0.00581523	0.0202408	0.00819368	0.00360418	0.019188	0.00995041	0.00884404	0.0125411	0.0143305	0.00819368
K00872	thrB; homoserine kinase [EC:2.7.1.39]	0.00971722	0.00836094	0.0213464	0.020095	0.0389639	0.00961133	0.00536998	0.0123732	0.00808995	0.0267977	0.0189386	0.0147686	0.0178949	0.01069	0.022016	0.0217513	0.00892561	0.00695988	0.0149512	0.0305269	0.0136961	0.0313444	0.0364443	0.0118422	0.0104548	0.028195	0.0041966	0.00723267	0.0154934	0.0162561	0.016257	0.0203126	0.0111906	0.0100788	0.0147686	0.00723267	0.0203126	0.01069	0.0111906	0.0149512	0.0142237	0.0029348	0.00843311	0.00812365	0.01121	0.01106	0.0065025	0.0142237
K00873	PK, pyk; pyruvate kinase [EC:2.7.1.40]	0.0446221	0.043722	0.0593332	0.0467527	0.0256067	0.0484286	0.0465278	0.0517926	0.049472	0.0628289	0.0459441	0.0848883	0.0563134	0.0756984	0.0403324	0.0496315	0.0517653	0.0520982	0.097153	0.0491879	0.0523384	0.0483951	0.0673459	0.0476639	0.0508327	0.0580915	0.0798996	0.0619962	0.0467264	0.0499935	0.0223629	0.0454172	0.039182	0.0435122	0.0848883	0.0619962	0.0454172	0.0756984	0.039182	0.097153	0.0415663	0.0409864	0.0341318	0.0500587	0.0500555	0.0426319	0.0486902	0.0415663
K00874	kdgK; 2-dehydro-3-deoxygluconokinase [EC:2.7.1.45]	0.0741875	0.0498516	0.0351526	0.0312275	0.0368833	0.0641513	0.0670047	0.0737683	0.0800743	0.0418402	0.0683943	0.0218748	0.0320231	0.068691	0.0356816	0.020833	0.0816177	0.0668787	0.0106073	0.0182272	0.0282016	0.0263234	0.0212524	0.0728203	0.0695801	0.0353171	0.0361262	0.0604273	0.0402247	0.0320242	0.0543566	0.0631941	0.0410773	0.0474927	0.0218748	0.0604273	0.0631941	0.068691	0.0410773	0.0106073	0.0487342	0.0698357	0.118566	0.0640388	0.0406929	0.0453065	0.0618977	0.0487342
K00876	udk, UCK; uridine kinase [EC:2.7.1.48]	0.01284	0.00577055	0.00919185	0.00306787	0.00294743	0.0163769	0.0117464	0.0159193	0.00954587	0.00879135	0.0113752	0.00752586	0.00799451	0.0156071	0.00528801	0.000638529	0.0109277	0.0174746	0.0182632	0.000922526	0.0020072	0.00446614	0.00431677	0.0163807	0.0141061	0.00999386	0.00496615	0.0154675	0.0100072	0.0037336	0.000755294	0.012671	0.00738333	0.00462464	0.00752586	0.0154675	0.012671	0.0156071	0.00738333	0.0182632	0.00226755	0.00293977	0.0042025	0.00709692	0.00721433	0.00976167	0.00758384	0.00226755
K00878	thiM; hydroxyethylthiazole kinase [EC:2.7.1.50]	0	0.000473277	0	0	0.00120495	0	0.00024393	0.000159272	0	0.000149523	0.000363396	0.00226833	0	0	0.00116885	0	0	0	0.000918323	0.00162426	0	0	0	0	0.000264098	0.000223511	0	0	0.000182221	0.000219045	0.0015556	0.000419168	0	0	0.00226833	0	0.000419168	0	0	0.000918323	0.000537279	0	0	0.000333531	0	0.0015203	0	0.000537279
K00879	fucK; L-fuculokinase [EC:2.7.1.51]	0	0	0	0	0	0	0	0	0	0.000147778	0	0	0	0	0.000115019	0	0.000189046	0	0	0.00126994	0	0	0	0	0	0	0	0	0	0	0	0	0	0	0	0	0	0	0	0	0	0	0	0	9.59771e-05	0	0	0
K00880	lyxK; L-xylulokinase [EC:2.7.1.53]	0	0	0	0	0	0	0	0	0	0	0	0	0	0.00224855	0	0	0	0	0	0.00178519	0	0	0	0	0	0	0	0.00111085	0.00342468	0	0.000550634	0	0.000240386	0	0	0.00111085	0	0.00224855	0.000240386	0	0.000767492	0	0	0	0	0	0	0.000767492
K00882	fruK; 1-phosphofructokinase [EC:2.7.1.56]	0	0	0	0	0	0	0	0	0	0	0	0.0133191	0	0	0	0	0	0	0.0203517	0	0	0	0	0	0	0	0.000117698	0.000487818	0	0.000427981	0	0	0	0.000308879	0.0133191	0.000487818	0	0	0	0.0203517	0	0	0	0	0	0	0	0
K00883	dgoK; 2-dehydro-3-deoxygalactonokinase [EC:2.7.1.58]	0.000250913	0	0.00047191	0	0.00124261	0	0	0	0.00015269	0	0.000550711	0.000556844	0	0.000986152	0	0.000186164	0	0	0.00052045	0.00712645	0	0.000514082	0	0	0	0	0	0.000743049	0.000374832	0	0	0.000200472	0	0	0.000556844	0.000743049	0.000200472	0.000986152	0	0.00052045	0.000554069	0	0	0	0	0	0	0.000554069
K00884	NAGK, nagK; N-acetylglucosamine kinase [EC:2.7.1.59]	0.000140935	0.000205502	0	0	0	5.99586e-05	0	0	0	0	4.90106e-05	0.0025003	0	0	0	0	0	0	0.00100661	0.00060552	0	0	0	0	0	0	0	0.000128864	0.000282262	0.00335855	0.000457831	0	0	0.000637843	0.0025003	0.000128864	0	0	0	0.00100661	0.000230263	0	0	0	0	0	0	0.000230263
K00885	nanK; N-acylmannosamine kinase [EC:2.7.1.60]	0	0	0	0	0	0	0	0	0	0	0	0.000119784	0	0	0	0	0	0	0	0.00153016	0	0	0	0	0	0	0	0	8.93516e-05	0	0	0	0	0	0.000119784	0	0	0	0	0	0	0	0	0	0	0	0	0
K00886	ppgK; polyphosphate glucokinase [EC:2.7.1.63]	0.00447842	0.00398146	0.00372073	0.00162047	0.0010281	0.00683913	0.0059128	0.00801155	0.00550336	0.00742233	0.00565508	0.00357968	0.00319072	0.00861901	0.00348364	0.00087455	0.00952165	0.00530905	0.00128056	0.0010007	0.000995986	0.00210285	0.00123557	0.00424594	0.00694264	0.0061778	0.00781524	0.00408567	0.00145024	0	0	0.0059674	0.00466645	0.00216318	0.00357968	0.00408567	0.0059674	0.00861901	0.00466645	0.00128056	0.000141842	0.00119169	0.00127592	0.00736682	0.00440677	0.00255476	0.00624785	0.000141842
K00887	dgkA; undecaprenol kinase [EC:2.7.1.66]	0	0	0	0	0	0	0	0	0	0	0	0	0	0	0	0	0	0	0.000824291	0	0	0	0	0	0	0	0	0	0	0	0	0	0	0	0	0	0	0	0	0.000824291	0	0	0	0	0	0	0	0
K00888	PI4KA; phosphatidylinositol 4-kinase A [EC:2.7.1.67]	0	0	0	0	0	0	0	0	0	0	0	0	0	0	0	0	0	0	0	0	0	0	0.00109528	0	0	0	0.000236915	0	0	0	0	0	0	0	0	0	0	0	0	0	0	0	0	0	0	0	0	0
K00891	aroK, aroL; shikimate kinase [EC:2.7.1.71]	0.0139057	0.0112727	0.016659	0.0182596	0.155578	0.0207011	0.00929606	0.0105454	0.0154651	0.0303066	0.0461008	0.0374979	0.0211844	0.0143752	0.0299342	0.0144516	0.0157117	0.0160807	0.0688898	0.026403	0.0115207	0.0462877	0.0324658	0.0150256	0.0128138	0.0387669	0.014281	0.0116476	0.0157685	0.0245514	0.0272299	0.0196653	0.0337884	0.00968147	0.0374979	0.0116476	0.0196653	0.0143752	0.0337884	0.0688898	0.0174641	0.00928351	0.0105639	0.0128309	0.0203561	0.0322587	0.0135573	0.0174641
K00892	gsk; inosine kinase [EC:2.7.1.73]	0	0	0	0	0.000182192	0.000146634	0.000294255	0.000962972	0.000270198	0	0	0.005349	0.000183639	0	0	0	0	0	0.0017161	0.00144201	0	0	0	0	0	1.1557e-05	0	0.00101235	0.0001064	0.00775102	0.000140024	0.000699577	0	0.00088933	0.005349	0.00101235	0.000699577	0	0	0.0017161	0.000243714	0	0	0	0.000340222	0	8.31892e-05	0.000243714
K00895	pfp, PFP; diphosphate-dependent phosphofructokinase [EC:2.7.1.90]	0.00374301	0.00654619	0.00635694	0.00269984	0.0055032	0.00332622	0.00498356	0.00574665	0.00572732	0.00971995	0.00705678	0.00200949	0.00473875	0.00217842	0.0135992	0.0030432	0.00473787	0.00380334	0.000745159	0.00153778	0.00285882	0.00696625	0	0.0059356	0.00701775	0.00453588	0.000658673	0.00336145	0.00387024	0.00162631	0.00872643	0.00818784	0.00545214	0.00621549	0.00200949	0.00336145	0.00818784	0.00217842	0.00545214	0.000745159	0.00968603	0.00492649	0.00333348	0.0074335	0.00473686	0.00941564	0.00650916	0.00968603
K00899	mtnK; 5-methylthioribose kinase [EC:2.7.1.100]	0	0	0	0	0	0	0	0	0	0	0	0.000841311	0	0	0	0	0	0	0.00117781	0	0	0	0	0	0	0	0	0	0	0	0	0	0	0	0.000841311	0	0	0	0	0.00117781	0	0	0	0	0	0	0	0
K00901	dgkA, DGK; diacylglycerol kinase (ATP) [EC:2.7.1.107]	0.00124531	0.000757243	0.000137283	0.000333338	0.000424143	0.00029881	0.000285179	0.000535258	0.000240299	0	0.000302722	0.0168903	0	0.00470698	0.000484587	0.000195319	0	0.00192619	0.0306519	0	0	0.000394815	0.00534414	0.000621168	0.000486266	0.000677919	0.00206697	0.00214646	0.000800143	0.00198837	0.000751794	0	0.00836874	0.000623154	0.0168903	0.00214646	0	0.00470698	0.00836874	0.0306519	0	0.000571213	0.00266878	0.000684794	0.00196551	0.0103694	0.00111122	0
K00912	lpxK; tetraacyldisaccharide 4'-kinase [EC:2.7.1.130]	0.000873578	0.000839865	0.00246199	0	0.000637269	0.00324121	0.00118289	0.00250576	0.0034068	0.000297677	0.00574182	0.0204341	0.000513836	0.00254654	0.00147532	0.000260426	0.000341869	0.00139953	0.0386741	0.00152472	0.000742347	0.000961889	0.000789648	0.00117901	0.00174494	0.00121824	0.00196886	0.00134373	0.00206315	0.00313853	0.000158548	0.000417186	0.00901818	0.000194039	0.0204341	0.00134373	0.000417186	0.00254654	0.00901818	0.0386741	0	0.000270424	0	0.000533445	0.000892879	0.008959	0.00134567	0
K00914	PIK3C3, VPS34; phosphatidylinositol 3-kinase [EC:2.7.1.137]	0	0	0	0	0	0	0	0	0	0	0	0	0	0	0	0	0	0	0	0	0	0	0.00180879	0	0	0	0.0004192	0	0	0	0	0	0	0	0	0	0	0	0	0	0	0	0	0	0	0	0	0
K00919	ispE; 4-diphosphocytidyl-2-C-methyl-D-erythritol kinase [EC:2.7.1.148]	0.000152845	0.000740476	0.000159519	0.00116741	0	0	0.000338917	0	0	0	0.000314773	0.021513	0.000318089	0.00294223	0.000190095	0	0.000327294	0.000709927	0.0550865	0.00042745	0.00010443	0.000158688	0	0.000829338	0	0.000264595	0.00012576	0.00174212	0.00136539	0.00645673	0.00084133	0.000482264	0.0218655	0.0022864	0.021513	0.00174212	0.000482264	0.00294223	0.0218655	0.0550865	0.000616703	0.00198875	0.00516841	0.000844607	0.00299716	0.0152887	0.00302507	0.000616703
K00925	ackA; acetate kinase [EC:2.7.2.1]	0.0209103	0.0232174	0.0151383	0.0070326	0.00318311	0.0301057	0.0281973	0.0405696	0.0410455	0.0106528	0.0365423	0.0351954	0.013847	0.0121097	0.0120951	0.00247238	0.031957	0.0195478	0.0621047	0.00361355	0.00508172	0.00870659	0.0046459	0.0231176	0.0227228	0.0156502	0.00411791	0.0160531	0.0129848	0.020496	0.00478734	0.0174668	0.0268809	0.00983309	0.0351954	0.0160531	0.0174668	0.0121097	0.0268809	0.0621047	0.00613197	0.0108736	0.0144253	0.0150727	0.011422	0.0362258	0.0200161	0.00613197
K00926	arcC; carbamate kinase [EC:2.7.2.2]	0.00558017	0.0106203	0.00364921	0.00319531	0.0205478	0.00448597	0.00436028	0.00120085	0.00101874	0.00624774	0.00412873	0.0266479	0.00394047	0.00128618	0.0121992	0.00286502	0.00722396	0.00306663	0.0236229	0.00444693	0.00299326	0.010516	0.0046717	0.00440959	0.00754139	0.00663487	0.0126834	0.00539984	0.0081383	0.01268	0.0230861	0.00846908	0.00449875	0.01119	0.0266479	0.00539984	0.00846908	0.00128618	0.00449875	0.0236229	0.0162579	0.00549713	0.00513931	0.00823043	0.0049629	0.0106707	0.00657994	0.0162579
K00927	PGK, pgk; phosphoglycerate kinase [EC:2.7.2.3]	0.0771952	0.07457	0.117694	0.10355	0.195228	0.100037	0.0919428	0.0804969	0.075358	0.121387	0.13252	0.0858717	0.0751219	0.0741335	0.173195	0.0805534	0.0690983	0.0846273	0.106143	0.0754367	0.0937152	0.163716	0.10691	0.0764621	0.0987459	0.146977	0.121293	0.0600372	0.0600534	0.0490107	0.0962282	0.0786442	0.0613659	0.0536984	0.0858717	0.0600372	0.0786442	0.0741335	0.0613659	0.106143	0.0780437	0.0450098	0.0364317	0.0474509	0.0602524	0.11536	0.0475218	0.0780437
K00928	lysC; aspartate kinase [EC:2.7.2.4]	0.10827	0.126009	0.156512	0.144591	0.287651	0.163887	0.132557	0.138542	0.141581	0.166018	0.201633	0.120059	0.127695	0.129452	0.170326	0.093644	0.123896	0.117693	0.141552	0.143587	0.113519	0.198136	0.264409	0.11977	0.142828	0.183751	0.150793	0.0981498	0.104135	0.0901259	0.103614	0.118544	0.0914	0.08651	0.120059	0.0981498	0.118544	0.129452	0.0914	0.141552	0.0966209	0.0833678	0.0681651	0.0909373	0.104582	0.12731	0.0951038	0.0966209
K00929	buk; butyrate kinase [EC:2.7.2.7]	0	0	0	0	0	0	0	0	0	0	0	0.00157488	0	0	0	0	0	0	0.00543945	0	0	0	0	0	0	2.93994e-05	0	0	0	0.00195219	0	0	0	0.000531055	0.00157488	0	0	0	0	0.00543945	0	0	0	0	0.000288493	0	0	0
K00930	argB; acetylglutamate kinase [EC:2.7.2.8]	0.0885811	0.0689596	0.114302	0.111072	0.0514987	0.113227	0.128287	0.126149	0.127475	0.171945	0.0949683	0.144079	0.115955	0.0888051	0.091551	0.0905846	0.108678	0.0903699	0.0960405	0.0992682	0.126841	0.134077	0.0823924	0.0830343	0.113365	0.163907	0.135277	0.0905003	0.0667646	0.0780691	0.0434176	0.0956726	0.0773639	0.0731769	0.144079	0.0905003	0.0956726	0.0888051	0.0773639	0.0960405	0.0552796	0.0714152	0.0689157	0.0714256	0.084235	0.0632524	0.0825537	0.0552796
K00931	proB; glutamate 5-kinase [EC:2.7.2.11]	0.0125498	0.0241765	0.0136643	0.0131809	0.00518171	0.014616	0.0145811	0.0186775	0.0230769	0.053126	0.0112123	0.0500943	0.0201682	0.0181255	0.0175082	0.00573192	0.0310336	0.0183736	0.0691081	0.00656153	0.00348527	0.018943	0.0323985	0.022498	0.01596	0.0362301	0.0633956	0.0218719	0.0154072	0.0129225	0.00721407	0.0218414	0.0265643	0.0102478	0.0500943	0.0218719	0.0218414	0.0181255	0.0265643	0.0691081	0.0115692	0.0206669	0.0140438	0.0216082	0.0172936	0.0330545	0.0232513	0.0115692
K00932	tdcD; propionate kinase [EC:2.7.2.15]	0	0	0	0	0	0	0	0	0	0	0	0	0	0.000172608	0	0	0	0	0	0.00134716	0	0	0	0	0	0	0	0	0.000252919	0	0	0	0	0	0	0	0	0.000172608	0	0	0	0.000307254	0	0	0	0	0	0
K00933	E2.7.3.2; creatine kinase [EC:2.7.3.2]	0	0	0	0	0	0	0	0.000116092	0.000130295	0	0	0	0.00118753	0	0	0	0	0	0	0	0	0	0	0	0	0	0	0.000305838	0	0	0	0	0.000222224	0.000403602	0	0.000305838	0	0	0.000222224	0	0	0.0002499	0	0	0	0	0	0
K00934	E2.7.3.3; arginine kinase [EC:2.7.3.3]	0	0.000363212	0.000987718	0.000639543	0	0.00121388	0.0017391	0.00358599	0.00183228	0.0151008	0.000909546	0.00040584	0.00116509	0.00106937	0.00221855	0.00013854	0.00477248	0.000418129	0.000194177	0.000135538	0	0.000502127	0	0.000443282	0.00199223	0.00274139	0.000160125	0	6.72735e-05	0	0	0.00887563	0.00043605	0	0.00040584	0	0.00887563	0.00106937	0.00043605	0.000194177	0	0	0.000170678	0.000319957	0	0.000663193	0.000914839	0
K00937	ppk; polyphosphate kinase [EC:2.7.4.1]	0.0304982	0.0334775	0.0323485	0.028695	0.0213432	0.0326129	0.0340641	0.0426305	0.0439752	0.0880543	0.0251856	0.058082	0.0416278	0.0455749	0.0236483	0.0131164	0.0507722	0.0340174	0.101554	0.0232518	0.013802	0.0224935	0.0117586	0.0388364	0.0392057	0.0646126	0.0368073	0.0366825	0.0285707	0.0344693	0.0182371	0.0541504	0.054261	0.025419	0.058082	0.0366825	0.0541504	0.0455749	0.054261	0.101554	0.0219585	0.0354746	0.04438	0.0274346	0.0344611	0.0500151	0.0390795	0.0219585
K00939	adk, AK; adenylate kinase [EC:2.7.4.3]	0.136606	0.180151	0.10497	0.0666096	0.10739	0.150804	0.167154	0.125431	0.138561	0.191117	0.125011	0.0803056	0.083443	0.0956037	0.223928	0.0412031	0.138777	0.127935	0.0764354	0.0386197	0.059529	0.132897	0.0457778	0.154335	0.173023	0.17522	0.0546656	0.141543	0.0980184	0.0650334	0.165683	0.199974	0.148774	0.119223	0.0803056	0.141543	0.199974	0.0956037	0.148774	0.0764354	0.145609	0.156067	0.241115	0.180884	0.102021	0.166248	0.177222	0.145609
K00940	ndk, NME; nucleoside-diphosphate kinase [EC:2.7.4.6]	0.149667	0.104923	0.156908	0.134288	0.0523558	0.161554	0.16048	0.197851	0.163583	0.133227	0.150918	0.117673	0.119879	0.147721	0.078587	0.104567	0.130265	0.175714	0.0961106	0.106396	0.114323	0.146979	0.153251	0.161874	0.161736	0.146296	0.146967	0.131783	0.117432	0.119153	0.0306331	0.107247	0.100866	0.0970434	0.117673	0.131783	0.107247	0.147721	0.100866	0.0961106	0.0788035	0.10717	0.158089	0.0997375	0.120921	0.0638444	0.11911	0.0788035
K00941	thiD; hydroxymethylpyrimidine/phosphomethylpyrimidine kinase [EC:2.7.1.49 2.7.4.7]	0.00351778	0.00119438	0.0018586	0.002645	0.00456397	0.00223687	0.000561467	0.00127616	0.00224393	0.00156468	0.00321614	0.0234807	0.00697404	0.00561679	0.00183117	0.00784903	0.00516389	0.00269485	0.0444864	0.00808277	0.00550672	0.00328812	0.0398183	0.00133944	0.000835848	0.00267601	0.0286831	0.0045215	0.00405363	0.013624	0.00264379	0.00553648	0.0222069	0.0103437	0.0234807	0.0045215	0.00553648	0.00561679	0.0222069	0.0444864	0.00539918	0.00357796	0.000721039	0.00507676	0.0110274	0.0211432	0.00647337	0.00539918
K00942	E2.7.4.8, gmk; guanylate kinase [EC:2.7.4.8]	0.010954	0.00583561	0.00522253	0.00645136	0.00439762	0.0196861	0.00984322	0.0213244	0.0135748	0.0311393	0.0166737	0.0322036	0.0102264	0.0273856	0.00612853	0.00217972	0.0149189	0.0187438	0.0690009	0.00545484	0.00231251	0.0110635	0.0143248	0.0182446	0.0133767	0.0383228	0.0343837	0.0175165	0.00923232	0.0106397	0.00106855	0.0213595	0.0172457	0.0120738	0.0322036	0.0175165	0.0213595	0.0273856	0.0172457	0.0690009	0.00432538	0.00518627	0.00422048	0.0082589	0.0144364	0.0178438	0.0108021	0.00432538
K00943	tmk, DTYMK; dTMP kinase [EC:2.7.4.9]	0.00780055	0.00742536	0.01177	0.0124198	0.113812	0.0146808	0.00403516	0.0065545	0.00789898	0.0278507	0.0361411	0.0331014	0.0127907	0.00918109	0.0223222	0.0150571	0.0127895	0.00527999	0.0662986	0.0198764	0.00774351	0.0430847	0.0594852	0.00743452	0.00606476	0.0202484	0.0424922	0.00377403	0.00989531	0.00992679	0.0213947	0.0127794	0.0194976	0.0129389	0.0331014	0.00377403	0.0127794	0.00918109	0.0194976	0.0662986	0.0168158	0.00449491	0.00393023	0.00619565	0.0122841	0.0243221	0.0103645	0.0168158
K00945	cmk; CMP/dCMP kinase [EC:2.7.4.25]	0.0112663	0.00642107	0.00927587	0.00906459	0.00305829	0.00780043	0.00862887	0.00613484	0.00922814	0.00560395	0.00981726	0.0282211	0.00724201	0.0102016	0.00623154	0.00539946	0.00549761	0.00592814	0.0485731	0.00989557	0.00641728	0.010665	0.0248863	0.00674513	0.00737199	0.00761331	0.00703576	0.00742879	0.00543422	0.0115492	0.000179502	0.00424771	0.0159845	0.00437182	0.0282211	0.00742879	0.00424771	0.0102016	0.0159845	0.0485731	0.00353802	0.00245573	0.00168107	0.00591682	0.0107689	0.0150523	0.00420509	0.00353802
K00946	thiL; thiamine-monophosphate kinase [EC:2.7.4.16]	0.010263	0.00881904	0.00631352	0.00495028	0.00454211	0.014748	0.00706824	0.0139818	0.00539825	0.00794193	0.00704744	0.0152545	0.00479235	0.0136041	0.0258741	0.00208682	0.00898667	0.0161766	0.0414198	0.00318234	0.00117428	0.00417934	0.00970951	0.017908	0.0144301	0.00557374	0.00663234	0.0123484	0.0100102	0.0123878	0.0230561	0.01156	0.0139397	0.00654827	0.0152545	0.0123484	0.01156	0.0136041	0.0139397	0.0414198	0.0123535	0.00286468	0.00927373	0.00744374	0.009795	0.0311279	0.00931848	0.0123535
K00948	PRPS, prsA; ribose-phosphate pyrophosphokinase [EC:2.7.6.1]	0.277226	0.237998	0.263749	0.222928	0.260693	0.336579	0.327126	0.366627	0.344446	0.2856	0.306491	0.242687	0.253002	0.256737	0.211823	0.197845	0.298564	0.281778	0.177086	0.20002	0.236839	0.259054	0.223219	0.281038	0.297018	0.31788	0.280313	0.278665	0.229269	0.237143	0.167467	0.241232	0.1927	0.213037	0.242687	0.278665	0.241232	0.256737	0.1927	0.177086	0.188869	0.251664	0.318541	0.221974	0.252024	0.184016	0.258849	0.188869
K00949	thiN, TPK1, THI80; thiamine pyrophosphokinase [EC:2.7.6.2]	0	0	0	0	0	0	0	0	0	0	0	0	0	0	0	0	0	0	0.00294093	0	0	0	0	0	0	0	0	0	0	0	0	0	0	0	0	0	0	0	0	0.00294093	0	0	0	0	0	0	0	0
K00950	folK; 2-amino-4-hydroxy-6-hydroxymethyldihydropteridine diphosphokinase [EC:2.7.6.3]	0.000723467	0	0.000139825	0	0	0	0.000691437	0.000145114	0.000952159	0.000433581	0.00084047	0.023765	0	0.00166006	0.00102703	0	0.000276836	0	0.0466231	0	0.00111035	0	0.0099975	0	0.000240623	3.10327e-05	0.00903026	0.00279136	0.0014616	0.00415276	0.000503048	0.000236454	0.000940456	0.000373705	0.023765	0.00279136	0.000236454	0.00166006	0.000940456	0.0466231	0	0.000147967	0	0	0.000259643	0.0035571	0.00244532	0
K00951	relA; GTP pyrophosphokinase [EC:2.7.6.5]	0.0430977	0.0296885	0.0346889	0.0281867	0.0148085	0.0532295	0.0393148	0.0527225	0.0381342	0.0230825	0.0406133	0.0769342	0.0274179	0.061373	0.024615	0.00962102	0.0331725	0.0592556	0.1477	0.0156287	0.0109122	0.0219681	0.0602672	0.0497705	0.046172	0.0305809	0.0812654	0.0514328	0.0346109	0.0391533	0.00924351	0.0262531	0.0609903	0.0236258	0.0769342	0.0514328	0.0262531	0.061373	0.0609903	0.1477	0.0122688	0.0248308	0.015611	0.0241561	0.0331708	0.0526602	0.030539	0.0122688
K00952	nadM; nicotinamide-nucleotide adenylyltransferase [EC:2.7.7.1]	0.00586867	0.00164144	0.0035097	0.00328388	0.000970157	0.00130812	0.00132721	0.00110101	0.00163876	0.00322313	0.00630236	0.00908699	0.00180761	0.000580297	0.010295	0.00548197	0.000560089	0.00375178	0.000351502	0.00718442	0.00329805	0.0110689	0.0182047	0.00371133	0.00307654	0.00543664	0.00165905	0.000759032	0.00264577	0.00187502	0.0126614	0.000152846	0.0016634	0.00413593	0.00908699	0.000759032	0.000152846	0.000580297	0.0016634	0.000351502	0.00649009	0.000379915	0.000511373	0.000778688	0.00353288	0.00690897	0.000520603	0.00649009
K00954	E2.7.7.3A, coaD, kdtB; pantetheine-phosphate adenylyltransferase [EC:2.7.7.3]	0.025382	0.0178742	0.0256798	0.0143034	0.00958049	0.0298964	0.0219648	0.0245302	0.0183672	0.0298979	0.0185579	0.0394627	0.0288236	0.0472051	0.0137305	0.0150758	0.0250036	0.0351173	0.05913	0.0236427	0.0168104	0.0206406	0.0267638	0.0261368	0.0237957	0.0215627	0.059603	0.0300841	0.025227	0.0374802	0.00408865	0.032859	0.0262102	0.0316171	0.0394627	0.0300841	0.032859	0.0472051	0.0262102	0.05913	0.0197373	0.0167824	0.0283727	0.0252805	0.0287356	0.0321607	0.0246916	0.0197373
K00955	cysNC; bifunctional enzyme CysN/CysC [EC:2.7.7.4 2.7.1.25]	0.054645	0.0545172	0.0486289	0.0419024	0.0107531	0.0494652	0.0509451	0.061825	0.0762518	0.0731264	0.0487484	0.0485591	0.0560466	0.044771	0.0348836	0.0284655	0.0950863	0.0466286	0.0455444	0.0377588	0.0277688	0.0285537	0.0700316	0.0645518	0.0438373	0.0408847	0.0986018	0.0634908	0.0429948	0.038918	0.0212759	0.0569367	0.0371726	0.0418294	0.0485591	0.0634908	0.0569367	0.044771	0.0371726	0.0455444	0.0305417	0.0846427	0.0539803	0.0599092	0.0540325	0.0386343	0.0690165	0.0305417
K00956	cysN; sulfate adenylyltransferase subunit 1 [EC:2.7.7.4]	0.0356255	0.0154494	0.0302576	0.0311335	0.00498494	0.0383391	0.0272836	0.035432	0.0345743	0.0252621	0.0342272	0.0217062	0.0322128	0.0505636	0.0122216	0.0315853	0.0369108	0.035488	0.0267453	0.030385	0.0196182	0.0181056	0.0109029	0.0324366	0.0278562	0.0260781	0.022615	0.0384522	0.0173719	0.03066	0.0038432	0.0289645	0.0150162	0.0199897	0.0217062	0.0384522	0.0289645	0.0505636	0.0150162	0.0267453	0.0103038	0.020497	0.0230896	0.0230391	0.0284137	0.0129388	0.0193661	0.0103038
K00957	cysD; sulfate adenylyltransferase subunit 2 [EC:2.7.7.4]	0.158374	0.148089	0.118343	0.110232	0.0414318	0.145962	0.149227	0.176955	0.188089	0.137331	0.157002	0.0865316	0.133211	0.140062	0.0792995	0.128439	0.195972	0.163054	0.0906851	0.11509	0.108756	0.0660817	0.0909212	0.169297	0.139576	0.107528	0.167904	0.158466	0.13135	0.118998	0.0636049	0.146845	0.124689	0.114626	0.0865316	0.158466	0.146845	0.140062	0.124689	0.0906851	0.112997	0.162148	0.217976	0.154855	0.139394	0.104541	0.154288	0.112997
K00958	sat, met3; sulfate adenylyltransferase [EC:2.7.7.4]	0.241035	0.278907	0.262307	0.223772	0.196296	0.208659	0.239012	0.216432	0.217035	0.276547	0.212065	0.156664	0.231818	0.176709	0.335735	0.22346	0.209063	0.217418	0.0865799	0.193658	0.277066	0.289131	0.117747	0.218343	0.25054	0.271554	0.0964673	0.218443	0.254162	0.193208	0.37832	0.262165	0.313504	0.320634	0.156664	0.218443	0.262165	0.176709	0.313504	0.0865799	0.361944	0.27624	0.256569	0.313198	0.248525	0.224487	0.273078	0.361944
K00962	pnp, PNPT1; polyribonucleotide nucleotidyltransferase [EC:2.7.7.8]	0.291591	0.240593	0.290214	0.290648	0.115155	0.312626	0.30389	0.346489	0.303687	0.229651	0.272459	0.236177	0.287815	0.298019	0.147106	0.233993	0.282613	0.293407	0.158874	0.252722	0.242192	0.229555	0.296681	0.294295	0.284479	0.24087	0.300016	0.278842	0.250444	0.283883	0.111528	0.210147	0.184086	0.213844	0.236177	0.278842	0.210147	0.298019	0.184086	0.158874	0.181564	0.20959	0.226493	0.213455	0.260378	0.167152	0.236194	0.181564
K00963	UGP2, galU, galF; UTP--glucose-1-phosphate uridylyltransferase [EC:2.7.7.9]	0.037392	0.0372463	0.0441731	0.0318247	0.0207589	0.038141	0.0361254	0.0457451	0.0385232	0.0690233	0.0307541	0.0603103	0.0406954	0.0497549	0.0256259	0.0191187	0.0548797	0.0369594	0.0655581	0.0296917	0.0216822	0.033795	0.0404775	0.0402266	0.0397026	0.0670216	0.071467	0.0468412	0.0369638	0.0282328	0.0171356	0.0448825	0.0391589	0.0318559	0.0603103	0.0468412	0.0448825	0.0497549	0.0391589	0.0655581	0.0257982	0.0372169	0.0241612	0.0324881	0.0368809	0.0427697	0.0371285	0.0257982
K00965	galT, GALT; UDPglucose--hexose-1-phosphate uridylyltransferase [EC:2.7.7.12]	0.00842409	0.0141705	0.0169114	0.0157894	0.114532	0.0145415	0.00284026	0.00544384	0.00319392	0.0102467	0.0320907	0.0200101	0.0210281	0.00278271	0.0469164	0.0192211	0.00243449	0.0076619	0.0207149	0.0367755	0.00897488	0.0472155	0.0704502	0.00760218	0.0101341	0.0200488	0.0357493	0.00354885	0.0187321	0.0142464	0.0509135	0.00733264	0.0162203	0.027055	0.0200101	0.00354885	0.00733264	0.00278271	0.0162203	0.0207149	0.0382836	0.00291134	0.000948208	0.00731545	0.0184649	0.0261862	0.00644432	0.0382836
K00966	GMPP; mannose-1-phosphate guanylyltransferase [EC:2.7.7.13]	0.00360605	0.00854909	0.0115895	0.0163396	0.012471	0.00180299	0.0014795	0.00114578	0.0008584	0.0058619	0.00312776	0.00578318	0.0162965	0.00515191	0.0163621	0.0123992	0.00218419	0.00481078	0.00162357	0.0296372	0.00587628	0.0331527	0.0286258	0.00596236	0.00362026	0.00780707	0.0021903	0.0034193	0.00703471	0.0046144	0.0103165	0.00530708	0.0100411	0.0113103	0.00578318	0.0034193	0.00530708	0.00515191	0.0100411	0.00162357	0.0199446	0.0023201	0.00530568	0.0101069	0.00901052	0.00832898	0.00439385	0.0199446
K00969	nadD; nicotinate-nucleotide adenylyltransferase [EC:2.7.7.18]	0.00620016	0.00408284	0.00535238	0.0105693	0.00275116	0.00391221	0.00468011	0.00418886	0.00382962	0.00164631	0.00741169	0.023091	0.0146379	0.0142279	0.00450821	0.0120679	0.00705902	0.00489135	0.032395	0.0161239	0.0158675	0.00558612	0.00131637	0.00546165	0.00356131	0.00423235	0.00477436	0.0111844	0.00757326	0.0130798	0.00234837	0.00555655	0.00948932	0.00927572	0.023091	0.0111844	0.00555655	0.0142279	0.00948932	0.032395	0.00748845	0.0055552	0.01106	0.00576098	0.011306	0.0246514	0.00865316	0.00748845
K00970	pcnB; poly(A) polymerase [EC:2.7.7.19]	0.00771607	0.00739736	0.0069337	0.00602286	0.000952815	0.00651969	0.00502028	0.00458582	0.00535637	0.00311336	0.00610132	0.0301446	0.00363701	0.00824486	0.00199677	0.00277137	0.00678864	0.00848669	0.0679613	0.00659741	0.00380306	0.00268641	0.00529011	0.00708796	0.00745158	0.00391948	0.00294573	0.00945289	0.00684934	0.0138826	0.00524746	0.00300243	0.0364738	0.00791183	0.0301446	0.00945289	0.00300243	0.00824486	0.0364738	0.0679613	0.00228814	0.00344846	0.00133662	0.00490286	0.00825736	0.0261142	0.00892794	0.00228814
K00971	manC, cpsB; mannose-1-phosphate guanylyltransferase [EC:2.7.7.13]	0.00358067	0.00268337	0.00462087	0.00189842	0.000232534	0.0061495	0.00440709	0.00513355	0.00616849	0.0152743	0.00910537	0.00254393	0.00107167	0.00611725	0.0012493	0.000378237	0.00312187	0.00537671	0.00544869	0.000222024	0.00173178	0.00244388	0.00436327	0.00439042	0.00515126	0.0065717	0.0027741	0.00588854	0.00234652	0.0038304	0.000426872	0.00236446	0.00112336	0.00301351	0.00254393	0.00588854	0.00236446	0.00611725	0.00112336	0.00544869	0.00131403	0.00254403	0.0093826	0.00254337	0.00153605	0.00156445	0.00107452	0.00131403
K00972	UAP1; UDP-N-acetylglucosamine/UDP-N-acetylgalactosamine diphosphorylase [EC:2.7.7.23 2.7.7.83]	0	0	0	0	0.000624428	0	0.000229911	0.000675533	0.000168486	0.000132793	0.000513767	0	0.000767802	0	0.000620135	0	0	0.000236185	4.13671e-05	0	0	0	0.000541524	0	0.000302882	0.000374188	0.000527109	0	0	0	0	0.000386924	0	0	0	0	0.000386924	0	0	4.13671e-05	0.00049595	0	0	0	0	0.000227911	0	0.00049595
K00973	rfbA, rmlA, rffH; glucose-1-phosphate thymidylyltransferase [EC:2.7.7.24]	0.0806298	0.071274	0.0624664	0.0473015	0.0444973	0.0854058	0.0734891	0.0974912	0.0881027	0.0671884	0.0787754	0.088479	0.0585997	0.0731144	0.0616857	0.0413327	0.0841447	0.0817204	0.0848914	0.0468367	0.0483549	0.0495643	0.0665816	0.0859501	0.0851868	0.064987	0.0950027	0.0822298	0.0670572	0.0631077	0.0426153	0.0904135	0.0545039	0.059781	0.088479	0.0822298	0.0904135	0.0731144	0.0545039	0.0848914	0.0601182	0.0621194	0.0615251	0.0735072	0.0647203	0.0569181	0.0688554	0.0601182
K00974	cca; tRNA nucleotidyltransferase (CCA-adding enzyme) [EC:2.7.7.72 3.1.3.- 3.1.4.-]	0.000750125	0.00283838	0.00398378	0.00179792	0.00275959	0.000847415	0.00140406	0.0014222	0.00103451	0.00154662	0.00422467	0.0213167	0.0010849	0.00248794	0.00420934	0.00115618	0.000806455	0.00179226	0.0485762	0.000278437	0.00276858	0.00286069	0.041103	0.00107063	0.00255097	0.0020425	0.00857247	0.00127889	0.00219885	0.00712906	0.000629639	0.00123489	0.00823743	0.00153505	0.0213167	0.00127889	0.00123489	0.00248794	0.00823743	0.0485762	0.000174682	0.00211183	0.00284356	0.000224297	0.00160015	0.011985	0.00184387	0.000174682
K00975	glgC; glucose-1-phosphate adenylyltransferase [EC:2.7.7.27]	0.0642488	0.0391657	0.0488715	0.0436635	0.0197611	0.0680122	0.0611237	0.0661722	0.0659958	0.044473	0.0679391	0.0382143	0.0422538	0.0880459	0.030485	0.0378746	0.0511848	0.0628282	0.0273861	0.0419412	0.0393144	0.0328429	0.074227	0.0636935	0.0539244	0.0405529	0.096917	0.0504024	0.0313366	0.0311302	0.0150339	0.0381786	0.0253708	0.0294775	0.0382143	0.0504024	0.0381786	0.0880459	0.0253708	0.0273861	0.0250934	0.0503745	0.0918882	0.0332443	0.0340087	0.0365416	0.0417982	0.0250934
K00978	rfbF; glucose-1-phosphate cytidylyltransferase [EC:2.7.7.33]	0.015363	0.0163419	0.0110239	0.00768207	0.029928	0.0137995	0.0122144	0.00951845	0.0109983	0.018042	0.0120503	0.01137	0.010562	0.0095345	0.024055	0.00635659	0.0157574	0.0114522	0.00758838	0.00813654	0.0105482	0.0172319	0.00724283	0.0137909	0.0160988	0.0149273	0.0237618	0.0149001	0.0170315	0.0149918	0.0155235	0.0199961	0.0160993	0.0188046	0.01137	0.0149001	0.0199961	0.0095345	0.0160993	0.00758838	0.0176748	0.0135581	0.0205333	0.0192024	0.0148558	0.0159746	0.0176738	0.0176748
K00979	kdsB; 3-deoxy-manno-octulosonate cytidylyltransferase (CMP-KDO synthetase) [EC:2.7.7.38]	0.0538278	0.035961	0.0285889	0.0165185	0.00279962	0.0460727	0.0386529	0.0499241	0.0493579	0.064735	0.0410294	0.0338801	0.0197269	0.040401	0.025568	0.00779688	0.045161	0.0480609	0.0497968	0.0111967	0.00751385	0.0204426	0.00970505	0.0544406	0.054669	0.0478649	0.0236954	0.0513981	0.0316781	0.016419	0.0118947	0.042074	0.0296282	0.0230906	0.0338801	0.0513981	0.042074	0.040401	0.0296282	0.0497968	0.0200195	0.0421059	0.0676592	0.0376806	0.0283131	0.0329521	0.0445856	0.0200195
K00980	tagD; glycerol-3-phosphate cytidylyltransferase [EC:2.7.7.39]	0.00440932	0.00229065	0.00336919	0.00284151	0.000711649	0.00340044	0.00267762	0.00553767	0.00584224	0.00194325	0.00354568	0.00422194	0.00428772	0.00602798	0.000778428	0.00143933	0.00188023	0.0029848	0.00262867	0.006601	0.00108081	0.00282418	0.000362751	0.000723859	0.00243725	0.00222585	0.00176233	0.00213169	0.00100903	0.000746055	0	0.00212259	0.000929786	0.000845352	0.00422194	0.00213169	0.00212259	0.00602798	0.000929786	0.00262867	0	0.00178868	0.00131888	0.00181747	0.000342585	0.00221635	0.0015492	0
K00981	E2.7.7.41, CDS1, CDS2, cdsA; phosphatidate cytidylyltransferase [EC:2.7.7.41]	0.00889291	0.0116545	0.00999612	0.00742474	0.0024052	0.00869221	0.0130838	0.0164717	0.0147747	0.0394111	0.00620325	0.0431603	0.0108092	0.0157676	0.0107604	0.00306571	0.0235083	0.0155066	0.0914692	0.00622783	0.00303678	0.00878073	0.00535726	0.0141117	0.0135927	0.0329169	0.00602986	0.0114589	0.00804902	0.00623449	0.00389182	0.0214618	0.0345892	0.00533501	0.0431603	0.0114589	0.0214618	0.0157676	0.0345892	0.0914692	0.00600851	0.0168616	0.0113705	0.0121514	0.0140939	0.0315724	0.019372	0.00600851
K00983	neuA, nnaC; N-acylneuraminate cytidylyltransferase [EC:2.7.7.43]	0	0	0	0	0	0	0	0	0	0	0	0	0	0	0	0	0	0	0	0	0	0	0.00143264	0	0	0	0.000232417	0	0	0	0	0	0	0	0	0	0	0	0	0	0	0	0	0	0	0	0	0
K00988	APA1_2; sulfate adenylyltransferase (ADP) / ATP adenylyltransferase [EC:2.7.7.5 2.7.7.53]	0.000347264	0.00112451	0	0.00024664	0	8.17373e-05	0	0	0	0	0	0	0	0.002408	0.000236478	0	0	0.000328769	0	0	0	0	0	0.00026141	0	0	0	0.000308581	0.000185137	0.000333825	0.000854406	0.000606895	0	0.000755803	0	0.000308581	0.000606895	0.002408	0	0	0.000567367	0.00222545	0.0044622	0.000373531	0.000209275	0.000730745	0.000302221	0.000567367
K00990	glnD; [protein-PII] uridylyltransferase [EC:2.7.7.59]	0.028727	0.0300502	0.0255741	0.0254881	0.00514777	0.0176556	0.0247713	0.0236554	0.0213849	0.0367497	0.0153089	0.0516889	0.0265879	0.0265123	0.0166538	0.0145507	0.0279421	0.0272419	0.0984663	0.0163871	0.0098761	0.0145184	0.0147212	0.0328547	0.0225895	0.0191883	0.0224733	0.0417464	0.0300614	0.0434019	0.0132888	0.02042	0.0646807	0.0239014	0.0516889	0.0417464	0.02042	0.0265123	0.0646807	0.0984663	0.0218407	0.0268476	0.0104832	0.0242938	0.0331805	0.0599793	0.0349625	0.0218407
K00991	ispD; 2-C-methyl-D-erythritol 4-phosphate cytidylyltransferase [EC:2.7.7.60]	0.000181623	0.000148744	0.00021573	0.000246018	0	0.000260392	0	0	0	9.0426e-05	0.000141897	0.0164304	0	0.00165206	0.000247362	0	0.000137829	0.000723168	0.0461883	0.0013052	0	0	0.0091519	0.000807203	0	0	0.0041759	0.000410404	0.000768107	0.00431343	0.00176839	0.000131738	0.0133673	0.00157636	0.0164304	0.000410404	0.000131738	0.00165206	0.0133673	0.0461883	0	0.00183301	0.00636327	0.00106629	0.00187878	0.0107689	0.000217113	0
K00992	murU; N-acetyl-alpha-D-muramate 1-phosphate uridylyltransferase [EC:2.7.7.99]	0.00842463	0.00911085	0.0126319	0.00608073	0.00177581	0.00678707	0.00726241	0.0143414	0.0119519	0.0415621	0.00648646	0.0204634	0.0123142	0.00849752	0.00754567	0.0023591	0.0221247	0.008585	0.0436277	0.00536654	0.00320657	0.00698519	0.0124622	0.00874402	0.0109249	0.0224418	0.00877678	0.0127288	0.00662131	0.00245472	0.00549904	0.0175007	0.0194154	0.00461622	0.0204634	0.0127288	0.0175007	0.00849752	0.0194154	0.0436277	0.00276734	0.0139585	0.00372973	0.0133156	0.010583	0.0213847	0.0212484	0.00276734
K00995	pgsA, PGS1; CDP-diacylglycerol---glycerol-3-phosphate 3-phosphatidyltransferase [EC:2.7.8.5]	0.0115144	0.0100217	0.0151917	0.0141924	0.00267463	0.0172882	0.01225	0.0195629	0.0167081	0.0302658	0.0190603	0.0413477	0.0110619	0.0147219	0.00764736	0.0117135	0.019763	0.015119	0.0678587	0.00518305	0.0146617	0.013615	0.0183243	0.0125948	0.0177485	0.0268609	0.0423858	0.0118411	0.0100729	0.0108802	0.00389956	0.0125902	0.0162923	0.00600388	0.0413477	0.0118411	0.0125902	0.0147219	0.0162923	0.0678587	0.00544197	0.0107733	0.0145293	0.00782256	0.0102285	0.0218593	0.0133354	0.00544197
K00997	acpS; holo-[acyl-carrier protein] synthase [EC:2.7.8.7]	0.0133628	0.0130333	0.0137474	0.0104475	0.0020177	0.0104739	0.0107751	0.0127931	0.0148213	0.0221014	0.00735095	0.0196782	0.0174	0.0287786	0.00660996	0.00480132	0.019141	0.0146374	0.00937175	0.00922718	0.00358759	0.0035397	0.00587151	0.016018	0.0122216	0.0127947	0.0144958	0.0232035	0.0161456	0.00847788	0.00535361	0.0131206	0.00973198	0.00901878	0.0196782	0.0232035	0.0131206	0.0287786	0.00973198	0.00937175	0.0139972	0.0168929	0.00647367	0.0174361	0.0180396	0.0114295	0.0146116	0.0139972
K00998	pssA; CDP-diacylglycerol---serine O-phosphatidyltransferase [EC:2.7.8.8]	0	0.000167039	0	0	0	0	0	0	5.68149e-05	0	0	0.00201335	0	0	0	0	0	0	0.00215912	0	0	0	0	0	0.000231616	0	0	0	0.000179396	0.00277325	0	0	0	0.000961998	0.00201335	0	0	0	0	0.00215912	0	0	0	0	0.000573631	0	0	0
K01000	mraY; phospho-N-acetylmuramoyl-pentapeptide-transferase [EC:2.7.8.13]	0.177209	0.146371	0.180185	0.190469	0.0805717	0.211889	0.222246	0.248142	0.208159	0.176342	0.174762	0.189084	0.193523	0.152341	0.122654	0.175278	0.186501	0.185659	0.138521	0.16778	0.192962	0.173043	0.192614	0.171678	0.186802	0.202521	0.201247	0.178035	0.137141	0.170591	0.0594614	0.150205	0.146009	0.146423	0.189084	0.178035	0.150205	0.152341	0.146009	0.138521	0.11614	0.127853	0.142399	0.1341	0.168898	0.130773	0.179003	0.11614
K01001	ALG7; UDP-N-acetylglucosamine--dolichyl-phosphate N-acetylglucosaminephosphotransferase [EC:2.7.8.15]	0.00349453	0.00264179	0.00599959	0.00469765	0.00270612	0.0018782	0.00104189	0.00183506	0.00307867	0.00359103	0.00447253	0.00341824	0.00537439	0.000877883	0.0020722	0.00926862	0.00138901	0.00237972	0.000983339	0.00889339	0.00466002	0.0106324	0.0109194	0.00264901	0.00260354	0.00350381	0.00122526	0.00120819	0.00222803	0.00467933	0.000929074	0.00102896	0.00249138	0.00618749	0.00341824	0.00120819	0.00102896	0.000877883	0.00249138	0.000983339	0.0031058	0.000163452	0	0.0014597	0.00257845	0.000344881	0.000620567	0.0031058
K01004	pcs; phosphatidylcholine synthase [EC:2.7.8.24]	0.00394573	0.00131666	0.00251964	0.00105797	0.000733448	0.00521341	0.00277681	0.00261278	0.00261937	0.000557418	0.0047373	0.00955876	0.000249105	0.0121957	0.000798913	0	0.000401527	0.00337955	0.00354069	0.000390229	6.9397e-05	0.000736447	0.000447346	0.00302074	0.00203956	0.00135192	0.00680652	0.0029412	0.00459774	0.00138002	0	0.0004689	0.000441225	0.00124398	0.00955876	0.0029412	0.0004689	0.0121957	0.000441225	0.00354069	0.00105116	0.00166677	0	0.000740144	0.00163978	0.000276197	0.000240876	0.00105116
K01006	ppdK; pyruvate, orthophosphate dikinase [EC:2.7.9.1]	0.193739	0.158648	0.164785	0.124776	0.0670748	0.217266	0.205005	0.245079	0.241312	0.157247	0.217533	0.0746617	0.135419	0.14984	0.139326	0.105851	0.209739	0.191421	0.0319709	0.123343	0.0931659	0.146272	0.234653	0.213165	0.215015	0.139669	0.148276	0.149131	0.132852	0.0756407	0.0707393	0.173648	0.103817	0.10766	0.0746617	0.149131	0.173648	0.14984	0.103817	0.0319709	0.114767	0.133263	0.160703	0.143024	0.109757	0.124964	0.158147	0.114767
K01007	pps, ppsA; pyruvate, water dikinase [EC:2.7.9.2]	0.12186	0.124123	0.104282	0.0954131	0.1388	0.156458	0.163783	0.135488	0.145632	0.145015	0.127783	0.104773	0.114854	0.0765497	0.170229	0.0689347	0.116818	0.132395	0.0982943	0.0705148	0.0788531	0.127623	0.085755	0.121451	0.145896	0.16089	0.120325	0.121752	0.0794189	0.105677	0.134953	0.134402	0.099702	0.0740761	0.104773	0.121752	0.134402	0.0765497	0.099702	0.0982943	0.0929605	0.107245	0.180461	0.0919669	0.0878403	0.124586	0.132885	0.0929605
K01008	selD, SEPHS; selenide, water dikinase [EC:2.7.9.3]	0.000774201	0.00256787	0.00360449	0.00231774	0.0006094	0.00111562	0.00077593	0.000286579	0.000557699	0.00308419	0.00118393	0.0192839	0.000693696	0.00265287	0.000953542	0.00359682	0	0.00177651	0.026601	0.00405506	0.00336814	0	0.00539981	0.000540079	0.00111982	0.00119611	0.00248049	0.00297873	0.00310036	0.00726644	0.000725902	0	0.000777208	0.00219739	0.0192839	0.00297873	0	0.00265287	0.000777208	0.026601	0.000714275	0.00182223	0.00721155	0.00045009	0.000575731	0.0014173	0.000631487	0.000714275
K01011	TST, MPST, sseA; thiosulfate/3-mercaptopyruvate sulfurtransferase [EC:2.8.1.1 2.8.1.2]	0.0202184	0.0168741	0.0527908	0.0461257	0.00996236	0.0109756	0.0105785	0.011397	0.0132591	0.0212428	0.0130503	0.0460636	0.0588504	0.0272314	0.0134399	0.0541953	0.0124945	0.0209289	0.0368331	0.093755	0.0322962	0.0629157	0.106348	0.0235107	0.00852728	0.0210144	0.0193176	0.0180823	0.033043	0.040794	0.0146167	0.0109301	0.0271487	0.0306323	0.0460636	0.0180823	0.0109301	0.0272314	0.0271487	0.0368331	0.0366244	0.0117625	0.00270099	0.0177385	0.0401462	0.0066662	0.0124493	0.0366244
K01012	bioB; biotin synthase [EC:2.8.1.6]	0.0387484	0.0251166	0.039889	0.0358122	0.00653274	0.03962	0.0401364	0.046496	0.045169	0.0480269	0.0420711	0.0430557	0.0330656	0.0602728	0.0199396	0.0263037	0.0483391	0.0364248	0.0830747	0.0402913	0.0173319	0.0366665	0.0703361	0.0377178	0.0410617	0.048255	0.0622421	0.0365027	0.0254228	0.0332897	0.00677334	0.0378282	0.0423398	0.0297076	0.0430557	0.0365027	0.0378282	0.0602728	0.0423398	0.0830747	0.0259437	0.0249643	0.0267773	0.0209945	0.0363306	0.0368495	0.0295542	0.0259437
K01014	SULT1A; aryl sulfotransferase [EC:2.8.2.1]	0.00335265	0.00256258	0.0047232	0.00835498	0.00137367	0.00318961	0.00141549	0.00243077	0.00245631	0.00145968	0.00235123	0.000358791	0.00725115	0.00376817	0.000877355	0.0251707	0.0045576	0.00469877	0.000366021	0.0146728	0.0182132	0.000247999	0.000587252	0.00412706	0.00287297	0.00165057	0.00138838	0.00324821	0.00572891	0.00606605	0.00184959	0.00264813	0.00498223	0.00390078	0.000358791	0.00324821	0.00264813	0.00376817	0.00498223	0.000366021	0.00501298	0.00555652	0.00739171	0.00557727	0.00388122	0.000813367	0.00562796	0.00501298
K01026	pct; propionate CoA-transferase [EC:2.8.3.1]	0.00551546	0.00402781	0.00347875	0.00236174	0.00117185	0.00516527	0.00664015	0.00397186	0.00526881	0.00543406	0.00363415	0.0128778	0.00543753	0.00455622	0.00331246	0.0058592	0.0078256	0.00499831	0.0241726	0.0018873	0.00548303	0.00067993	0.00463513	0.00557592	0.0055196	0.0047124	0.00875613	0.00320611	0.00188389	0.000602222	0.000553316	0.00343903	0.00172359	0.00115861	0.0128778	0.00320611	0.00343903	0.00455622	0.00172359	0.0241726	0.0010813	0.0178516	0.0107481	0.00404369	0.00219994	0.0044821	0.00560463	0.0010813
K01027	OXCT; 3-oxoacid CoA-transferase [EC:2.8.3.5]	0.00294257	0.00253632	0.00252748	0.00467049	0.00363205	0.00165328	0.0024588	0.000582567	0.000861776	0.000925597	0.000491586	0.00334166	0.0035972	0.000553979	0.00387649	0.00505558	0.00184169	0.00372657	0.00145532	0.00329747	0.0109254	0.00184792	0.00218159	0.00261342	0.00240276	0.00195123	0.00228515	0.00516952	0.00609624	0.00679546	0.00802756	0.0053498	0.00517191	0.0072201	0.00334166	0.00516952	0.0053498	0.000553979	0.00517191	0.00145532	0.0111336	0.00372435	0.00143426	0.00461382	0.00647314	0.00408894	0.00576845	0.0111336
K01028	E2.8.3.5A, scoA; 3-oxoacid CoA-transferase subunit A [EC:2.8.3.5]	0.0525484	0.0319767	0.023977	0.0222423	0.015088	0.0417757	0.0434627	0.0319855	0.0387165	0.0276101	0.0343214	0.0467424	0.0347713	0.0689645	0.0142383	0.0251059	0.0442161	0.0642712	0.0704722	0.0179314	0.0158942	0.0205219	0.0161324	0.0528489	0.0442718	0.0286548	0.0481078	0.0561431	0.0561023	0.0305831	0.00833916	0.0317902	0.0366735	0.0364109	0.0467424	0.0561431	0.0317902	0.0689645	0.0366735	0.0704722	0.0268317	0.0435515	0.0464756	0.0429667	0.0499525	0.0422259	0.0386095	0.0268317
K01029	E2.8.3.5B, scoB; 3-oxoacid CoA-transferase subunit B [EC:2.8.3.5]	0.0604215	0.0503215	0.0258119	0.0354265	0.0239422	0.0531399	0.0490735	0.0354441	0.0451528	0.0348136	0.0431748	0.0524315	0.0391243	0.0815395	0.0247674	0.0454598	0.04978	0.0734146	0.0749473	0.0336186	0.0356059	0.0185841	0.0244389	0.0630296	0.0508085	0.0319358	0.0579121	0.0637879	0.061088	0.0322424	0.0164253	0.0429364	0.0519458	0.0564571	0.0524315	0.0637879	0.0429364	0.0815395	0.0519458	0.0749473	0.0422113	0.0558242	0.0711642	0.0620679	0.0683001	0.0371038	0.0565774	0.0422113
K01031	pcaI; 3-oxoadipate CoA-transferase, alpha subunit [EC:2.8.3.6]	0.002129	0.00371075	0.00656878	0.0060877	0.00472271	0.00530934	0.0042029	0.00489032	0.00771549	0.00331041	0.00500848	0.0112003	0.00687919	0.0109353	0.000552216	0.00920347	0.00399055	0.00669067	0.00746063	0.00912003	0.00616229	0.00308403	0.00568514	0.00433919	0.00408701	0.0031456	0.00675908	0.00818795	0.00281748	0.00795231	0.00361526	0.00225022	0.00558239	0.00324222	0.0112003	0.00818795	0.00225022	0.0109353	0.00558239	0.00746063	0.00184325	0.00438644	0.013288	0.00198298	0.00518596	0.00946001	0.00437847	0.00184325
K01032	pcaJ; 3-oxoadipate CoA-transferase, beta subunit [EC:2.8.3.6]	0.00144794	0.000850527	0.0108111	0.0106092	0.00439556	0.00244489	0.0030319	0.0042809	0.00430532	0.00164759	0.00555831	0.00745282	0.00655357	0.00158677	0.000378972	0.00718587	0.000548513	0.00316243	0.00723743	0.0056211	0.00600926	0.00529845	0.00966746	0.00376726	0.00247177	0.00157368	0.00392432	0.000731504	0.000972469	0.00495497	0.000971525	0.00155461	0.00476468	0.00124703	0.00745282	0.000731504	0.00155461	0.00158677	0.00476468	0.00723743	0.00172586	0.00386448	0.00218125	0.00124069	0.00253386	0.00785265	0.00148751	0.00172586
K01034	atoD; acetate CoA/acetoacetate CoA-transferase alpha subunit [EC:2.8.3.8 2.8.3.9]	0.0009716	0.00267471	0.000643907	0.000848776	0	0.000859317	0	0.000541636	0.00147141	0.00035544	0.000433958	0.00243047	0.00145394	0.00147404	0.000351902	0.000998228	0.00303012	0.000862781	0.000599728	0.000339503	0.000816519	0.000293761	0	0.00147078	0.000854779	0.000544057	0	0.00368257	0.00187542	0.00209603	0.00197626	0.00256396	0.00465588	0.00323413	0.00243047	0.00368257	0.00256396	0.00147404	0.00465588	0.000599728	0.0041418	0.00323544	0.00117167	0.00105842	0.00323312	0.00503301	0.00221584	0.0041418
K01035	atoA; acetate CoA/acetoacetate CoA-transferase beta subunit [EC:2.8.3.8 2.8.3.9]	0.00440849	0.00520898	0.00161676	0.00216504	0	0.00100334	0.00205104	0.000651207	0.00221891	0.00270034	0.00166447	0.00374067	0.00357437	0.00463667	0.0035676	0.00056904	0.00564594	0.00292197	0.000625155	0.00110722	0.00096074	0.000294633	0	0.00339753	0.00313514	0.00168603	8.42245e-05	0.00571129	0.0131885	0.0144968	0.0186613	0.0103054	0.0107565	0.0167196	0.00374067	0.00571129	0.0103054	0.00463667	0.0107565	0.000625155	0.0181185	0.00920194	0.00121197	0.0103354	0.0127424	0.00570536	0.00902581	0.0181185
K01039	gctA; glutaconate CoA-transferase, subunit A [EC:2.8.3.12]	0.00930343	0.0210733	0.00572417	0.00909822	0.010224	0.00517946	0.00562946	0.00455167	0.00391494	0.00788604	0.00727611	0.0250543	0.00858483	0.00435138	0.0188606	0.00672782	0.00621744	0.00830082	0.0403794	0.00450937	0.00614303	0.0125987	0.00537665	0.011594	0.0108984	0.00761796	0.00798687	0.00689678	0.0118916	0.0119796	0.0275928	0.0149656	0.00978185	0.00979945	0.0250543	0.00689678	0.0149656	0.00435138	0.00978185	0.0403794	0.03249	0.0101094	0.00541669	0.0112764	0.00869915	0.0238483	0.00962157	0.03249
K01040	gctB; glutaconate CoA-transferase, subunit B [EC:2.8.3.12]	0.0188477	0.0249206	0.0203481	0.0163804	0.0522146	0.0234968	0.0197749	0.0157421	0.0205615	0.0163325	0.0210575	0.044289	0.0166526	0.0225339	0.0302385	0.00969284	0.0247066	0.0200408	0.0444194	0.0101898	0.0117489	0.0260003	0.0135946	0.0218484	0.0234899	0.0219837	0.0221077	0.0153421	0.0157101	0.0112625	0.0162748	0.0175646	0.0139742	0.0191521	0.044289	0.0153421	0.0175646	0.0225339	0.0139742	0.0444194	0.0229513	0.0246049	0.0196629	0.0196257	0.0185644	0.0266562	0.0172868	0.0229513
K01042	selA; L-seryl-tRNA(Ser) seleniumtransferase [EC:2.9.1.1]	0.000482311	0.00023138	0.00011186	0.000496584	0.00034999	0.000770441	0.00141528	0.00240322	0.000644974	0.000222533	0.00153678	0.000192299	0.000607522	0.00487465	0.000303923	0	0.000206498	0.00116693	4.62148e-05	0.00184911	6.71029e-05	0.000192781	0.00011692	0.000761857	0.000552263	0.000266015	4.53357e-05	0.000623003	0.000876948	0.000137377	0	0	0.000370373	0.000448446	0.000192299	0.000623003	0	0.00487465	0.000370373	4.62148e-05	0	0.000277667	0	0.000326119	0.00063018	0.000610142	0.000558704	0
K01046	lip, TGL2; triacylglycerol lipase [EC:3.1.1.3]	0.000400471	0.00085345	0.000414805	0.00030055	0	0.00053553	0.000445837	0.000242982	0.000749957	0	0.000485091	0.0176568	0.000394562	0.00227032	0.000545422	0	0.000376626	0.000449138	0.0438535	0.000254782	0.000151059	0.000324683	0.000183137	0.00104198	0.000201452	0.000268621	0.000297103	0.000232031	0.00158714	0.00154286	0.000560993	0.000151175	0.0152057	0.00183254	0.0176568	0.000232031	0.000151175	0.00227032	0.0152057	0.0438535	0.000329865	0.00276328	0.00804467	0.00084203	0.00222724	0.0169641	0.00371677	0.000329865
K01048	pldB; lysophospholipase [EC:3.1.1.5]	0	0	0	0	0.00254195	0	0	0	0	0	0.000204099	0.00195179	0	0.00164274	0	0	0	0	0.00210696	0.00192873	0	0.00018765	0.000215168	0	7.78995e-05	7.64608e-05	0.000139627	0.000547695	0.00129723	0.00100897	0	0	0	0.000998232	0.00195179	0.000547695	0	0.00164274	0	0.00210696	0	0.000101129	0	0.000133009	0.00014904	0	0	0
K01053	gnl, RGN; gluconolactonase [EC:3.1.1.17]	0.00738923	0.00642599	0.00393797	0.00660117	0.00516198	0.00314644	0.00407833	0.00163462	0.00122905	0.00315529	0.00401601	0.00288747	0.00689716	0.00618122	0.0042788	0.0229482	0.0035035	0.00732643	0.00220732	0.0108039	0.0156023	0.0106323	0.0183437	0.00615114	0.00461533	0.00313403	0.0152579	0.0103515	0.0128322	0.0117666	0.00464009	0.00209265	0.010971	0.0182784	0.00288747	0.0103515	0.00209265	0.00618122	0.010971	0.00220732	0.0204757	0.00638336	0.0151207	0.00973961	0.00973956	0.00375411	0.0101705	0.0204757
K01055	pcaD; 3-oxoadipate enol-lactonase [EC:3.1.1.24]	0.000435367	0.000784246	0.000788245	0.000423082	0.00140947	6.93057e-05	0.000142873	0.000454479	0.000202633	0.00141593	0.000796097	0.00389034	0.000274046	0.00466516	0.00302753	0	0.000609206	0.00140521	0.00723701	0	0	0	0.000650451	0.00102761	0.00138921	0.000322894	0.00147732	0.000960952	0.0016416	0.000851639	0	0.000601415	0.00177303	0.000116873	0.00389034	0.000960952	0.000601415	0.00466516	0.00177303	0.00723701	0.00143783	0.00121547	0.000351576	0.000289051	0.00138837	0.00533155	0.00107138	0.00143783
K01057	PGLS, pgl, devB; 6-phosphogluconolactonase [EC:3.1.1.31]	0.00445799	0.00730345	0.00547919	0.00574802	0.000869145	0.00358572	0.00484282	0.00567374	0.00913388	0.0195342	0.00177697	0.00539478	0.00832523	0.0059512	0.00581504	0.00107426	0.0116849	0.00522548	0.00140504	0.00296184	0.00146416	0.00394411	0.000579808	0.009049	0.00568623	0.00624378	0.000677248	0.00731842	0.00376442	0.00319232	0.00300592	0.00929728	0.00614758	0.00199271	0.00539478	0.00731842	0.00929728	0.0059512	0.00614758	0.00140504	0.00421456	0.0131607	0.00832997	0.00831288	0.00687671	0.00508127	0.0116254	0.00421456
K01058	pldA; phospholipase A1/A2 [EC:3.1.1.32 3.1.1.4]	0	0	0	0	0	0	0	0	0	0.000249861	0	0.00748453	0	0.000348389	0	0	0	0	0.0160048	0.00138035	0	0.000493519	0	0	0	0	0	0	0	0.000271402	0.000729456	0.000570466	0.0119976	0.000988927	0.00748453	0	0.000570466	0.000348389	0.0119976	0.0160048	0	0	0	0	0.000705657	0.0169839	0.00225709	0
K01061	E3.1.1.45; carboxymethylenebutenolidase [EC:3.1.1.45]	0.0308272	0.0189904	0.0206053	0.0206888	0.0255695	0.0303424	0.0305124	0.0323132	0.0252681	0.029888	0.0263499	0.0314651	0.0224691	0.0325175	0.0207714	0.0227905	0.0253046	0.0325075	0.0156923	0.0195829	0.0288038	0.0220228	0.100105	0.0359962	0.0292718	0.0278133	0.0660847	0.0202247	0.0230078	0.020268	0.018936	0.020075	0.0219495	0.0253856	0.0314651	0.0202247	0.020075	0.0325175	0.0219495	0.0156923	0.017971	0.0248402	0.0303718	0.0217065	0.0203736	0.0098599	0.0215912	0.017971
K01067	E3.1.2.1, ACH1; acetyl-CoA hydrolase [EC:3.1.2.1]	0.000380772	0.00109601	0	0	0	0	0	0	0	0	0	0	0	0	0	0	0.000284122	0	0	0	0	0	0	0	0.00113979	0	0	0	0	0	0.000714858	0	0	0	0	0	0	0	0	0	0	0	0	0	0	0	0.000849406	0
K01069	gloB, gloC, HAGH; hydroxyacylglutathione hydrolase [EC:3.1.2.6]	0.0246086	0.0317806	0.0224149	0.0233299	0.0161046	0.0188871	0.0225377	0.0231286	0.0240913	0.029399	0.0210983	0.0455841	0.0322205	0.0251192	0.0234672	0.0271457	0.0386439	0.0230865	0.0820717	0.0301024	0.0210327	0.0242164	0.0333002	0.0306438	0.0231733	0.0214497	0.0432916	0.0333792	0.0294011	0.0283962	0.0206817	0.0348384	0.0469893	0.0290438	0.0455841	0.0333792	0.0348384	0.0251192	0.0469893	0.0820717	0.0192565	0.03957	0.0153967	0.033692	0.0361634	0.0404709	0.034358	0.0192565
K01070	frmB, ESD, fghA; S-formylglutathione hydrolase [EC:3.1.2.12]	0.00276313	0.00270094	0.00270967	0.00391423	0	0.00395944	0.0032892	0.00277352	0.00300928	0.00329328	0.00346826	0.0261305	0.00151165	0.0204445	0.00225425	0.00167033	0.000583873	0.00491839	0.051686	0.00320496	0.00133869	0.00114766	9.59139e-05	0.00343297	0.00313787	0.00221099	0.00231374	0.00479369	0.00623312	0.0065705	0.000929685	0.00301586	0.0137408	0.00241363	0.0261305	0.00479369	0.00301586	0.0204445	0.0137408	0.051686	0.00086019	0.00422625	0.00137322	0.00246577	0.00683501	0.0140407	0.00269001	0.00086019
K01075	E3.1.2.23; 4-hydroxybenzoyl-CoA thioesterase [EC:3.1.2.23]	0.000602889	0.000433837	0.00047191	0	0	0.000379738	0	9.06966e-05	0.000101793	0.000263743	0.00113814	0.0100799	0	0.00186453	0	0	0	0	0.021429	0.000161892	0	0	0	0.000756395	0.000300779	0	0	0.000637162	0.0017678	0.000193186	0	0	0	0.000630627	0.0100799	0.000637162	0	0.00186453	0	0.021429	0	0	0	0	0.000513878	0.000678984	0	0
K01077	E3.1.3.1, phoA, phoB; alkaline phosphatase [EC:3.1.3.1]	0.000321541	0	0.00017766	0	0.000179114	0.000615576	0	0.000665819	0.000114967	0.000372342	0.000116857	0.00304841	0	0.00023398	0	0	0	0.00076104	0.00588235	0.00195088	0	0	0	0.000645457	0.000169852	0.000290262	0	0.00016991	0	0	0	0.000409853	0.000539293	0.00112112	0.00304841	0.00016991	0.000409853	0.00023398	0.000539293	0.00588235	0	0	0	0.000815299	0.00109627	0	0.000358638	0
K01079	serB, PSPH; phosphoserine phosphatase [EC:3.1.3.3]	0.0145948	0.0115874	0.0199408	0.016741	0.0104198	0.0192533	0.0164358	0.0298591	0.015327	0.0441125	0.0263677	0.0317974	0.0151176	0.0161617	0.0158197	0.0124635	0.0158656	0.0134216	0.0730142	0.0260496	0.00807771	0.0295599	0.0353472	0.0188939	0.0168539	0.0383335	0.0048203	0.00899608	0.0139756	0.00734391	0.00753313	0.0136146	0.0297581	0.0114599	0.0317974	0.00899608	0.0136146	0.0161617	0.0297581	0.0730142	0.00959165	0.00652423	0.00747336	0.00707081	0.0122471	0.0262303	0.00929933	0.00959165
K01081	E3.1.3.5; 5'-nucleotidase [EC:3.1.3.5]	0.0136634	0.00773756	0.0108802	0.00653726	0.00434324	0.0139185	0.00961531	0.0183807	0.0126321	0.0313525	0.00814965	0.0207077	0.00880582	0.00761494	0.00541994	0.00370811	0.0127832	0.0147843	0.0564058	0.00332432	0.00351955	0.00865062	0.00496509	0.0152516	0.0136745	0.021735	0.00610015	0.00945681	0.007119	0.0106061	0.00158918	0.0152219	0.0199038	0.00588107	0.0207077	0.00945681	0.0152219	0.00761494	0.0199038	0.0564058	0.0023654	0.00604062	0.005191	0.00591428	0.00733738	0.0194971	0.00762423	0.0023654
K01082	cysQ, MET22, BPNT1; 3'(2'), 5'-bisphosphate nucleotidase [EC:3.1.3.7]	0.00772759	0.00521922	0.0066455	0.00788712	0.00291742	0.00664347	0.00669664	0.00594751	0.00771433	0.00569704	0.00973582	0.0324854	0.0093894	0.0237239	0.00286387	0.0115981	0.00261737	0.00785785	0.0268905	0.017904	0.00647315	0.0225901	0.0191828	0.00812934	0.00340236	0.00726937	0.00556882	0.00651049	0.0122882	0.00966453	0.00163802	0.00384143	0.00617853	0.00990266	0.0324854	0.00651049	0.00384143	0.0237239	0.00617853	0.0268905	0.00621353	0.00610728	0.00594793	0.00479133	0.0101525	0.00309627	0.00218188	0.00621353
K01083	E3.1.3.8; 3-phytase [EC:3.1.3.8]	0	0	0	0	0	0	0	0	0	0	0	0.00038281	0	0	0	0	0	0	0.00114726	0	0	0	0	0	0	0	0	0	0	0	0	0	0	0	0.00038281	0	0	0	0	0.00114726	0	0	0	0	0	0	0	0
K01085	agp; glucose-1-phosphatase [EC:3.1.3.10]	0	0	0	0	0	0	0	0	0	0	0	0	0	0	0	0	0	0	0	0.00126711	0	0	0	0	0	0	0	0	0	0	0	0	0	0	0	0	0	0	0	0	0.000622113	0	0	0	0	0	0	0.000622113
K01086	fbp-SEBP; fructose-1,6-bisphosphatase I / sedoheptulose-1,7-bisphosphatase [EC:3.1.3.11 3.1.3.37]	0	0	0.000124119	0.000119567	0.00264586	9.98762e-05	0.000380996	7.15633e-05	0	0	0.000129559	0.00531577	0	0	0	0	0	0	0.000866202	0	0	0.0019878	0.00959181	0	0	0.00069397	0.0217133	0	0	0	0	0	0	0	0.00531577	0	0	0	0	0.000866202	0	0	0	0	0	0	0	0
K01087	otsB; trehalose 6-phosphate phosphatase [EC:3.1.3.12]	0	0	0	0	0	0	0	0	0	0	0	0.000265257	0	0	0	0	0	0	0.0022697	0	0	0	0	0	0	0	0	0	0	0	0	0	0	0	0.000265257	0	0	0	0	0.0022697	0	0	0	0	0	0.00276197	0	0
K01089	hisB; imidazoleglycerol-phosphate dehydratase / histidinol-phosphatase [EC:4.2.1.19 3.1.3.15]	0.0059752	0.00342209	0.00436353	0.00319712	0.000440884	0.00562858	0.00320404	0.00745528	0.00296561	0.00220823	0.00484633	0.00727198	0.00251447	0.00464586	0.000407721	0.00133007	0.00218846	0.00757297	0.0147972	0.00225322	0.00228285	0.000622958	0	0.00909425	0.0061006	0.00298511	0.000222557	0.00773008	0.00630272	0.00711981	0	0.00305059	0.000523504	0.00279253	0.00727198	0.00773008	0.00305059	0.00464586	0.000523504	0.0147972	0.00278087	0.000439277	0.000931527	0.00112957	0.00214978	0	0.00041591	0.00278087
K01091	gph; phosphoglycolate phosphatase [EC:3.1.3.18]	0.00384816	0.00800633	0.0117259	0.00585584	0.001124	0.00579289	0.0107186	0.00282999	0.00487328	0.0140475	0.00591899	0.016519	0.0036561	0.0117991	0.00832172	0.00205567	0.00346423	0.0061809	0.0418541	0.00256807	0.00746602	0.00772211	0.0203007	0.00585598	0.00614332	0.0100128	0.0307269	0.0038373	0.00650545	0.00701282	0.00255999	0.00848011	0.0278546	0.00382619	0.016519	0.0038373	0.00848011	0.0117991	0.0278546	0.0418541	0.00144917	0.00737621	0.00965902	0.00323613	0.00586556	0.0318774	0.00619954	0.00144917
K01092	E3.1.3.25, IMPA, suhB; myo-inositol-1(or 4)-monophosphatase [EC:3.1.3.25]	0.013495	0.014305	0.0277894	0.0469841	0.128007	0.0209072	0.0120213	0.0113385	0.00761169	0.0111013	0.0365032	0.0549991	0.0359982	0.0457741	0.0307593	0.0334439	0.00836931	0.0204577	0.0890865	0.0844265	0.0199966	0.0553312	0.0493465	0.0135587	0.0113095	0.0251489	0.0192268	0.0185414	0.0289156	0.0350547	0.0293556	0.0105356	0.0340007	0.0284366	0.0549991	0.0185414	0.0105356	0.0457741	0.0340007	0.0890865	0.0307112	0.0123107	0.0157932	0.0118264	0.0274159	0.0369022	0.013967	0.0307112
K01095	pgpA; phosphatidylglycerophosphatase A [EC:3.1.3.27]	0.000130747	0.000806097	0.000682279	0.000165665	0	0.000439215	0.000120496	0.00144121	0.000682062	0.00157643	0.00114423	0.021194	0	0.0025449	0.000190708	0.000143548	9.75598e-05	0	0.0442238	0.00116105	0	0.0002973	0.000165466	0	0	6.05699e-05	0.000322122	0.000951096	0.00240858	0.00306224	0.000201717	0.00107565	0.0148679	0.00200592	0.021194	0.000951096	0.00107565	0.0025449	0.0148679	0.0442238	0.000236403	0.000187425	0	0.000265218	0.00301473	0.0147508	0.00216624	0.000236403
K01096	pgpB; phosphatidylglycerophosphatase B [EC:3.1.3.27 3.1.3.81 3.1.3.4 3.6.1.27]	0	0	0	0	0	0	0	0	0	0	0	0	0	0	0	0	0	0	0	0.0013849	0	0	0	0	0	4.97752e-05	0	0	0	0	0	0	0	0	0	0	0	0	0	0	0	0	0	0	0	0	0	0
K01101	E3.1.3.41; 4-nitrophenyl phosphatase [EC:3.1.3.41]	0	0	0	0	0	0	0	0	0	0	0	0.000378541	0	0	0	0	0	0	0.00166721	0	0	0	0	0	0	0	0	0	0	0	0	0	0	0	0.000378541	0	0	0	0	0.00166721	0	0	0	0	0	0	0	0
K01104	E3.1.3.48; protein-tyrosine phosphatase [EC:3.1.3.48]	0.000689417	0.00194276	0.000557923	0.000348106	0.000487894	0.000715827	0.000229911	0.00086521	0.000429745	0.00140316	0.000914676	0.00678532	0.000263246	0.00298337	0.0010193	0.000273896	0.00032135	0.00140801	0.0219144	0.000147548	0.000159989	0.000697271	0.00262333	0.00154411	0.000798619	0.000705474	0.00121076	0	0.000260469	0	0	0.000339449	0.00801444	0.00105403	0.00678532	0	0.000339449	0.00298337	0.00801444	0.0219144	0.0006733	0.00158725	0.00447178	0.000548745	0.00105821	0.00935004	0.00123368	0.0006733
K01113	phoD; alkaline phosphatase D [EC:3.1.3.1]	0.00353462	0.00160544	0.00480209	0.00660533	0.00276158	0.00419594	0.00376945	0.00094259	0.00407522	0.00191144	0.00799946	0.00399604	0.00405024	0.00545251	0.00231342	0.00861078	0.00270903	0.00336542	0.00227398	0.00609185	0.0051026	0.0016898	0.00074735	0.0042826	0.00296649	0.00172758	0.00242508	0.00384554	0.00168376	0.00400723	0.00261852	0.00370727	0.000800665	0.00149274	0.00399604	0.00384554	0.00370727	0.00545251	0.000800665	0.00227398	0.000802372	0.00632683	0.00850375	0.00141861	0.00231236	0.00483597	0.00345148	0.000802372
K01119	cpdB; 2',3'-cyclic-nucleotide 2'-phosphodiesterase / 3'-nucleotidase [EC:3.1.4.16 3.1.3.6]	0.00318873	0.00117811	0.00280315	0.00336979	0.00149637	0.00477525	0.00397244	0.00486207	0.00281109	0.0017043	0.00285965	0.00720314	0.00782927	0.0152832	0.00148759	0.00130015	0.00339803	0.00321442	0.00321374	0.0123698	0.0007144	0.00147474	8.61328e-05	0.00631014	0.00328573	0.00177946	0.0013059	0.00393218	0.00788187	0.00999149	0.00026459	0.00187775	0.00237776	0.00460869	0.00720314	0.00393218	0.00187775	0.0152832	0.00237776	0.00321374	0.00298514	0.00527352	0.00526001	0.000861798	0.00320683	0.00309938	0.00286614	0.00298514
K01126	E3.1.4.46, glpQ, ugpQ; glycerophosphoryl diester phosphodiesterase [EC:3.1.4.46]	0.00336052	0.00592404	0.00260694	0.00408882	0.0031902	0.000936504	0.00235715	0.00212868	0.00129349	0.00136987	0.00252375	0.0320887	0.000821986	0.00389486	0.00236009	0.00498746	0.00199017	0.00148316	0.0802022	0.00237102	0.00354826	0.00304866	0.00608092	0.00185991	0.00238977	0.00200183	0.00137628	0.00427031	0.00488126	0.0084732	0.00503453	0.0023707	0.0313618	0.00335525	0.0320887	0.00427031	0.0023707	0.00389486	0.0313618	0.0802022	0.00417932	0.00244253	0.00424953	0.00128645	0.00665259	0.0204026	0.00481728	0.00417932
K01129	dgt; dGTPase [EC:3.1.5.1]	0.0300172	0.0220876	0.0409077	0.034468	0.0186211	0.0352025	0.0308876	0.0377769	0.0296086	0.0509149	0.0335532	0.0559327	0.0310395	0.0315181	0.0318534	0.0345304	0.0222268	0.031322	0.0946311	0.0357894	0.042934	0.0341243	0.0255932	0.0315752	0.0282767	0.0472024	0.0379324	0.0330906	0.0425562	0.0670021	0.0285108	0.0278158	0.053558	0.0320609	0.0559327	0.0330906	0.0278158	0.0315181	0.053558	0.0946311	0.0333202	0.0160956	0.0107786	0.0228301	0.0293069	0.0315427	0.0251458	0.0333202
K01130	E3.1.6.1; arylsulfatase [EC:3.1.6.1]	1.24519	1.28612	0.844524	0.904152	0.562299	0.899709	1.09968	0.696617	0.872124	0.97305	0.800351	0.469514	0.943645	0.735718	1.28913	1.08342	1.13794	1.22545	0.227665	0.738035	1.14264	0.585443	0.198966	1.20475	1.15442	0.768643	0.460993	1.19126	1.31442	1.34036	1.40561	1.32524	1.37213	1.38681	0.469514	1.19126	1.32524	0.735718	1.37213	0.227665	1.4414	1.78664	1.92687	1.67292	1.46757	0.970853	1.53105	1.4414
K01132	GALNS; N-acetylgalactosamine-6-sulfatase [EC:3.1.6.4]	0.00152921	0.00259567	0.00222166	0.00136165	0.000716457	0.0015196	0.00185437	0.000389636	0.002788	0.000697264	0.00320921	0.000183575	0.0019216	0.00323343	0.000633699	0.00218318	0.00195163	0.00417717	0	0.00231701	0.00475544	0.000540155	0.00257019	0.0038573	0.00112544	0.00130949	0.000666543	0.00124193	0.00202687	0.00156364	0.000534249	0.000877987	0.00014793	0.000462011	0.000183575	0.00124193	0.000877987	0.00323343	0.00014793	0	0.000186634	0.00337668	0.00142719	0.000589337	0.000452742	0	0.00230971	0.000186634
K01134	ARSA; arylsulfatase A [EC:3.1.6.8]	0.00110111	0.00109274	0.00303263	0.00518799	0.00141538	0.00221588	0.00324375	0.000821104	0.00138661	0.000984683	0.00269672	0.00329949	0.00328089	0.00592995	0.00135893	0.00649009	0.00240101	0.0017413	0.000597484	0.00531746	0.00651895	0.000538519	0	0.00119217	0.00206651	0.00101644	0.000482991	0.00118015	0.00309916	0.00279135	0.00113153	0.00258486	0.00225888	0.00294635	0.00329949	0.00118015	0.00258486	0.00592995	0.00225888	0.000597484	0.00135316	0.00446765	0.00634651	0.00254825	0.00361944	0.00100438	0.000935446	0.00135316
K01135	ARSB; arylsulfatase B [EC:3.1.6.12]	0	0.000694139	0	0	0	0	0	0	0	0	0	0	0	0	0	0	0	0.000456624	0	0	0	0	0	0.000726139	0	0	0	0	0	0	0	0	0	0.000336335	0	0	0	0	0	0	0	0.000312375	0.000978553	0	0	0	0	0
K01136	IDS; iduronate 2-sulfatase [EC:3.1.6.13]	0.00194071	0.000204159	0.00240987	0.00537637	0.00149892	0.0037046	0.00184846	0.000542343	0.00219808	0.00140676	0.0033548	0.00244849	0.00529411	0.00295418	0.000367202	0.00630121	0.00276495	0.000907429	0.000946331	0.00656615	0.00368625	0.00321413	0.000649857	0.00114005	0.00183858	0.0015227	0.005372	0.000995494	0.00130897	0.00136381	0.000248457	0.000343666	0.00108139	0.000543775	0.00244849	0.000995494	0.000343666	0.00295418	0.00108139	0.000946331	0	0.00413445	0.00182576	0.00081536	0	0.000638126	0.00102684	0
K01137	GNS; N-acetylglucosamine-6-sulfatase [EC:3.1.6.14]	0.0033406	0.00127984	0.00266141	0.00231391	0.000818209	0.00353851	0.00319338	0.00167591	0.00381456	0.00266905	0.00498454	0.00161187	0.00356394	0.0075758	0.00217574	0.00240436	0.00568232	0.00335021	0.000289674	0.00114618	0.00154837	0.000918222	0.000491385	0.00190274	0.00362682	0.00188097	0.00234907	0.00247778	0.00236641	0.00174078	0.000509815	0.0032221	0.0028983	0.00383994	0.00161187	0.00247778	0.0032221	0.0075758	0.0028983	0.000289674	0.00238494	0.00959092	0.0064388	0.00547252	0.00321348	0.00250712	0.00330252	0.00238494
K01139	spoT; GTP diphosphokinase / guanosine-3',5'-bis(diphosphate) 3'-diphosphatase [EC:2.7.6.5 3.1.7.2]	0.0401146	0.0456898	0.039509	0.0383543	0.00951846	0.0371158	0.041836	0.0338553	0.0400665	0.0678448	0.0287463	0.0514436	0.0504807	0.0377673	0.034304	0.0270613	0.0535825	0.0463823	0.093236	0.0345334	0.0230121	0.0272754	0.0513703	0.0529394	0.0462773	0.037325	0.0223254	0.0549293	0.0431648	0.0749065	0.0238801	0.0473301	0.0731153	0.0463341	0.0514436	0.0549293	0.0473301	0.0377673	0.0731153	0.093236	0.0423392	0.0442339	0.0363323	0.033312	0.0563898	0.0599325	0.0513048	0.0423392
K01141	sbcB, exoI; exodeoxyribonuclease I [EC:3.1.11.1]	0.00275407	0.00473671	0.00395528	0.00372813	0.00117242	0.00627319	0.00343423	0.00498709	0.0065727	0.00373907	0.00514195	0.00524603	0.00473696	0.00727687	0.00163951	0.000707046	0.0021494	0.00581197	0.00418815	0.000112079	0.00114031	0.00350724	0.000169429	0.00485593	0.00510896	0.00399457	0.000799299	0.00253573	0.00207655	0.00189143	0.000895503	0.00270128	0.000700145	0.000214682	0.00524603	0.00253573	0.00270128	0.00727687	0.000700145	0.00418815	0.0020382	0.00246214	0.00167752	0.00175765	0.00359385	0.00328254	0.00115053	0.0020382
K01142	E3.1.11.2, xthA; exodeoxyribonuclease III [EC:3.1.11.2]	0.0553304	0.0382096	0.0476277	0.0389516	0.0143702	0.0583449	0.0428656	0.0609178	0.0535296	0.0358289	0.0475798	0.0731221	0.0311634	0.108125	0.0209636	0.0185668	0.0536203	0.0613825	0.112946	0.0172681	0.0322799	0.0304354	0.0467264	0.056201	0.0531073	0.0483182	0.0685715	0.0552532	0.0510183	0.043117	0.00611993	0.034654	0.0359274	0.03294	0.0731221	0.0552532	0.034654	0.108125	0.0359274	0.112946	0.0189436	0.026569	0.0412354	0.0320407	0.0441722	0.0350109	0.0368493	0.0189436
K01151	nfo; deoxyribonuclease IV [EC:3.1.21.2]	0.0042224	0.00627676	0.0154358	0.0135935	0.161982	0.0157469	0.00377866	0.0108404	0.00475222	0.0273185	0.0430679	0.0137968	0.0210695	0.00364785	0.0124521	0.0144235	0.0089037	0.00609457	0.0226901	0.032451	0.00812587	0.052961	0.0184567	0.00711636	0.00609445	0.0416133	0.00507417	0.00891318	0.011836	0.00862645	0.0120153	0.0116966	0.00921902	0.00952373	0.0137968	0.00891318	0.0116966	0.00364785	0.00921902	0.0226901	0.0137434	0.00146624	0.00292596	0.00687872	0.0110404	0.00347132	0.00500426	0.0137434
K01159	ruvC; crossover junction endodeoxyribonuclease RuvC [EC:3.1.22.4]	0.0439297	0.029731	0.0248542	0.0202921	0.00864224	0.0440589	0.0388459	0.0551421	0.0550493	0.0593986	0.0368241	0.0395701	0.0319571	0.0535569	0.0178062	0.00886485	0.0545311	0.0538788	0.0707091	0.0180808	0.00995709	0.0169269	0.00902131	0.0511796	0.0415605	0.0409699	0.0211661	0.0532135	0.0289645	0.0230264	0.0081703	0.039146	0.0280537	0.0282801	0.0395701	0.0532135	0.039146	0.0535569	0.0280537	0.0707091	0.0135227	0.0270854	0.0436979	0.0310517	0.0325344	0.0381808	0.0358358	0.0135227
K01173	ENDOG; endonuclease G, mitochondrial	0	0	0	0	0	0	0	0	0	0	0	0.00735405	0	0.000316244	0	0	0	0	0.0220065	0	0	0	0	0	0	0	0	0	0.000155316	0.00149362	0.000273469	0.000639127	0.0112591	0.000812621	0.00735405	0	0.000639127	0.000316244	0.0112591	0.0220065	0	0	0	0	0.00157267	0.0162144	0.00268426	0
K01176	AMY, amyA, malS; alpha-amylase [EC:3.2.1.1]	0.00158414	0.00222951	0.0027911	0.00182297	0	0.000484361	0.000101022	0.00130734	0.000234514	0.000706639	0.00185448	0.00300685	0.000452873	0.00047184	0.00143031	0.00184214	0.000259762	0.00117773	0.00640142	0.00542577	0.000877103	0.000642829	0.00213936	0.000220042	0.000616965	0.000388742	0.000277266	0.00572618	0.000680857	0.00264748	0.000609997	0.000635979	0.000608385	0.000734359	0.00300685	0.00572618	0.000635979	0.00047184	0.000608385	0.00640142	0.000943256	0.00143717	0.000485698	0.000330563	0.00194668	0.000273526	0	0.000943256
K01179	E3.2.1.4; endoglucanase [EC:3.2.1.4]	0.00357367	0.00322307	0.00361786	0.00199066	0.001239	0.00305541	0.00341115	0.0018908	0.00203469	0.00202315	0.00276319	0.00335873	0.00177424	0.00150669	0.00122364	0.000488288	0.000705082	0.0054229	9.80603e-05	0.00118252	0.000709874	0.00231456	0.00174912	0.00709094	0.00297529	0.00294141	0.00346363	0.00254357	0.00261581	0.000360113	0.000779184	0.00161105	0.000635012	0.000126125	0.00335873	0.00254357	0.00161105	0.00150669	0.000635012	9.80603e-05	0.00019272	0.000961809	0.00295874	0.000819823	0.000267364	0.00156052	0.000154191	0.00019272
K01182	IMA, malL; oligo-1,6-glucosidase [EC:3.2.1.10]	0.000234974	0.000325378	0.00222662	0.00209067	0.00018409	0.0012327	0.000477446	0.000800775	0.000596805	0.000235484	0.00187979	0.00434931	0.00279327	0.00071809	0.000597243	0.00193915	0.000204352	0.00122474	0.00334046	0.000522235	0.000932437	0.00119952	0.00019649	0.00052803	0.000526363	0.0010309	0.000802205	0.000866096	0	0.00261379	0.000428915	0.00107259	0.00190234	5.52374e-05	0.00434931	0.000866096	0.00107259	0.00071809	0.00190234	0.00334046	0	0	0.000263288	0.000343954	0.00047816	0.000339492	0.000721447	0
K01183	E3.2.1.14; chitinase [EC:3.2.1.14]	0.000711497	0.00146545	0.000904072	0.000263756	0.00040165	0.00024789	0.000575093	7.86765e-05	0	0.000249861	0.00039867	0.00242755	0	0	0	0	0.000323215	0.00209987	0.000712265	0.000280874	0	0	0	0.000451585	0.000589039	0	0	0.00161664	0.00120449	0.00494081	0.000907908	0.00107357	0.000334474	0.000403238	0.00242755	0.00161664	0.00107357	0	0.000334474	0.000712265	0.000778408	0.00231904	0.0115074	0.00165486	0.000497733	0.00125033	0.000831148	0.000778408
K01186	NEU1; sialidase-1 [EC:3.2.1.18]	0.00231463	0.00152875	0.00261483	0.00273514	8.55126e-05	0.00108898	0.00177073	0.00143585	0.00125433	0.000622535	0.00275967	0.000300234	0.00284098	0.00158043	0.00121015	0.00177586	0.00123912	0.0019429	6.86568e-05	0.00228259	0.00174634	0.0001592	0	0.000943208	0.00190722	0.000307172	0.00031947	0.00136645	0.00122787	0.000601835	0.000401447	0.000225523	0.00054591	0.00079869	0.000300234	0.00136645	0.000225523	0.00158043	0.00054591	6.86568e-05	0.0012085	0.00333687	0.00260951	0.00187835	0.000831329	0.000544535	0.00136958	0.0012085
K01187	malZ; alpha-glucosidase [EC:3.2.1.20]	0.0426125	0.0200942	0.0200711	0.0136595	0.00395178	0.0391297	0.0332493	0.0468881	0.0351028	0.0208602	0.0349624	0.0114486	0.0166067	0.0554276	0.0089249	0.0125399	0.0276702	0.0453554	0.0236855	0.0120516	0.00638492	0.0116208	0.00212888	0.0440951	0.0371398	0.0187008	0.0111032	0.0359751	0.0233847	0.010745	0.00200448	0.0262454	0.0116575	0.0117851	0.0114486	0.0359751	0.0262454	0.0554276	0.0116575	0.0236855	0.0131108	0.0114714	0.0313907	0.0211528	0.0163818	0.0193605	0.0193871	0.0131108
K01190	lacZ; beta-galactosidase [EC:3.2.1.23]	0.0146019	0.0044761	0.010095	0.0044415	0.0027536	0.0160573	0.0152659	0.0161933	0.00936832	0.00561729	0.0160463	0.0108953	0.00143542	0.00520984	0.00331453	0.00117246	0.00898721	0.0136532	0.00889762	0.0040228	0.00226393	0.00575158	0.000364832	0.0142835	0.00920589	0.0058444	0.000132093	0.00885399	0.00999252	0.0037676	0.00202851	0.00396568	0.00222994	0.00386852	0.0108953	0.00885399	0.00396568	0.00520984	0.00222994	0.00889762	0.00149257	0.00484817	0.0151113	0.00224238	0.00274003	0.0037527	0.00420395	0.00149257
K01191	MAN2C1; alpha-mannosidase [EC:3.2.1.24]	0.00221531	0.00295085	0.00155414	0.000765914	0	0.00179775	0.00252496	0.00234793	0.0023909	0.00198805	0.00170061	0.000126115	0.000981542	0.00549567	0.0012159	0.000342842	0.00219057	0.00199783	7.98445e-05	0.000483599	0.000255418	0.000895863	0	0.00227275	0.00146835	0.00175957	0.000338808	0.000187019	0.000314407	0.00119098	0.0041354	0.00148264	0.00078733	0	0.000126115	0.000187019	0.00148264	0.00549567	0.00078733	7.98445e-05	0.00156885	0.00341869	0.011794	0.000932268	0.000796372	0.000893788	0.00182801	0.00156885
K01192	E3.2.1.25, MANBA, manB; beta-mannosidase [EC:3.2.1.25]	0.00149325	0.00251399	0.00114833	0.000458794	0.00539852	0.00300702	0.00264011	0.000363813	0.00138093	0.00447003	0.00398941	0.00283849	0.00160962	0.000595251	0.00577135	0.000105906	0.00162266	0.00255525	0.00161342	0	0.00018144	0.00248774	0	0.00200961	0.00289346	0.00281775	0.00059908	0.00147215	0.000559862	0.00142804	0.00430219	0.00404775	0.0010249	0.00151274	0.00283849	0.00147215	0.00404775	0.000595251	0.0010249	0.00161342	0.00182238	0.00349304	0.0024565	0.00249227	0.000282046	0.00879993	0.00342157	0.00182238
K01193	INV, sacA; beta-fructofuranosidase [EC:3.2.1.26]	4.45667e-05	0	0.00133186	0.000357147	0.000410991	7.48559e-05	0	0	0.00018235	0	0.000317657	0.000849977	0	0.00246472	6.06977e-05	0.000309467	6.65089e-05	0.000342468	0.000202586	0.0015361	0	0	0.000387597	0.000363069	0	0.000103301	0	0.000285349	0	0	0	0.000227229	0.00010267	0.000248625	0.000849977	0.000285349	0.000227229	0.00246472	0.00010267	0.000202586	0.000436884	0.00220042	0.00171247	0.000733769	0.000101298	0.000936914	0.000906352	0.000436884
K01194	TREH, treA, treF; alpha,alpha-trehalase [EC:3.2.1.28]	0	0	0	0.000319772	0	0	0	0	0	0	0	0	0	0	0	0	0	0.000119466	0	0.00162645	0	0	0	0	0.000125907	8.76854e-05	0	0	0	0	0	0	0	0.000175989	0	0	0	0	0	0	0	0.000326904	0.000170678	0	0	0	0	0
K01195	uidA, GUSB; beta-glucuronidase [EC:3.2.1.31]	0	0	0.00042739	0.00103775	0	0.000324331	0.00028473	0.000604213	0.000726008	0	0.000175285	0.00132488	0.000504141	0	0	0.00028034	0.000762114	0	0.000231568	0.000977171	0	0.000175629	0.000634955	0	0	0.000196798	0.000261366	0	0	0	0	0.000325471	0	0	0.00132488	0	0.000325471	0	0	0.000231568	0	0	0.000690743	0	0	0	0	0
K01198	xynB; xylan 1,4-beta-xylosidase [EC:3.2.1.37]	0.00296155	0.00146185	0.00157867	0.00108375	0.000387176	0.00208344	0.00179783	0.00193382	0.000515404	0	0.00200661	0.000344646	0.00146923	0.00656012	0	0	0.00208369	0.00184569	0.000281382	0	6.36819e-05	0	0.00204331	0.00151786	0.00130326	0.00179077	0.00244786	0.00125402	0.00139477	0.00126028	0	0.000317989	0.000298275	0.00191583	0.000344646	0.00125402	0.000317989	0.00656012	0.000298275	0.000281382	0	0.000364673	0	0	0.00201388	0.000511235	0	0
K01200	pulA; pullulanase [EC:3.2.1.41]	0.00100952	0.000937088	0.000541474	0.00142432	0	0.00157971	0.00100845	0.000136045	0.000751235	0.000775403	0.000310401	0.0013869	0.000352068	4.25132e-05	0.000335382	0.000379744	0.000128531	0.00165241	0.000589162	0.000185757	0	0.0002519	0	0.000389939	0.000604207	0.000644123	0	0.00176783	0.000241063	0.00769007	0.000296341	0.00125646	0.000125001	0.000535533	0.0013869	0.00176783	0.00125646	4.25132e-05	0.000125001	0.000589162	0	0.000292852	0.00134712	0.000440261	0.000651403	0	0.000484161	0
K01201	GBA, srfJ; glucosylceramidase [EC:3.2.1.45]	0.00676359	0.00198465	0.00701285	0.00786357	0.000347356	0.010565	0.00632964	0.012366	0.00843908	0.00533975	0.0125444	0.00399198	0.0062739	0.00929328	0.00227045	0.00983702	0.00749074	0.00785129	0.00139715	0.00376112	0.0056533	0.00381459	0.000934249	0.00451904	0.00730572	0.00415761	0.000600509	0.0101235	0.00507461	0.000561231	0.00058924	0.00394127	0.00348124	0.00141107	0.00399198	0.0101235	0.00394127	0.00929328	0.00348124	0.00139715	0.000608483	0.00813461	0.00523072	0.00253441	0.00123447	0.00418448	0.00467329	0.000608483
K01206	FUCA; alpha-L-fucosidase [EC:3.2.1.51]	0.0995144	0.100299	0.0475393	0.0491269	0.0210428	0.0603526	0.0775942	0.0352504	0.045324	0.0466114	0.0382449	0.0104825	0.0494804	0.0475215	0.04449	0.0274503	0.0659628	0.0922663	0.00831192	0.0355255	0.0314855	0.0291	0.00469637	0.0813793	0.0765943	0.0365059	0.00834316	0.0990089	0.085498	0.109379	0.0772649	0.0868714	0.0717822	0.0805598	0.0104825	0.0990089	0.0868714	0.0475215	0.0717822	0.00831192	0.0724374	0.115661	0.139424	0.0940161	0.0997986	0.0577246	0.100864	0.0724374
K01207	nagZ; beta-N-acetylhexosaminidase [EC:3.2.1.52]	0	0.000411003	0	0.000361847	0.000342051	0.000719503	0.000327711	0.000229763	0	0	0	0.0291018	0.000411069	0.00562567	0	0	0	0.00135185	0.0601032	0.000380036	0	0.000665948	0.02157	0.000286634	0	0.000218041	0.0128176	0.000301814	0.000127154	0.00110959	0	0.00143673	0.0212135	0.00166542	0.0291018	0.000301814	0.00143673	0.00562567	0.0212135	0.0601032	0.000466585	0.00179337	0	0.000610579	0.00233074	0.0201503	0.00411351	0.000466585
K01208	cd, ma, nplT; cyclomaltodextrinase / maltogenic alpha-amylase / neopullulanase [EC:3.2.1.54 3.2.1.133 3.2.1.135]	0.00113965	0.00243822	0	0.000449495	0.000760724	0.00157793	0.000290445	0.000926149	0.00121491	0.00134725	0.00229494	0.000605941	0.000736514	0.00369333	0.000579604	0	0.00114007	0.0012106	0.000217679	0.000279192	0	0.000967684	0	0.0008467	0.00170554	0.000776442	0.00057378	0.000607137	0.00151384	0.000746788	0.000404208	0.000140789	0.00138332	0.000911408	0.000605941	0.000607137	0.000140789	0.00369333	0.00138332	0.000217679	0.00175359	0.00235683	0.0108008	0.00156752	0.000990329	0.0012848	0.00129577	0.00175359
K01209	abfA; alpha-L-arabinofuranosidase [EC:3.2.1.55]	0.00620781	0.00940164	0.00290132	0.00108184	0.00871596	0.0071411	0.00528688	0.00800676	0.00701961	0.0129098	0.00635583	0.00756449	0.003204	0.00981544	0.0159784	0.000427475	0.00900795	0.00559755	0.000956608	0.00100761	0.000606167	0.00683117	0.00869283	0.00610809	0.0116231	0.00591042	0.00185452	0.00684488	0.00287233	0.000421813	0.00616346	0.0183308	0.00531942	0.00599352	0.00756449	0.00684488	0.0183308	0.00981544	0.00531942	0.000956608	0.0141015	0.00411527	0.00405012	0.0112629	0.00530011	0.0160676	0.00872069	0.0141015
K01214	ISA, treX; isoamylase [EC:3.2.1.68]	0.0208417	0.0196599	0.0315994	0.0387057	0.0211428	0.0185862	0.0214504	0.0128323	0.0191568	0.0177906	0.0209954	0.0303432	0.0344654	0.0272186	0.0223533	0.0636563	0.0314433	0.0243443	0.00975854	0.0482183	0.049327	0.0156666	0.0303017	0.0166979	0.0183841	0.0182517	0.0611186	0.0239718	0.0237242	0.0366872	0.0175334	0.0300903	0.0274155	0.0333908	0.0303432	0.0239718	0.0300903	0.0272186	0.0274155	0.00975854	0.0213721	0.0418226	0.0440892	0.0247433	0.0287706	0.0163056	0.0311346	0.0213721
K01218	gmuG; mannan endo-1,4-beta-mannosidase [EC:3.2.1.78]	0.00040122	0.000397914	0.000288556	0	0	0.00103354	0.001162	0.000898798	0.000605071	0.00106493	0.000720163	0	0.000151815	0.000973386	0.000509652	0	0.00233301	0.000970313	3.39971e-05	0	0.000103432	0	0.000360441	0.00158369	0.00193429	0.000634899	0	0	0	0.000159878	0	0.000528632	0.000287358	0.000521899	0	0	0.000528632	0.000973386	0.000287358	3.39971e-05	0	0.000319474	0	0.00037666	0.000283519	0	0.000695634	0
K01222	E3.2.1.86A, celF; 6-phospho-beta-glucosidase [EC:3.2.1.86]	6.20114e-05	0.00298909	0.000252143	0	0.00104301	0.00104142	0.000854417	0.00172922	0.002202	0.00388206	0.00122845	0.00254993	0.0014331	0.00107583	0.0014024	0	0.00269263	0.000234835	0.00103897	0.00119212	0	0.000140204	0	0.00108371	0.00122427	0.00123524	0.000243729	0.00215438	0.000528962	0.00548232	0.00122049	0.00286907	0.000862325	0.000438697	0.00254993	0.00215438	0.00286907	0.00107583	0.000862325	0.00103897	0.00110057	0.000203723	0.000296605	0.00183305	0.000661242	0.00218544	0.00125501	0.00110057
K01223	E3.2.1.86B, bglA; 6-phospho-beta-glucosidase [EC:3.2.1.86]	0	0	0	0.000317591	0	0.000120711	9.85334e-05	0.000518953	0.000194149	0.000125758	0.000197341	7.64142e-05	0	0	0	0	0	0	0	0.00183744	0	0	0	0	0	0.000266347	9.0448e-05	0.00210338	0.000331297	0.00305083	0	0	0	0.000229319	7.64142e-05	0.00210338	0	0	0	0	0	0	0	0	0	0	0	0
K01226	treC; trehalose-6-phosphate hydrolase [EC:3.2.1.93]	0	0	0	0	0	0	0	0	0	0	0	0.00218441	0	2.81527e-05	7.14005e-05	0	0	0	0.000952755	0.00129514	0	0	0	5.26188e-05	0	1.21432e-05	0	8.17748e-05	8.25029e-05	0.00231414	0.000196845	0	0	0.000803839	0.00218441	8.17748e-05	0	2.81527e-05	0	0.000952755	0	0	0	0.000106343	8.79363e-05	7.87227e-05	0	0
K01236	treZ, glgZ; maltooligosyltrehalose trehalohydrolase [EC:3.2.1.141]	0	0	0	0	0	0	0	0	0	0	0	0	0	0	0	0	0	0	4.95021e-05	0	0	0	0.000236775	0	0	0	0.00130601	0	0	0	0	0	0	0	0	0	0	0	0	4.95021e-05	0	0	0	0	0	0	0	0
K01239	iunH; purine nucleosidase [EC:3.2.2.1]	0.00272103	0.00128406	0.00183104	0.00296603	0.0012626	0.00426712	0.00423705	0.00329593	0.00269175	0.00177336	0.00371799	0.00621556	0.00160785	0.01858	0.000182468	0.000991107	0.00133199	0.00641487	0.00365621	0.00152535	0.000590184	0.000474882	0.00263043	0.00669162	0.00278321	0.00255986	0.00581848	0.00426717	0.00358639	0.00123733	0.000936711	0.00123957	0.00179956	0.00354767	0.00621556	0.00426717	0.00123957	0.01858	0.00179956	0.00365621	0.00278163	0.00308664	0.00267078	0.00163752	0.00320489	0.00201043	0.00110525	0.00278163
K01241	amn; AMP nucleosidase [EC:3.2.2.4]	0.0134695	0.00738058	0.0115837	0.0114284	0.0138205	0.0139173	0.0150292	0.00968411	0.0106844	0.0094196	0.0139877	0.0376749	0.0133297	0.0264145	0.0108385	0.0133802	0.00797623	0.0116233	0.0344898	0.0139441	0.0104154	0.0129358	0.01434	0.0115904	0.0128998	0.0148304	0.0207305	0.00826924	0.0151679	0.00707619	0.00700636	0.00829264	0.00835516	0.00633974	0.0376749	0.00826924	0.00829264	0.0264145	0.00835516	0.0344898	0.00696196	0.0138454	0.0277453	0.0104962	0.00859199	0.00884554	0.00712119	0.00696196
K01243	mtnN, mtn, pfs; adenosylhomocysteine nucleosidase [EC:3.2.2.9]	0	0	0	0.000237072	0	0	0	0.000731827	0.000168486	0	0.000128442	0.00402572	0	0	0.000254826	0	0	0.000177139	0.00567408	0.00121104	0	0.000106362	0	0	9.33451e-05	0	0	0	0.000133	0.00287574	0	0.000359287	0.000287358	0.000173966	0.00402572	0	0.000359287	0	0.000287358	0.00567408	0	0	0	0	0	0	0	0
K01246	tag; DNA-3-methyladenine glycosylase I [EC:3.2.2.20]	0.0237912	0.0272367	0.0281638	0.0242411	0.00910901	0.0177294	0.0166961	0.0230465	0.0228386	0.0330308	0.0167909	0.0310897	0.0338482	0.0214267	0.0209229	0.0287175	0.0268816	0.0288315	0.0371813	0.0439514	0.0287448	0.0277174	0.0254477	0.0275742	0.0196268	0.0204584	0.0104365	0.0315272	0.0311499	0.0297745	0.0126071	0.0272352	0.0192874	0.0257821	0.0310897	0.0315272	0.0272352	0.0214267	0.0192874	0.0371813	0.0234573	0.0238992	0.0113963	0.0357525	0.0318333	0.0247665	0.0307378	0.0234573
K01247	alkA; DNA-3-methyladenine glycosylase II [EC:3.2.2.21]	0.00123619	0	0.00105067	0.00167507	0.000477638	0.0013262	0.00104255	0.00108977	0.00202861	0	0.00131348	0.00608904	0.00505474	0.0028726	0	0.000231349	0.00121209	0.0012649	0.0170325	0.0038934	0	0.00152826	0.0132993	0.0018856	0.000956805	0.00105021	0.0200765	0.000966282	0.000118072	0.00133611	0	0.00035468	0.00443374	0.00161899	0.00608904	0.000966282	0.00035468	0.0028726	0.00443374	0.0170325	0.000272773	0.00146576	0.00181646	0.00213737	0.00165139	0.0113643	0.000519022	0.000272773
K01251	E3.3.1.1, ahcY; adenosylhomocysteinase [EC:3.3.1.1]	0.567809	0.512133	0.62375	0.658626	0.633196	0.56331	0.601002	0.510817	0.571678	0.486287	0.569422	0.439966	0.602377	0.50666	0.512109	0.726206	0.514944	0.567252	0.262011	0.61153	0.73007	0.529351	0.494454	0.569372	0.554795	0.542168	0.510055	0.542944	0.539551	0.63532	0.487876	0.516417	0.458669	0.525316	0.439966	0.542944	0.516417	0.50666	0.458669	0.262011	0.506548	0.584815	0.689227	0.513181	0.564752	0.417942	0.536973	0.506548
K01255	CARP, pepA; leucyl aminopeptidase [EC:3.4.11.1]	0.0269339	0.0188893	0.0305843	0.0332522	0.00678523	0.0215647	0.0166746	0.0189543	0.0200827	0.0148336	0.0218791	0.0560873	0.024201	0.0434695	0.0137378	0.0297545	0.0264742	0.0225758	0.0997712	0.0528261	0.026787	0.0309736	0.0852413	0.0249478	0.0161891	0.0231362	0.0284749	0.0279385	0.0319599	0.0475038	0.00832325	0.0154717	0.0671071	0.0295846	0.0560873	0.0279385	0.0154717	0.0434695	0.0671071	0.0997712	0.0267251	0.0185526	0.0229133	0.0139153	0.0318845	0.0375632	0.0278117	0.0267251
K01256	pepN; aminopeptidase N [EC:3.4.11.2]	0.0180044	0.0102419	0.0198682	0.0186411	0.00860041	0.0141679	0.0156311	0.0131761	0.0152542	0.00946134	0.0155607	0.0317775	0.0160793	0.0309731	0.0103979	0.0138148	0.0114826	0.0228273	0.0888716	0.0128259	0.0105785	0.00954729	0.0165695	0.017703	0.0157385	0.00743966	0.00895352	0.0147898	0.0226689	0.0267841	0.0108115	0.0082248	0.0422025	0.0163276	0.0317775	0.0147898	0.0082248	0.0309731	0.0422025	0.0888716	0.0148054	0.0215898	0.0176132	0.0110889	0.0160082	0.03167	0.0194247	0.0148054
K01259	pip; proline iminopeptidase [EC:3.4.11.5]	0.0059282	0.00211258	0.00274824	0.00161957	0.00333364	0.00598246	0.00490762	0.00698555	0.00380651	0.00162393	0.00432849	0.0232017	0.00257026	0.0176556	0.00436759	0.00104776	0.00217733	0.00876416	0.0314021	0.00337581	0.00134065	0.00578366	0.00430097	0.00852044	0.00336227	0.00405403	0.00997086	0.00962831	0.00850306	0.00336235	0.00328092	0.00539966	0.00340847	0.00512192	0.0232017	0.00962831	0.00539966	0.0176556	0.00340847	0.0314021	0.00252164	0.00534114	0.00491228	0.00484236	0.00399579	0.00268346	0.00477767	0.00252164
K01270	pepD; dipeptidase D [EC:3.4.13.-]	0.00583422	0.00231181	0.00188153	0.00225987	0	0.00727115	0.00219764	0.00778202	0.00378498	0.00437011	0.00436766	0.00847369	0.00125706	0.00518887	0.00190524	0.000156769	0.00126967	0.00834134	0.0109343	0.000843577	0.000348513	0.00610347	0.00128341	0.00727309	0.00606481	0.00259898	0.000674468	0.00522627	0.00580007	0.00747272	0	0.00112371	0.00216627	0.00327672	0.00847369	0.00522627	0.00112371	0.00518887	0.00216627	0.0109343	0.000767104	0.00208288	0.0015852	0.00305081	0.00424251	0.000710476	0.00224253	0.000767104
K01278	DPP4, CD26; dipeptidyl-peptidase 4 [EC:3.4.14.5]	0.013949	0.00753401	0.0108624	0.0112739	0.00120775	0.0157303	0.0128895	0.0179884	0.0157758	0.00452926	0.0165248	0.00594375	0.00823434	0.0216668	0.00180502	0.00631039	0.0151264	0.0136942	0.0173347	0.00449614	0.0033093	0.00608937	0.00105834	0.0146356	0.0143187	0.00626649	0.00199232	0.0135508	0.00988415	0.00389836	0.000226372	0.00924529	0.0027766	0.00702337	0.00594375	0.0135508	0.00924529	0.0216668	0.0027766	0.0173347	0.00503828	0.00931481	0.0185248	0.00769773	0.00649292	0.00444763	0.00775047	0.00503828
K01283	ACE, CD143; peptidyl-dipeptidase A [EC:3.4.15.1]	0.00251003	0.000691212	0.0002284	0.000440012	0	0.000121152	0.000281722	0.000355045	9.41139e-05	0	0.000876483	0.00127053	0.0006983	0.00583151	0	0.000934468	0	0.00199695	0.00111686	0.00142406	0.000998196	7.92165e-05	9.62402e-05	0.00322381	0.000786319	0.00026589	0.00101766	0.00297685	0.00367883	0.00567027	0.000519069	0	0.00185689	0.00822478	0.00127053	0.00297685	0	0.00583151	0.00185689	0.00111686	0.00225395	0.00044839	0	0.00129277	0.00544187	0.00226821	0.00133229	0.00225395
K01322	PREP; prolyl oligopeptidase [EC:3.4.21.26]	0.012793	0.0103397	0.0116956	0.0147022	0.00742223	0.00986223	0.0105777	0.00928673	0.00985392	0.00603634	0.00926238	0.00909822	0.016642	0.0154317	0.00519959	0.0201106	0.0153529	0.0198033	0.0346965	0.0103994	0.0183689	0.00807617	0.00516823	0.0140875	0.0110705	0.00551032	0.0183833	0.0120738	0.0114765	0.0115933	0.011493	0.0106761	0.0110166	0.0142224	0.00909822	0.0120738	0.0106761	0.0154317	0.0110166	0.0346965	0.00952195	0.0219437	0.0158532	0.0141475	0.0107676	0.0127673	0.0132631	0.00952195
K01338	lon; ATP-dependent Lon protease [EC:3.4.21.53]	0.605187	0.536366	0.624171	0.661969	0.249776	0.5491	0.598682	0.541936	0.555208	0.572691	0.440097	0.453954	0.629424	0.490199	0.456001	0.68945	0.577329	0.607913	0.295341	0.561526	0.711177	0.477773	0.664412	0.587022	0.552337	0.54952	0.62244	0.599393	0.611945	0.609101	0.367876	0.528964	0.545704	0.607749	0.453954	0.599393	0.528964	0.490199	0.545704	0.295341	0.531786	0.604532	0.576288	0.585376	0.66056	0.398493	0.613078	0.531786
K01354	ptrB; oligopeptidase B [EC:3.4.21.83]	0.0168537	0.0199671	0.0196041	0.0145873	0.00973897	0.0155411	0.0169295	0.0208819	0.0241652	0.0318034	0.0127372	0.0272174	0.022403	0.0144304	0.0144868	0.0165487	0.0249119	0.0195986	0.0412531	0.0166676	0.0172807	0.0127482	0.00869101	0.0220585	0.0219958	0.018022	0.00903463	0.0240296	0.0156838	0.00755079	0.0145252	0.0212432	0.0182615	0.0136682	0.0272174	0.0240296	0.0212432	0.0144304	0.0182615	0.0412531	0.0139241	0.0227537	0.0113487	0.0208324	0.0188863	0.017074	0.0251491	0.0139241
K01358	clpP, CLPP; ATP-dependent Clp protease, protease subunit [EC:3.4.21.92]	0.436499	0.391327	0.386235	0.382107	0.240768	0.421828	0.449964	0.432194	0.434054	0.38785	0.378686	0.351148	0.379439	0.340009	0.325283	0.424639	0.398411	0.41673	0.183137	0.338145	0.444041	0.352022	0.356787	0.395292	0.41705	0.416143	0.422056	0.368963	0.3402	0.357984	0.275918	0.380518	0.371347	0.363278	0.351148	0.368963	0.380518	0.340009	0.371347	0.183137	0.357087	0.431865	0.579229	0.413253	0.366334	0.317373	0.391858	0.357087
K01424	E3.5.1.1, ansA, ansB; L-asparaginase [EC:3.5.1.1]	0.00122209	0.00354194	0.00223395	0.00103124	0.00494443	0.00242106	0.00313471	0.0068108	0.00294168	0.00444005	0.00508114	0.0132747	0.0036871	0.00473853	0.00143567	0.00136369	0.00253407	0.00385067	0.0336203	0.00355905	0.00443141	0.00636063	0.00214986	0.00217154	0.00254278	0.00472094	0.00253751	0.0045343	0.00397569	0.00612373	0.000864355	0.00180478	0.0207804	0.00277678	0.0132747	0.0045343	0.00180478	0.00473853	0.0207804	0.0336203	0.00155917	0.00583338	0.00741851	0.00432178	0.00352533	0.0126235	0.00460976	0.00155917
K01425	glsA, GLS; glutaminase [EC:3.5.1.2]	0.0102905	0.0146745	0.0131923	0.00984453	0.00112354	0.00940353	0.00981883	0.013476	0.0166747	0.0288323	0.0065252	0.0195354	0.0175953	0.00760972	0.00846738	0.00453737	0.0212122	0.0113607	0.0425269	0.00716598	0.00402763	0.00769029	0.0015194	0.0148367	0.0113044	0.01369	0.00706091	0.0191778	0.00764149	0.00602499	0.00488203	0.0196215	0.0226097	0.00730656	0.0195354	0.0191778	0.0196215	0.00760972	0.0226097	0.0425269	0.00602206	0.0175129	0.00883013	0.0145637	0.0116711	0.0178004	0.0224981	0.00602206
K01426	E3.5.1.4, amiE; amidase [EC:3.5.1.4]	0.0272448	0.0329147	0.0259139	0.0333107	0.014845	0.0279428	0.0224209	0.0212049	0.0250958	0.0217635	0.0220379	0.0420074	0.029239	0.0314611	0.0241253	0.0421826	0.0250137	0.0318713	0.0609631	0.040134	0.0341142	0.0237317	0.0134164	0.0275068	0.0242401	0.022176	0.0216046	0.0352993	0.0566991	0.0407583	0.017693	0.0334309	0.0606482	0.0379722	0.0420074	0.0352993	0.0334309	0.0314611	0.0606482	0.0609631	0.0298223	0.0454815	0.0439429	0.0495718	0.0492514	0.0511165	0.0388148	0.0298223
K01427	URE; urease [EC:3.5.1.5]	0	0	0	0	0	0	0	0	0	0	0	0	0	0	0	0	0	0	0	0	0	0	0.00117894	0	0	0	0.000255013	0	0	0	0	0	0	0	0	0	0	0	0	0	0	0	0	0	0	0	0	0
K01428	ureC; urease subunit alpha [EC:3.5.1.5]	0.0304196	0.0264532	0.0496676	0.0487182	0.0246403	0.0297966	0.0319432	0.0267624	0.0306312	0.0223362	0.0338951	0.0637637	0.0547292	0.0730371	0.0148567	0.0651748	0.029726	0.0350538	0.0867491	0.0770812	0.0449881	0.0363632	0.0781569	0.0385755	0.0269134	0.0227546	0.0552073	0.0394216	0.0603701	0.0783572	0.0328953	0.0260542	0.0595962	0.0462522	0.0637637	0.0394216	0.0260542	0.0730371	0.0595962	0.0867491	0.0377509	0.0441983	0.0539379	0.035705	0.0451332	0.0330311	0.0325041	0.0377509
K01429	ureB; urease subunit beta [EC:3.5.1.5]	0.00587693	0.0017745	0.00308211	0.00120752	0.00282168	0.00486776	0.00273747	0.00276013	0.00245906	0.00131448	0.00365916	0.0224477	0.00335644	0.0106782	0.00139569	0.00272556	0.00122256	0.00335884	0.0216493	0.00506257	0.00388813	0.00193984	0.00660621	0.00190842	0.00198985	0.00258629	0.00910635	0.0048007	0.00627554	0.0105334	0.00113295	0.00114275	0.00225389	0.00192564	0.0224477	0.0048007	0.00114275	0.0106782	0.00225389	0.0216493	0.00113473	0.00264652	0.00595633	0.0027352	0.000770598	0.00190341	0.0018018	0.00113473
K01430	ureA; urease subunit gamma [EC:3.5.1.5]	0.0047675	0.00565479	0.0118038	0.010341	0.00434933	0.00536316	0.00558104	0.00944834	0.0043553	0.0048911	0.00752233	0.0322516	0.01806	0.0299202	0.00446916	0.0177533	0.00665328	0.006524	0.0376086	0.025913	0.0110764	0.0115572	0.0169958	0.00753101	0.00551467	0.00651365	0.0155319	0.00652922	0.0127544	0.0145321	0.00685839	0.00489656	0.0125472	0.00807227	0.0322516	0.00652922	0.00489656	0.0299202	0.0125472	0.0376086	0.00441469	0.00576084	0.00979234	0.00605413	0.0139151	0.0124341	0.00493624	0.00441469
K01431	UPB1, pydC; beta-ureidopropionase [EC:3.5.1.6]	0.125616	0.086565	0.14189	0.170776	0.0451795	0.133115	0.14888	0.159685	0.137525	0.104761	0.106528	0.137861	0.147621	0.114178	0.0536164	0.202732	0.118185	0.128395	0.0446345	0.153351	0.184459	0.12487	0.0864881	0.114044	0.114676	0.13069	0.127828	0.123394	0.0917033	0.123136	0.0579004	0.107272	0.083739	0.117905	0.137861	0.123394	0.107272	0.114178	0.083739	0.0446345	0.0877796	0.110956	0.115146	0.0937679	0.134619	0.0535271	0.105882	0.0877796
K01432	AFMID; arylformamidase [EC:3.5.1.9]	0	0	0	0	0	0	0	0	0	0	0	0	0	0	0	0	0	0	0	0	0	0	0.00208731	0	0	0	0	0	0	0	0	0	0	0	0	0	0	0	0	0	0	0	0	0	0	0	0	0
K01433	purU; formyltetrahydrofolate deformylase [EC:3.5.1.10]	0.0191498	0.0128354	0.0330621	0.0621349	0.0102325	0.0123976	0.0112908	0.00837437	0.00873393	0.0111063	0.0103007	0.0890984	0.0458608	0.0122853	0.00551671	0.0666094	0.00536164	0.0129506	0.14444	0.116774	0.0414373	0.0495845	0.0668005	0.0110523	0.00646919	0.0108734	0.0505675	0.0102366	0.0175261	0.0262592	0.00769375	0.00535319	0.0297116	0.0198427	0.0890984	0.0102366	0.00535319	0.0122853	0.0297116	0.14444	0.0158286	0.00761692	0.00827091	0.0128827	0.0190168	0.0228001	0.0094251	0.0158286
K01434	pac; penicillin G amidase [EC:3.5.1.11]	0.0022654	0.00074205	0.00163553	0.00124666	0.000235635	0.00183907	0.00137277	0.00319385	0.00128013	0.00139089	0.00389043	0.00882019	0.00109574	0.00898526	0.000469203	0.000674404	0.00107982	0.00293073	0.00719668	0.0016198	0.000306394	0.00143149	0	0.00101553	0.000733332	0.00212866	0.000361247	0.00341462	0.005208	0.000964856	0	0.0030739	0.00245303	0.00199912	0.00882019	0.00341462	0.0030739	0.00898526	0.00245303	0.00719668	0.000725289	0.00282714	0.000202459	0.00234072	0.00401247	0.00285707	0.00633189	0.000725289
K01437	ASPA, aspA; aspartoacylase [EC:3.5.1.15]	0.000528338	0.00121602	0.000110496	0.000183949	0.000515992	0	0.000322317	0	0	0.000370526	0	0.0039207	0	0.00179593	0.000288388	0	0.000157232	0.00171432	0.00134508	0	0	0	0	0.000954315	0.000243327	0	0	0.000527306	0.000484704	0.00205626	0.000272555	0.000935614	0.000167225	0.00070027	0.0039207	0.000527306	0.000935614	0.00179593	0.000167225	0.00134508	0.000118597	0.00164949	0.0115266	0.00103796	0.000405636	0.000317963	0.000515045	0.000118597
K01438	argE; acetylornithine deacetylase [EC:3.5.1.16]	0.00944189	0.00595573	0.00763981	0.00927942	0.000758847	0.0133749	0.00980426	0.0157383	0.00996995	0.00763436	0.0130707	0.0307547	0.00889055	0.0272515	0.00126015	0.00437358	0.00657452	0.0162204	0.0688972	0.00615741	0.00223282	0.0050584	0.00318016	0.0107187	0.00872136	0.0065625	0.00987492	0.019856	0.0099083	0.00991919	0.00228871	0.00875048	0.0235504	0.00959015	0.0307547	0.019856	0.00875048	0.0272515	0.0235504	0.0688972	0.00680323	0.00572944	0.0181032	0.0046351	0.0102089	0.0271883	0.00903239	0.00680323
K01439	dapE; succinyl-diaminopimelate desuccinylase [EC:3.5.1.18]	0.00299414	0.00298428	0.00491654	0.00165256	0.000964372	0.00350993	0.00482389	0.00314503	0.0036518	0.00253083	0.00435028	0.0346123	0.00328517	0.00777819	0.00327856	0.00034696	0.00123282	0.00337915	0.0667007	0.000892547	0.00042425	0.00373676	0.00105932	0.00280924	0.00451086	0.00393681	0.0040904	0.00588555	0.00503466	0.00987662	0.00169738	0.00215215	0.0207354	0.00273848	0.0346123	0.00588555	0.00215215	0.00777819	0.0207354	0.0667007	0.00869536	0.0011281	0.00341956	0.00169778	0.00622578	0.0156732	0.00349632	0.00869536
K01442	cbh; choloylglycine hydrolase [EC:3.5.1.24]	0.00157343	0.00153895	0.00113345	0.00102139	0.00262826	0.000816689	0.00132881	0.000528142	0.00119126	0.00106503	0.000497721	0.000247487	0.00117874	0.000588217	0.00027626	0.000443329	0.00172522	0.00175328	0.000136145	9.10645e-05	0.000470885	0.000566842	0.000263206	0.00111671	0.0015953	0.000671751	0.000221216	0.000973691	0	0	0	0.000727452	0	0	0.000247487	0.000973691	0.000727452	0.000588217	0	0.000136145	0	0.000645864	0.000621962	0.000783605	0.000594364	0.000587814	0.00032882	0
K01443	nagA, AMDHD2; N-acetylglucosamine-6-phosphate deacetylase [EC:3.5.1.25]	0.000680021	0.000407784	0.000236571	0.000185813	0	0	0.000261126	0	0.000124222	0	0.000466817	0.00162133	6.97637e-05	0.00326293	0.000250507	0	4.22844e-05	0.000751104	0.00149304	0.000395127	0	0	0	0.000740762	0.000508889	0	0	0.00192918	0.00146454	0.00484359	0.000531944	0.000650093	0.000325863	0.000711939	0.00162133	0.00192918	0.000650093	0.00326293	0.000325863	0.00149304	0.000150256	0.00231298	0.00530762	0.00111625	0.000450314	0.00154744	0.00100057	0.000150256
K01444	AGA, aspG; N4-(beta-N-acetylglucosaminyl)-L-asparaginase [EC:3.5.1.26]	0.00288666	0.00230833	0.00187598	0.00206115	0.000783138	0.00185602	0.00179747	0.00162478	0.00146125	0.000927431	0.00137548	0.00490485	0.0015947	0.00303148	0.000851859	0.00151997	0.000342528	0.00376675	0.00497886	0.000398348	0.000709478	0.00211907	0	0.00361311	0.00265303	0.000892786	0.00268507	0.00664623	0.00377198	0.00502619	0.00121633	0.00178598	0.00132862	0.00208893	0.00490485	0.00664623	0.00178598	0.00303148	0.00132862	0.00497886	0.00362271	0.00194644	0.000988713	0.000439585	0.0044502	0.000650823	0.00133287	0.00362271
K01448	amiABC; N-acetylmuramoyl-L-alanine amidase [EC:3.5.1.28]	0.00683631	0.00402939	0.00570527	0.00470064	0.000299536	0.0043406	0.0039108	0.0052257	0.00321492	0.00330738	0.00374244	0.0184733	0.00285694	0.00676072	0.000996254	0.00124422	0.00495262	0.00553263	0.0329208	0.0022524	0.000814778	0.00065439	0.0124577	0.00561022	0.00756228	0.00266279	0.00472514	0.0035112	0.00394484	0.00536441	0.000471063	0.00134355	0.00101703	0.0015722	0.0184733	0.0035112	0.00134355	0.00676072	0.00101703	0.0329208	0.00412182	0.00700208	0.0087821	0.00135491	0.00186437	0.0014913	0.0039633	0.00412182
K01451	hipO; hippurate hydrolase [EC:3.5.1.32]	0	0	0	0	0	0	0	0	0	0	0	0.00612015	0	0	0	0	0	0	0.00801455	0	0	0	0.000814101	0	0	0	0.000637578	0	0	0	0	0	0	0	0.00612015	0	0	0	0	0.00801455	0	0	0	0	0	0	0	0
K01455	E3.5.1.49; formamidase [EC:3.5.1.49]	0.000203285	0.000586923	0.0021299	0.000890544	0.00271914	0.0015796	0.00129962	0.00108111	0.002227	0.00114448	0.000811635	0.0104432	0.00334167	0.00175002	0.000442538	0.00517946	0.000339663	0.000227549	0.0109087	0.00474912	0.00534104	0.00297905	0.0130264	0.000210475	0.000103618	0.00155058	0.021923	0.000387307	0.000847486	0.000715958	0.0013161	0.00113471	0.000934806	0.00176786	0.0104432	0.000387307	0.00113471	0.00175002	0.000934806	0.0109087	0.000223022	0.000311332	0.0015246	0.00079584	0.00217186	0.000819905	0	0.000223022
K01457	atzF; allophanate hydrolase [EC:3.5.1.54]	0	0	0	0	0	0	0	0	0	0	0	0.0156136	0	0	0	0	0	0	0.0312826	0	0	0	0	0	0	0	0.00092893	0	0	0	0	0	0	0	0.0156136	0	0	0	0	0.0312826	0	0	0	0	0	0	0	0
K01458	hutG; N-formylglutamate deformylase [EC:3.5.1.68]	0.000492284	0	0.000298048	0.000361847	0	0	0	0.000377583	0	0	0	0.00228597	0	0.00217275	0	0.000627077	0	0.000311334	7.48798e-05	0.000724499	0.00149569	0	0.000238773	0	0	0.000234275	0.000464834	0.000109228	0.001102	0	0	0	0	0	0.00228597	0.000109228	0	0.00217275	0	7.48798e-05	0	0.00026775	0	0	0.000117458	0	0	0
K01460	gsp; glutathionylspermidine amidase/synthetase [EC:3.5.1.78 6.3.1.8]	0	0	0	0	0	0	0	0	0	0	0	0.000522879	0	0	0	0	0	0	0.000398798	0	0	0	0	0	0	0	0	0	0	0	0	0	0	0	0.000522879	0	0	0	0	0.000398798	0	0	0	0	0	0	0	0
K01464	DPYS, dht, hydA; dihydropyrimidinase [EC:3.5.2.2]	0.0628533	0.0422752	0.0619492	0.0751882	0.105828	0.0545	0.050894	0.0429664	0.0462189	0.025659	0.0728657	0.0654179	0.0717799	0.0893181	0.0461789	0.0884582	0.0439793	0.0652261	0.0489636	0.095315	0.0655181	0.0644181	0.0438873	0.0560563	0.0482976	0.0463892	0.05058	0.0576808	0.080394	0.0954746	0.043632	0.0310242	0.0471589	0.0769958	0.0654179	0.0576808	0.0310242	0.0893181	0.0471589	0.0489636	0.054651	0.0644336	0.0560141	0.043081	0.0738716	0.0220521	0.0373096	0.054651
K01465	URA4, pyrC; dihydroorotase [EC:3.5.2.3]	0.0348531	0.028112	0.032157	0.0241217	0.0152221	0.0392028	0.0349731	0.0472364	0.0497134	0.0619037	0.0380689	0.0814326	0.0364415	0.072717	0.0203544	0.0122675	0.0474612	0.0439033	0.152722	0.0210137	0.0112883	0.0199327	0.0454269	0.040876	0.0465528	0.0443441	0.0761638	0.0412763	0.0375583	0.0325248	0.0153759	0.0427929	0.0539729	0.0299108	0.0814326	0.0412763	0.0427929	0.072717	0.0539729	0.152722	0.0192171	0.0393022	0.0356353	0.0317781	0.0333835	0.0643315	0.0339648	0.0192171
K01466	allB; allantoinase [EC:3.5.2.5]	0	0	0.000271277	0	0.00211327	0.000109146	8.14757e-05	0.000131404	8.77739e-05	0	8.9217e-05	0.0120223	0	0	0.000474416	0	0	0.000215163	0.00184331	0.00132184	0	0.00269427	0.0102015	0	0	0.00106323	0.0243043	0	0.000726976	0.000603523	0	0.000828296	0.000407435	0.000181258	0.0120223	0	0.000828296	0	0.000407435	0.00184331	0.000212338	0.000144916	0	0.000115252	0.000258284	0	0	0.000212338
K01467	ampC; beta-lactamase class C [EC:3.5.2.6]	0	0	0	0	0	0	0	0	0	0	0	0.00345417	0	7.6114e-05	0	0	0	0	0.018543	0	0	0	0	0	0	0	0	0	0.000161833	0.000591147	0.000197322	0	0.00693499	0.000586346	0.00345417	0	0	7.6114e-05	0.00693499	0.018543	0	0	0	0	0.000537518	0.0055252	0.00011723	0
K01468	hutI, AMDHD1; imidazolonepropionase [EC:3.5.2.7]	0.00417171	0.00358042	0.00206213	0.00254918	0.00171078	0.0023888	0.00241537	0.00132729	0.00133094	0.00112725	0.00676434	0.0241837	0.00186788	0.00542197	0.00256845	0	0.000715053	0.00491717	0.0722579	0.00223546	0.00118206	0.0038187	0.00183333	0.00663614	0.0024814	0.00275122	0.000462625	0.0040261	0.00446561	0.00844393	0.00587101	0.00268206	0.020907	0.00580728	0.0241837	0.0040261	0.00268206	0.00542197	0.020907	0.0722579	0.00556152	0.00417402	0.00256164	0.00294815	0.0051309	0.0224811	0.00186573	0.00556152
K01469	OPLAH, OXP1, oplAH; 5-oxoprolinase (ATP-hydrolysing) [EC:3.5.2.9]	0.00626133	0.00775741	0.0068347	0.00732774	0.0155922	0.00403324	0.0059173	0.00621892	0.0044648	0.00227867	0.00575056	0.0196441	0.00531762	0.0197383	0.00449525	0.0027182	0.00359709	0.00934297	0.00761292	0.00531064	0.00287446	0.00554552	0.0273694	0.00849925	0.00559229	0.00448595	0.0326642	0.00714466	0.0118597	0.0139256	0.0051798	0.00597381	0.0046524	0.00832354	0.0196441	0.00714466	0.00597381	0.0197383	0.0046524	0.00761292	0.00923155	0.0145045	0.031417	0.0044149	0.00875603	0.00702444	0.00592358	0.00923155
K01470	E3.5.2.10; creatinine amidohydrolase [EC:3.5.2.10]	0.0107875	0.00639411	0.0143738	0.0198655	0.00668864	0.00850661	0.00777212	0.00730602	0.0103786	0.00773811	0.00839788	0.0267388	0.0190808	0.0155434	0.0043799	0.0241386	0.010204	0.00572395	0.0156733	0.0232493	0.0173872	0.0173586	0.0337952	0.0114151	0.00830487	0.00943441	0.0179739	0.00595057	0.0116473	0.00927315	0.00900359	0.00326095	0.00586649	0.00864424	0.0267388	0.00595057	0.00326095	0.0155434	0.00586649	0.0156733	0.00731271	0.00837906	0.0145124	0.00783983	0.00637911	0.0045787	0.00795215	0.00731271
K01473	hyuA; N-methylhydantoinase A [EC:3.5.2.14]	0.0542923	0.0390368	0.037606	0.0428208	0.0159697	0.047418	0.047864	0.033549	0.0480586	0.0244375	0.0376758	0.0371753	0.046487	0.0738252	0.0303974	0.0232747	0.0420764	0.0508874	0.0328257	0.0426656	0.0218513	0.0244468	0.00806198	0.05797	0.0413608	0.0283881	0.0308816	0.0521825	0.0547739	0.0577138	0.024977	0.036635	0.0281024	0.0396309	0.0371753	0.0521825	0.036635	0.0738252	0.0281024	0.0328257	0.0420895	0.0504157	0.0554656	0.0335305	0.0538057	0.0312012	0.0405687	0.0420895
K01474	hyuB; N-methylhydantoinase B [EC:3.5.2.14]	0.219305	0.160074	0.195734	0.219143	0.0743977	0.129209	0.172875	0.126352	0.149319	0.103964	0.125328	0.0963408	0.194389	0.16328	0.126897	0.195485	0.166505	0.202951	0.0629819	0.200818	0.19794	0.0969156	0.042017	0.185507	0.168157	0.121178	0.0800774	0.19528	0.213451	0.281525	0.162921	0.151693	0.155561	0.194229	0.0963408	0.19528	0.151693	0.16328	0.155561	0.0629819	0.191254	0.190885	0.260666	0.166464	0.229323	0.130289	0.186772	0.191254
K01476	E3.5.3.1, rocF, arg; arginase [EC:3.5.3.1]	0.00341755	0.00565858	0.000708544	0.00202871	0.00507354	0.00182472	0.00233643	0.00250618	0.00330621	0.00103621	0.00253007	0.0118814	0.000449067	0.0135398	0.00338984	0.00106101	0.00561397	0.00279897	0.0221345	0.00127277	0.00232755	0.002378	0.010823	0.00181858	0.00287962	0.00182742	0.0257991	0.0031	0.00535485	0.00235843	0.00174057	0.00363705	0.0123956	0.00230305	0.0118814	0.0031	0.00363705	0.0135398	0.0123956	0.0221345	0.00473973	0.00511112	0.00142482	0.00289325	0.00220785	0.00930858	0.00143271	0.00473973
K01477	alc, ALLC; allantoicase [EC:3.5.3.4]	0.000204755	0	0.00042739	0	0	0	0.000377401	0	0	0	0	0.014343	0	0.000297993	0	0	0.000916694	0	0.0400988	0.000439859	0	0	8.52247e-05	0.000411022	0	0	0.000387128	0.00129837	0.000246192	0.000331176	0.000242541	0	0.0153113	0	0.014343	0.00129837	0	0.000297993	0.0153113	0.0400988	0.000334533	0.000265224	0.000553898	0	0.00156432	0.00466167	0.00244304	0.000334533
K01478	arcA; arginine deiminase [EC:3.5.3.6]	0.000659471	0.000473277	0.000140258	0	0.000313715	0.000580462	0.00051313	0.00028734	0.000444189	0	0	0.00830455	0.000404841	0.000415958	0.00120488	0	0.000245378	0.000305358	0.0164884	0.000440861	0	0	0.00180434	0	0.000134093	0.000155212	0.00865406	0.00235461	0.000143295	0.00493703	0	0.000419168	0	0.00184376	0.00830455	0.00235461	0.000419168	0.000415958	0	0.0164884	0	0	0.00264174	0	7.63657e-05	0	0.00103923	0
K01479	hutG; formiminoglutamase [EC:3.5.3.8]	0	0	0	0	0	0	0	0	0	0	0	0.00602298	0	8.82327e-05	0	0	0	0	0.029283	0.00167606	0	0.000275709	0	0	0	0	0	0	0.00044669	0.000916982	0.000244726	0	0.0119756	0.000171502	0.00602298	0	0	8.82327e-05	0.0119756	0.029283	0	0	0	0	0.00356336	0.00933868	0.000407637	0
K01480	speB; agmatinase [EC:3.5.3.11]	0.0477847	0.0594148	0.0635987	0.0692476	0.0791326	0.0420824	0.0283182	0.0337881	0.0361159	0.0384003	0.0531748	0.0602606	0.0700785	0.0895356	0.0495703	0.0811129	0.0428817	0.0462728	0.0766565	0.115153	0.0627842	0.0682532	0.109375	0.0562843	0.0424443	0.0317479	0.0623832	0.0696279	0.106947	0.117682	0.129972	0.0549718	0.0746231	0.104593	0.0602606	0.0696279	0.0549718	0.0895356	0.0746231	0.0766565	0.0835568	0.0750928	0.0670096	0.0859732	0.0942963	0.0466323	0.05157	0.0835568
K01483	allA; ureidoglycolate lyase [EC:4.3.2.3]	0.00124466	0	0.000630319	0.000241231	0.00146618	0.00228842	0.00129227	0.000821282	0.000920248	0	0.0012232	0.014326	0.00109771	0.00227003	0	0	0.00110215	0.00194119	0.0352756	0.00309139	0	0.000251795	0	0.00186825	0.00107598	0.000644826	0.0011578	0.00163067	0.00143087	0.00357179	0.000180296	0.000669371	0.00899204	0.00209173	0.014326	0.00163067	0.000669371	0.00227003	0.00899204	0.0352756	0.00101832	0.000399123	0.000250911	0.000194806	0.00187604	0.00627348	0.00134984	0.00101832
K01484	astB; succinylarginine dihydrolase [EC:3.5.3.23]	0.000102863	0.000216168	0.000214708	0.000130333	0.000671112	0.000172772	0.000253193	0.000123794	0	0	0.00150878	0.0145487	0	0.00157188	0.000132853	0	0.000204999	9.73842e-05	0.0270506	0	0	0	0.00120051	4.89532e-05	0.000684669	0	0.00068224	0.000936994	0.000489187	0.0034493	0.000292093	0.000733098	0.000790395	0.000992992	0.0145487	0.000936994	0.000733098	0.00157188	0.000790395	0.0270506	0.000336118	0	0.000278262	0.000208655	0.00090965	0.00600929	0	0.000336118
K01485	codA; cytosine/creatinine deaminase [EC:3.5.4.1 3.5.4.21]	0.00788531	0.00757971	0.0103426	0.00775906	0.00684246	0.0101932	0.00757434	0.00595359	0.00637947	0.00387925	0.00732043	0.0181785	0.0113516	0.0288831	0.00835021	0.00867906	0.00823785	0.0129922	0.0284387	0.0115075	0.0069243	0.00571675	0.00284959	0.0084281	0.00736409	0.00451609	0.00781449	0.00932521	0.0244913	0.0191482	0.00952835	0.00801004	0.00957787	0.0132136	0.0181785	0.00932521	0.00801004	0.0288831	0.00957787	0.0284387	0.0101449	0.00879163	0.00966353	0.0118753	0.0129635	0.00983056	0.0082607	0.0101449
K01486	ade; adenine deaminase [EC:3.5.4.2]	0.0258261	0.00909896	0.0274933	0.036865	0.00553155	0.0248965	0.0171603	0.0196522	0.0152461	0.0118403	0.0237382	0.0250079	0.0365127	0.0508565	0.0146314	0.0338302	0.00742701	0.028029	0.0204979	0.0667482	0.0192168	0.0373298	0.0324735	0.0214674	0.0125103	0.0179585	0.0140289	0.022624	0.0329624	0.0304346	0.00630553	0.00595797	0.0182731	0.0269879	0.0250079	0.022624	0.00595797	0.0508565	0.0182731	0.0204979	0.0279626	0.0125426	0.016125	0.0115786	0.0270979	0.00640292	0.00816188	0.0279626
K01487	E3.5.4.3, guaD; guanine deaminase [EC:3.5.4.3]	0.00256742	0.00090655	0.00206776	0.00147253	0	0.00401703	0.00139129	0.00224036	0.000579731	0.000301878	0.00333699	0.0222317	0.00114725	0.0198629	0.000407721	0.000160217	0.00133943	0.0032723	0.0489571	0.00400597	0.000295513	0.000456251	0.000619808	0.00270273	0.00312625	0.000658906	0.00382079	0.00343701	0.00610535	0.00751946	0	0.000977758	0.0160781	0.00465912	0.0222317	0.00343701	0.000977758	0.0198629	0.0160781	0.0489571	0.000163037	0.0018145	0.00321664	0.00174859	0.00384494	0.0156673	0.00163365	0.000163037
K01488	add, ADA; adenosine deaminase [EC:3.5.4.4]	0.0125554	0.00761716	0.0045594	0.00224167	0.00145347	0.0070376	0.00836983	0.00404507	0.00498459	0.0042766	0.00415307	0.0106993	0.00943131	0.00713003	0.00205463	0.00555078	0.00831315	0.00973322	0.00409507	0.00651227	0.00785145	0.00660583	0.00536855	0.00982707	0.00726469	0.00618773	0.00466446	0.00629901	0.00704918	0.0132857	0.00143039	0.00775457	0.00375044	0.00619895	0.0106993	0.00629901	0.00775457	0.00713003	0.00375044	0.00409507	0.00399268	0.00619434	0.0113341	0.00546109	0.00841177	0.0027182	0.00796121	0.00399268
K01489	cdd, CDA; cytidine deaminase [EC:3.5.4.5]	0.00182757	0.000715334	0.00114908	0.00208076	0.000809433	0.000865067	0.00180448	0.00152616	0.00175408	0	0.000944079	0.00940316	0.00142111	0.00540943	0	0	0.000786302	0.00148634	0.00845885	0.00118038	0.000123961	0.00116616	0	0.00105767	0.00144092	0.000923018	0.00270413	0.00247654	0.00280489	0.000187965	0.000275317	0.000844735	0	0.000681759	0.00940316	0.00247654	0.000844735	0.00540943	0	0.00845885	0.00027069	0.000858435	0.000672288	0.000672154	0.00113264	0	0.000184794	0.00027069
K01490	AMPD; AMP deaminase [EC:3.5.4.6]	0	0	0	0	0	0	0	0	0	0	0	0	0	0	0	0	0	0	0	0	0	0	0.00214353	0	0	0	0	0	0	0	0	0	0	0	0	0	0	0	0	0	0	0	0	0	0	0	0	0
K01491	folD; methylenetetrahydrofolate dehydrogenase (NADP+) / methenyltetrahydrofolate cyclohydrolase [EC:1.5.1.5 3.5.4.9]	0.226296	0.31208	0.163956	0.119121	0.171666	0.214988	0.226026	0.202121	0.227286	0.288576	0.208988	0.138195	0.164502	0.186846	0.330495	0.118694	0.27802	0.214583	0.132386	0.112972	0.148551	0.211321	0.0789175	0.233158	0.272017	0.226562	0.105271	0.232338	0.26163	0.163953	0.446102	0.372267	0.35807	0.354588	0.138195	0.232338	0.372267	0.186846	0.35807	0.132386	0.394383	0.318679	0.266314	0.39101	0.237981	0.280301	0.34366	0.394383
K01492	purNH; phosphoribosylglycinamide/phosphoribosylaminoimidazolecarboxamide formyltransferase [EC:2.1.2.2 2.1.2.3]	0	0	0	0.000466108	0	0	0	0	0	0	0	0	0	0	0	0	0	0	0	0	0.000275236	0	0	0	0	0	0	0	0	0	0	0	0	0	0	0	0	0	0	0	0	0	0	0	0	0	0	0
K01493	comEB; dCMP deaminase [EC:3.5.4.12]	0.0430709	0.038759	0.0589216	0.0568536	0.020739	0.0441903	0.0353887	0.0477644	0.0393425	0.0337339	0.0471532	0.0221316	0.0550482	0.0358909	0.0300678	0.0730312	0.0361731	0.047446	0.024131	0.0660721	0.0617782	0.047678	0.0344411	0.0465996	0.0429416	0.0328976	0.0241159	0.0364708	0.0323189	0.028627	0.0268203	0.0381091	0.0232321	0.0327765	0.0221316	0.0364708	0.0381091	0.0358909	0.0232321	0.024131	0.0305271	0.0201537	0.0374768	0.0283391	0.0330769	0.0307293	0.0287199	0.0305271
K01494	dcd; dCTP deaminase [EC:3.5.4.13]	0.250769	0.264965	0.268915	0.280484	0.364372	0.26564	0.281616	0.231358	0.252987	0.271652	0.252072	0.303317	0.248087	0.192968	0.280106	0.302297	0.244684	0.26862	0.151509	0.261122	0.334661	0.296974	0.349576	0.250181	0.249222	0.304816	0.333451	0.274707	0.268452	0.266147	0.249687	0.240204	0.245009	0.283475	0.303317	0.274707	0.240204	0.192968	0.245009	0.151509	0.268809	0.249034	0.277763	0.304319	0.300732	0.240128	0.282098	0.268809
K01495	GCH1, folE; GTP cyclohydrolase IA [EC:3.5.4.16]	0.158294	0.105233	0.143259	0.136072	0.0419141	0.19412	0.180523	0.227347	0.193178	0.165007	0.151621	0.160571	0.154117	0.165949	0.0797888	0.1336	0.15732	0.168035	0.13909	0.159655	0.127697	0.14159	0.135236	0.170111	0.17638	0.166197	0.164012	0.15622	0.100246	0.0940144	0.0349715	0.147172	0.10466	0.1085	0.160571	0.15622	0.147172	0.165949	0.10466	0.13909	0.0829502	0.0924737	0.146136	0.109495	0.130747	0.0838071	0.127138	0.0829502
K01496	hisI; phosphoribosyl-AMP cyclohydrolase [EC:3.5.4.19]	0.0349003	0.0313063	0.0338619	0.0291015	0.00954218	0.0477394	0.0445005	0.0680285	0.0597231	0.0181068	0.0520796	0.0274717	0.0297206	0.0271612	0.0164514	0.0242538	0.0352346	0.0361473	0.0285664	0.0388225	0.0173696	0.0291516	0.0300253	0.0435996	0.0393431	0.0325178	0.0223682	0.0234795	0.0219598	0.0202998	0.00423022	0.0265769	0.0179843	0.0259431	0.0274717	0.0234795	0.0265769	0.0271612	0.0179843	0.0285664	0.0225565	0.021068	0.0135999	0.0277735	0.0162482	0.00711216	0.025725	0.0225565
K01497	ribA, RIB1; GTP cyclohydrolase II [EC:3.5.4.25]	0.0106193	0.00641078	0.0112819	0.00873406	0.00147959	0.0124337	0.0123675	0.0157584	0.0137761	0.0277918	0.0116261	0.0269877	0.00771003	0.0168172	0.00341927	0.00428248	0.0146102	0.015371	0.0526409	0.00762518	0.00243207	0.00508667	0.000493511	0.0102413	0.014047	0.0200902	0.00587675	0.00692609	0.0116745	0.00843306	0.0012109	0.0128685	0.0176156	0.00645726	0.0269877	0.00692609	0.0128685	0.0168172	0.0176156	0.0526409	0.00186484	0.00481769	0.00178637	0.00479956	0.0103156	0.0235774	0.0106667	0.00186484
K01499	mch; methenyltetrahydromethanopterin cyclohydrolase [EC:3.5.4.27]	0	0.00037634	0	0	0.00513037	0.000495472	0.000120496	0.000282167	9.0483e-05	0.00119445	0.000676461	0.000713113	0.000160961	0	0.000885148	0	0.000292679	0.000123784	0.000840162	0	0	0.00315821	0.000436645	0.00058286	0.000847979	0.00139114	0.00136007	0.00020727	0.000410078	0	0.000599304	0.000749957	0.000828319	0.000820575	0.000713113	0.00020727	0.000749957	0	0.000828319	0.000840162	0.00170894	0.00050808	0	0.00189956	0.000288493	0.000485091	0.000291663	0.00170894
K01500	fchA; methenyltetrahydrofolate cyclohydrolase [EC:3.5.4.9]	0.00884618	0.0115471	0.00998391	0.00873234	0.00125635	0.0036282	0.00587745	0.00730387	0.0107679	0.0219594	0.00155347	0.00448454	0.0139296	0.00441624	0.00770516	0.00316213	0.0224887	0.00827766	0.000448569	0.00629769	0.00207796	0.00561348	0.000938684	0.0154864	0.00964773	0.0110791	0.00330671	0.0145672	0.00680004	0.0034279	0.00502095	0.0184871	0.00959722	0.00473419	0.00448454	0.0145672	0.0184871	0.00441624	0.00959722	0.000448569	0.00605012	0.0211852	0.00473045	0.0141885	0.0107549	0.0086498	0.0212251	0.00605012
K01501	E3.5.5.1; nitrilase [EC:3.5.5.1]	0.00606076	0.00180751	0.00120253	0.000709674	0	0.00420197	0.00163022	0.00393603	0.00169211	0.000561569	0.00293417	0.0157934	0.00131525	0.00462764	0.000433859	0.000266015	0.00151726	0.00935274	0.0234231	0.000765231	0.000589177	0.000618274	0.00131603	0.00529981	0.00486276	0.00188335	0.0020516	0.00695525	0.00260493	0.00229661	0	0.000115753	0.0011079	0.00240207	0.0157934	0.00695525	0.000115753	0.00462764	0.0011079	0.0234231	0.000783038	0.00106851	0.000142508	0.000972186	0.00241214	0.000994711	0.000422979	0.000783038
K01502	E3.5.5.7; aliphatic nitrilase [EC:3.5.5.7]	0	0	0	0	0	0	0	0	0	0	0	0.00152193	0	0.000122908	0	0	0	0	0.00131963	0	0	0	0	0	0	0	0	0	0	0	0	0	0	0	0.00152193	0	0	0.000122908	0	0.00131963	0	0	0	0	0	0	0	0
K01505	E3.5.99.7; 1-aminocyclopropane-1-carboxylate deaminase [EC:3.5.99.7]	0.03639	0.0303037	0.0403302	0.0463953	0.00796854	0.0232836	0.0295883	0.0142414	0.0212737	0.0269003	0.0203867	0.0339436	0.0378733	0.0273307	0.0186527	0.0680399	0.0239172	0.0260936	0.0134018	0.0554773	0.0781512	0.0230331	0.0134992	0.0248542	0.0306396	0.0236615	0.0277409	0.0360471	0.0522008	0.0588471	0.0193692	0.0242641	0.0430892	0.05401	0.0339436	0.0360471	0.0242641	0.0273307	0.0430892	0.0134018	0.0327446	0.034556	0.0171891	0.045294	0.060182	0.0227686	0.0368114	0.0327446
K01507	ppa; inorganic pyrophosphatase [EC:3.6.1.1]	0.10048	0.0881415	0.121593	0.120338	0.0297722	0.119235	0.117748	0.147837	0.120042	0.108833	0.103626	0.0904491	0.132039	0.0922743	0.05675	0.101154	0.107856	0.104549	0.077256	0.116385	0.0885991	0.115653	0.074256	0.10908	0.10907	0.114432	0.100069	0.104334	0.0625159	0.0489048	0.0259523	0.0867916	0.0741791	0.0734772	0.0904491	0.104334	0.0867916	0.0922743	0.0741791	0.077256	0.0433539	0.0639933	0.106126	0.0834846	0.0799091	0.0626388	0.0972671	0.0433539
K01512	acyP; acylphosphatase [EC:3.6.1.7]	0.00702536	0.0140896	0.0157893	0.0112496	0.0873388	0.0124361	0.00873415	0.00705835	0.00752135	0.0214989	0.0257795	0.00756732	0.0197911	0.00359031	0.0153031	0.0182115	0.0137396	0.0083884	0.0120809	0.0229127	0.0136406	0.0288275	0.02008	0.0142138	0.0100677	0.0171126	0.00525216	0.00771352	0.00696702	0.0106742	0.0190316	0.00770296	0.0090694	0.0182092	0.00756732	0.00771352	0.00770296	0.00359031	0.0090694	0.0120809	0.0203413	0.0116853	0.00388714	0.01547	0.00943361	0.00933807	0.014513	0.0203413
K01515	nudF; ADP-ribose pyrophosphatase [EC:3.6.1.13]	0.00536766	0.003892	0.0149572	0.0109746	0.000616486	0.00207051	0.000732192	0.00133935	0.00307947	0.00329594	0.00663877	0.00973282	0.0199071	0.00278422	0.00206397	0.0111261	0.000692382	0.00542263	0.00418065	0.0313128	0.0067625	0.0192618	0.0408803	0.00776305	0.00222661	0.00562694	0.0132778	0.00369877	0.00496456	0.00622535	0.000710702	0.000990449	0.00280532	0.00728008	0.00973282	0.00369877	0.000990449	0.00278422	0.00280532	0.00418065	0.00627116	0.00213833	0.00543111	0.0048296	0.010249	0.00140867	0.00304049	0.00627116
K01520	dut, DUT; dUTP pyrophosphatase [EC:3.6.1.23]	0.0904615	0.0580171	0.086288	0.0717853	0.0273567	0.11476	0.121923	0.146451	0.115214	0.0923755	0.0869972	0.134349	0.0727249	0.0846271	0.0390106	0.0679311	0.0891889	0.0889114	0.0919614	0.0654389	0.0755211	0.096721	0.0511472	0.0708304	0.0916637	0.108932	0.105465	0.0803362	0.0488863	0.0617295	0.012618	0.0811187	0.0614367	0.0533566	0.134349	0.0803362	0.0811187	0.0846271	0.0614367	0.0919614	0.0348166	0.0467391	0.0660468	0.0533924	0.0636375	0.0471569	0.0779225	0.0348166
K01523	hisE; phosphoribosyl-ATP pyrophosphohydrolase [EC:3.6.1.31]	0.00149069	0.000899625	0.0048835	0.00593531	0.00457231	0.00323134	0.0033179	0.00196981	0.00360765	0.00285128	0.00258573	0.0154098	0.00332524	0.00598783	0.00079178	0.00316569	0.00207292	0.00397653	0.022733	0.000981377	0.00493226	0.00560002	0.00380148	0.00204408	0.00343424	0.00394564	0.00870798	0.00130779	0.000612584	0.000927292	0.000452744	0.000494019	0.000223216	0	0.0154098	0.00130779	0.000494019	0.00598783	0.000223216	0.022733	0	0.00101085	0.00410082	0.00119086	0.00116893	0.00396929	0.00226484	0
K01524	ppx-gppA; exopolyphosphatase / guanosine-5'-triphosphate,3'-diphosphate pyrophosphatase [EC:3.6.1.11 3.6.1.40]	0.00776591	0.00317317	0.00926817	0.00401171	0.00448192	0.00980707	0.00849734	0.0115094	0.00821681	0.00268412	0.0103216	0.0412733	0.00576736	0.0263399	0.00206509	0.000991496	0.00594815	0.0132884	0.0740703	0.00707558	0.00263302	0.00550981	0.00687127	0.0108642	0.00596622	0.00601338	0.0173519	0.0146862	0.0121606	0.024007	0.0018743	0.00185817	0.0358576	0.0068857	0.0412733	0.0146862	0.00185817	0.0263399	0.0358576	0.0740703	0.00218007	0.00871601	0.00821331	0.00263051	0.0114746	0.0339562	0.0102202	0.00218007
K01525	apaH; bis(5'-nucleosyl)-tetraphosphatase (symmetrical) [EC:3.6.1.41]	0.000950505	0.00051207	0.00270464	0.000785724	0	0.00200136	0.00150805	0.000949978	0.00241341	0.00207203	0.000897652	0.0168817	0	0.000159532	0.000865251	0.00288042	0.0010555	0.00263401	0.0394396	0	0.0015874	0.00134548	0.00194365	0.00106259	0.00233702	0.00987578	0.000529368	0.00196661	0.000962862	0.00213783	0.000993827	0.00105391	0.00933836	0.00274461	0.0168817	0.00196661	0.00105391	0.000159532	0.00933836	0.0394396	0	0.00138264	0.000465978	0.000571768	0.00376043	0.0118243	0.00102714	0
K01528	DNM1_3; dynamin 1/3 [EC:3.6.5.5]	0	0	0	0	0	0	0	0	0	0	0	0	0	0	0	0	0	0	0	0	0	0	0.0018453	0	0	0	0	0	0	0	0	0	0	0	0	0	0	0	0	0	0	0	0	0	0	0	0	0
K01529	yjjX; inosine/xanthosine triphosphatase [EC:3.6.1.73]	0	0	0	0	0	0	0	0	0	0	0	0.00219097	0	0	0	0	0	0	0.000634997	0	0	0	0	0	0.000244701	0	0	0.000284942	0	0.00241902	0	0	0	0.000342035	0.00219097	0.000284942	0	0	0	0.000634997	0	0	0	0	0	0	0	0
K01535	PMA1, PMA2; H+-transporting ATPase [EC:7.1.2.1]	0.00341285	0.00722242	0.0028287	0.00225411	0.00307821	0.00127761	0.00302013	0.00149354	0.00286521	0.00660073	0.000958825	0.00115088	0.00560743	0.00180911	0.00379759	0.00155085	0.00611172	0.00439339	4.94135e-05	0.0019859	0.000838631	0.00176901	0.00097602	0.00671832	0.00290076	0.00272041	0.00156903	0.00688968	0.00447348	0.00183981	0.00242099	0.00430522	0.00532853	0.00305074	0.00115088	0.00688968	0.00430522	0.00180911	0.00532853	4.94135e-05	0.00370874	0.00683882	0.0043609	0.00631666	0.00325323	0.00443729	0.00672794	0.00370874
K01539	ATP1A; sodium/potassium-transporting ATPase subunit alpha [EC:7.2.2.13]	0.00100006	0.00104776	0.00299774	0.00392357	0.000592378	0.000942227	0.000507209	0.000338164	0.0012354	0.00125457	0.00104095	0.000170463	0.0046641	0.00250796	0.000734961	0.0028084	0.00149708	0.000112901	0.000130011	0.00423661	0.00251199	0.00157215	0.000815771	0.000318641	0.000435757	0.00113341	0.00110045	0.00145551	0.00265735	0.00755976	0.00267429	0.00129353	0.00219495	0.00227147	0.000170463	0.00145551	0.00129353	0.00250796	0.00219495	0.000130011	0.00400322	0.00107777	0.000104101	0.00141613	0.00311469	0.00223624	0.00185241	0.00400322
K01546	kdpA; potassium-transporting ATPase potassium-binding subunit	0	0	0	0	0	0	0	0	0	0	0	0.000774877	0	0.000285354	0	0	0	0	0.00397423	0.00258409	0	0	0	0	0	5.4057e-05	0	0	0	0	0.000670731	0	0.000644675	0	0.000774877	0	0	0.000285354	0.000644675	0.00397423	0	0	0	0	0.000268841	0.00891516	0.000395772	0
K01547	kdpB; potassium-transporting ATPase ATP-binding subunit [EC:7.2.2.6]	0.000512474	0.000401676	8.6292e-05	0.000458339	0.0040705	0.00030379	0.000295315	0.000124384	0.000356017	0.000244191	0.00143336	0.000783209	0	0.000451163	0.000246363	9.07769e-05	0.000748156	7.82784e-05	0.00803701	0.00332399	0	0.000469217	0.00320177	0.000394284	0	0.000303281	0.00521859	0.000107186	0.000578627	0.000463706	0.00211074	0.00115696	0.00307848	0.00119646	0.000783209	0.000107186	0.00115696	0.000451163	0.00307848	0.00803701	0.000911993	0.000615946	0.00135618	0.000482286	0.00300614	0.0133357	0.00133226	0.000911993
K01548	kdpC; potassium-transporting ATPase KdpC subunit	0	0	0	0	0	0	0	0	0	0	0	0.00033941	0	0	0	0	0	0	0.00360831	0	0	0	0	0	0	0	0	0	0	0	0	0	0	0	0.00033941	0	0	0	0	0.00360831	0	0	0	0	0.000109627	0.00323317	0.000515904	0
K01555	FAH, fahA; fumarylacetoacetase [EC:3.7.1.2]	0.0229269	0.0076619	0.00870506	0.00786074	0.00252888	0.0268851	0.0206068	0.0199062	0.0141109	0.00949013	0.0171167	0.0139317	0.00842322	0.0329397	0.00357566	0.000802102	0.0152982	0.0330621	0.0544542	0.00737926	0.00152172	0.00589584	0.00246386	0.0262429	0.0210976	0.01332	0.0116715	0.0238287	0.0142561	0.00998054	0.000950894	0.0129361	0.0227712	0.0107005	0.0139317	0.0238287	0.0129361	0.0329397	0.0227712	0.0544542	0.00466373	0.00852246	0.00671009	0.010594	0.012285	0.0232505	0.0167416	0.00466373
K01556	KYNU, kynU; kynureninase [EC:3.7.1.3]	0.0817595	0.0396772	0.0599457	0.0502214	0.00797196	0.0820983	0.0826769	0.112171	0.0768424	0.0271925	0.0676477	0.0460197	0.0509264	0.0692713	0.0237338	0.0284419	0.0630388	0.0818184	0.0381112	0.031644	0.0302831	0.0318219	0.00683462	0.0673696	0.0710127	0.0618112	0.0250848	0.0711756	0.0408129	0.0365323	0.00637361	0.0420562	0.0292602	0.0387414	0.0460197	0.0711756	0.0420562	0.0692713	0.0292602	0.0381112	0.0326365	0.0308825	0.032149	0.0349262	0.0504575	0.0185415	0.0478128	0.0326365
K01560	E3.8.1.2; 2-haloacid dehalogenase [EC:3.8.1.2]	0.00546508	0.00362444	0.00233591	0.00024664	0.0011038	0.0028815	0.00264138	0.00372135	0.00274208	0.00242521	0.00302547	0.00580391	0.00262925	0.00630923	0.00054137	0.000478478	0.0036308	0.00817047	0.0215556	0.00119744	0.00021846	0.000828283	0.00474001	0.00701783	0.00205296	0.00112374	0.00237805	0.0041552	0.0057412	0.00152199	0.000455273	0.00203218	0.0155619	0.00431994	0.00580391	0.0041552	0.00203218	0.00630923	0.0155619	0.0215556	0.00238288	0.00270576	0.00140276	0.00246791	0.00537573	0.0153587	0.00526567	0.00238288
K01563	dhaA; haloalkane dehalogenase [EC:3.8.1.5]	0.0089204	0.00771079	0.0050262	0.00830121	0.000257368	0.00652729	0.00635524	0.00419777	0.00506558	0.00204093	0.00534886	0.00532643	0.00520212	0.0107403	0.00340722	0.00645394	0.00531628	0.0117308	0.0234686	0.00429933	0.00660042	0.00234658	0.000544172	0.00963562	0.00599523	0.0031895	0.00154886	0.0054371	0.00866238	0.0111714	0.00344318	0.00465168	0.0187564	0.0112454	0.00532643	0.0054371	0.00465168	0.0107403	0.0187564	0.0234686	0.00558933	0.00633057	0.00593567	0.00900943	0.012791	0.0131806	0.00706078	0.00558933
K01565	SGSH; N-sulfoglucosamine sulfohydrolase [EC:3.10.1.1]	0.00324539	0.000439947	0.000677932	0.00159153	0.000139521	0.00143781	0.00273004	0.000903243	0.00438925	0.00182069	0.0032933	0.000198721	0.001425	0.00350628	0.000155578	0.00014017	0.00292242	0.00352834	0.000233207	0.000560331	0.000428664	0.000371112	0.00126376	0.00397567	0.0025986	0.00116058	0.000300962	0.0011711	0.000457879	0	0	0.000649988	0.000278208	0.000648454	0.000198721	0.0011711	0.000649988	0.00350628	0.000278208	0.000233207	0.00123341	0.00323424	0.00170262	0.00056465	0.000173705	0.00160525	0.00149176	0.00123341
K01571	oadA; oxaloacetate decarboxylase (Na+ extruding) subunit alpha [EC:7.2.4.2]	0.0391415	0.0408065	0.0389248	0.0515921	0.0084676	0.0295578	0.0303847	0.0239343	0.0163689	0.0110191	0.0237267	0.0348079	0.0354281	0.0193539	0.0266573	0.0353636	0.0198657	0.0335236	0.03185	0.0473489	0.0355664	0.0190494	0.00541244	0.032385	0.0327181	0.0220659	0.0162533	0.0455741	0.0348297	0.0482312	0.021203	0.0229281	0.0171892	0.0361	0.0348079	0.0455741	0.0229281	0.0193539	0.0171892	0.03185	0.0304412	0.0233548	0.011439	0.0171069	0.0317111	0.0179679	0.0245274	0.0304412
K01573	oadG; oxaloacetate decarboxylase (Na+ extruding) subunit gamma	0	0	0	0	0	0	0	0	0	0	0	0	0	0	0	0	0	0	0.000268886	0	0	0	0	0	0	0	0	0	0	0	0	0	0	0	0	0	0	0	0	0.000268886	0	0	0	0	0	0	0	0
K01574	adc; acetoacetate decarboxylase [EC:4.1.1.4]	0.00878769	0.0102193	0.0126933	0.0126757	0.000203133	0.0128873	0.0107378	0.00974367	0.013362	0.00584627	0.00666561	0.000439628	0.0104598	0.0135796	0.005605	0.0101777	0.0167075	0.0101365	0.000835879	0.0074621	0.0109757	0.00289251	0.000336841	0.0166397	0.010349	0.00529538	0.00218283	0.0108373	0.0091452	0.00994222	0.00128588	0.00504142	0.00371145	0.0049086	0.000439628	0.0108373	0.00504142	0.0135796	0.00371145	0.000835879	0.00366323	0.00941367	0.0012523	0.00854701	0.00735852	0.00554623	0.0130117	0.00366323
K01575	alsD, budA, aldC; acetolactate decarboxylase [EC:4.1.1.5]	0	0.000343256	0.000622298	0	0	0.0001787	0.000392201	0.000768253	0.000359271	0.000134201	0.000163728	0	0.00018883	0.00178585	0	0	0.000292418	0.000225803	0.00011599	0.000292843	0	0.000241921	0	0	0.000475958	0.000320367	0.000180009	0.00032421	0.000508617	0	0.000447768	0.000304012	0.000863498	0.000106962	0	0.00032421	0.000304012	0.00178585	0.000863498	0.00011599	0.000389675	0.000408284	0.00327217	0.00043209	0	0.000806143	0.000703127	0.000389675
K01576	mdlC; benzoylformate decarboxylase [EC:4.1.1.7]	0.00216461	0.000520604	0.00410761	0.00182925	0.000359763	0.00106783	0.000553181	0.00141479	0.000730515	0.000643673	0.000798004	0.00035429	0.00247593	0.00150906	0.00135701	0.0040295	0.00275866	0.00375762	0.000413979	0.00250429	0.00351459	8.68871e-05	0.000640087	0.00107178	0.00105094	0.00107727	0.00289721	0.00347147	0.00271396	0.00607977	0.000745916	0.000775478	0.00313752	0.00687323	0.00035429	0.00347147	0.000775478	0.00150906	0.00313752	0.000413979	0.00198057	0.00512547	0.00310438	0.00106793	0.00350078	0.00188083	0.00250789	0.00198057
K01577	oxc; oxalyl-CoA decarboxylase [EC:4.1.1.8]	0.0116633	0.00946956	0.0216011	0.0285316	0.0440949	0.0134419	0.012055	0.0118995	0.0154592	0.0118068	0.0103973	0.039992	0.0209381	0.0224386	0.0083148	0.0308962	0.0157426	0.00997527	0.0156813	0.0264965	0.0214412	0.0221277	0.211624	0.012686	0.00918932	0.0160489	0.0906491	0.0128234	0.0159936	0.0227917	0.00857197	0.00733527	0.0144912	0.0210311	0.039992	0.0128234	0.00733527	0.0224386	0.0144912	0.0156813	0.0129048	0.0197896	0.0202847	0.0103766	0.0179737	0.00478334	0.0149406	0.0129048
K01578	MLYCD; malonyl-CoA decarboxylase [EC:4.1.1.9]	0.00201143	0.000214682	0.00153497	0.00070346	0	0.00192137	0.00125186	0.000705611	0.00119097	0.000514294	0.000475378	0	0.000580757	0.00115077	0	0.00037693	0.000704003	0.0021839	0	0.000410605	0.000256869	0.000169594	0	0.00228204	0.00171227	0.000592996	0	0.000447422	0.00124844	0	0	0	0	0	0	0.000447422	0	0.00115077	0	0	0	0.000386443	0	0	0	0.000165438	0	0
K01579	panD; aspartate 1-decarboxylase [EC:4.1.1.11]	0.046151	0.0257659	0.0385712	0.0193768	0.01174	0.0544219	0.0514265	0.059408	0.0611636	0.0715933	0.048449	0.0177471	0.0299226	0.0400195	0.0305486	0.0103111	0.0467699	0.04515	0.0277303	0.0082982	0.0190719	0.035147	0.0179139	0.0488707	0.0480394	0.0584945	0.0330472	0.0420028	0.0181941	0.00793642	0.0098177	0.0458356	0.0222579	0.0124435	0.0177471	0.0420028	0.0458356	0.0400195	0.0222579	0.0277303	0.0126892	0.02223	0.0381903	0.0270858	0.0196341	0.0245265	0.0431938	0.0126892
K01580	E4.1.1.15, gadB, gadA, GAD; glutamate decarboxylase [EC:4.1.1.15]	0.0368579	0.0416575	0.0793048	0.135009	0.00711058	0.0293266	0.0334077	0.0332315	0.0329447	0.0338606	0.044257	0.0125822	0.10737	0.0383708	0.0273419	0.232302	0.0280468	0.0282599	0.00514711	0.15149	0.228455	0.0174085	0.00206336	0.0319823	0.0381022	0.0228848	0.00387135	0.0314499	0.0255725	0.0200335	0.0145056	0.0236788	0.0284572	0.0213217	0.0125822	0.0314499	0.0236788	0.0383708	0.0284572	0.00514711	0.0289372	0.0442521	0.0391944	0.0378534	0.0360223	0.0251763	0.0369606	0.0289372
K01581	E4.1.1.17, ODC1, speC, speF; ornithine decarboxylase [EC:4.1.1.17]	0.00367896	0.00341985	0.00291933	0.00512504	0.00242824	0.00414018	0.0024041	0.00167343	0.00377335	0.00203496	0.00335377	0.0288525	0.00801953	0.0166343	0.00242246	0.00511928	0.00334977	0.00468339	0.0661014	0.0098148	0.00211429	0.0031928	0.00924483	0.00296896	0.00395819	0.00293737	0.00917862	0.0075648	0.00943793	0.0125327	0.00289356	0.00722229	0.0331386	0.0109256	0.0288525	0.0075648	0.00722229	0.0166343	0.0331386	0.0661014	0.00508395	0.00289824	0.0164423	0.0055664	0.00913033	0.0285305	0.0104097	0.00508395
K01582	E4.1.1.18, ldcC, cadA; lysine decarboxylase [EC:4.1.1.18]	0.000366636	0.000324028	0.000140985	0.000516855	0.000235635	0.000237654	0.000207492	5.49908e-05	0	0	0.000154556	0.000137885	0	0.00360664	0.000490619	0.000105906	6.81892e-05	0.000852617	3.99696e-05	0.00301893	6.83743e-05	0	0	0.000543676	0.000269578	0.000189178	7.61865e-05	0.000582012	0.000769617	0.000173146	0.000905487	0.000290365	0.000103735	0.000317707	0.000137885	0.000582012	0.000290365	0.00360664	0.000103735	3.99696e-05	0.000517154	0.00320659	0.00450703	0.000685054	0	0.000616521	0.00071054	0.000517154
K01583	E4.1.1.19; arginine decarboxylase [EC:4.1.1.19]	0	0	0	0	0	0	0	0	0	0	0	0	0	0	0	0	0	0	0	0	0	0	0.00253536	0	0	0	6.58098e-05	0	0	0	0	0	0	0	0	0	0	0	0	0	0	0	0	0	0	0	0	0
K01584	adiA; arginine decarboxylase [EC:4.1.1.19]	0.0082929	0.00284678	0.00296545	0.00285785	0.0142638	0.00474984	0.00596253	0.00526236	0.00495238	0.00450679	0.00534063	0.0656728	0.00549461	0.00761164	0.00372699	0.00435872	0.00212394	0.00912506	0.0513574	0.00761281	0.00308592	0.0095587	0.0639545	0.00631152	0.0025603	0.00846789	0.090116	0.00422054	0.0129435	0.0189903	0.00590372	0.00255783	0.00727719	0.0125338	0.0656728	0.00422054	0.00255783	0.00761164	0.00727719	0.0513574	0.00540837	0.00716586	0.00279901	0.00877773	0.0113404	0.00456121	0.00560322	0.00540837
K01585	speA; arginine decarboxylase [EC:4.1.1.19]	0.0427474	0.0455901	0.0369563	0.0125743	0.00945893	0.0645978	0.0562285	0.0897962	0.0804772	0.0594199	0.08154	0.0440858	0.0231149	0.0353935	0.0210077	0.00727989	0.0607333	0.0413134	0.0602986	0.0095283	0.0105292	0.0223681	0.0372494	0.0428583	0.0529551	0.0549598	0.0374143	0.0361923	0.028971	0.0208826	0.0082705	0.045955	0.015772	0.015408	0.0440858	0.0361923	0.045955	0.0353935	0.015772	0.0602986	0.017093	0.0237947	0.0250633	0.0306228	0.0154272	0.0176045	0.0391829	0.017093
K01586	lysA; diaminopimelate decarboxylase [EC:4.1.1.20]	0.04402	0.0291821	0.0392735	0.0280059	0.00794357	0.0476299	0.038588	0.0611149	0.0581858	0.069148	0.0457157	0.0533414	0.0317708	0.0779383	0.0215107	0.00951138	0.0529416	0.045603	0.099811	0.0161442	0.00944255	0.0277611	0.0467433	0.0509237	0.0362222	0.0570655	0.0690171	0.0527418	0.0355111	0.0330191	0.0109438	0.0432167	0.0441854	0.0221775	0.0533414	0.0527418	0.0432167	0.0779383	0.0441854	0.099811	0.0144291	0.0287377	0.0269017	0.0339131	0.0314563	0.0452985	0.0380747	0.0144291
K01587	PAICS; phosphoribosylaminoimidazole carboxylase / phosphoribosylaminoimidazole-succinocarboxamide synthase [EC:4.1.1.21 6.3.2.6]	0	0	0	0	0	0	0	0	0	0	0	0	0	0	0	0	0	0	0	0	0	0	0	0	0	0	0.00089809	0	0	0	0	0	0	0	0	0	0	0	0	0	0	0	0	0	0	0	0	0
K01588	purE; 5-(carboxyamino)imidazole ribonucleotide mutase [EC:5.4.99.18]	0.0763208	0.0482414	0.0654143	0.0488501	0.0285736	0.0675801	0.0695621	0.0840238	0.0823705	0.0532055	0.0754521	0.0617656	0.0566841	0.110543	0.0331672	0.0424833	0.0780914	0.0686561	0.0807855	0.0516307	0.0324812	0.0650079	0.0826147	0.0688724	0.0633962	0.0609998	0.0915408	0.0853004	0.088515	0.0526031	0.0322131	0.0655758	0.0652406	0.0763705	0.0617656	0.0853004	0.0655758	0.110543	0.0652406	0.0807855	0.05908	0.0593717	0.0513994	0.0602353	0.0754913	0.0481935	0.0652357	0.05908
K01589	purK; 5-(carboxyamino)imidazole ribonucleotide synthase [EC:6.3.4.18]	0.0188217	0.00570657	0.0107167	0.00686971	0.00227153	0.0108153	0.00971808	0.0115802	0.0104346	0.0105747	0.0102601	0.0328517	0.00419242	0.0228944	0.00216787	0.00715023	0.00709684	0.0129008	0.0720322	0.00557226	0.00421824	0.0176947	0.0144005	0.0156261	0.0106465	0.00695324	0.00928213	0.0170635	0.0104076	0.0108064	0.00159678	0.00372165	0.0261528	0.0112458	0.0328517	0.0170635	0.00372165	0.0228944	0.0261528	0.0720322	0.00446781	0.00407272	0.0143608	0.00679971	0.0135645	0.0185092	0.0068351	0.00446781
K01591	pyrF; orotidine-5'-phosphate decarboxylase [EC:4.1.1.23]	0.0581293	0.0536898	0.0822734	0.086492	0.0394135	0.0882782	0.0854525	0.102346	0.0933437	0.111642	0.0724978	0.132927	0.0893325	0.0640395	0.0475774	0.0811247	0.0807943	0.0638895	0.0960785	0.102779	0.0984721	0.109662	0.0705416	0.0662846	0.0719504	0.111926	0.110892	0.0727162	0.0633007	0.0672442	0.0177443	0.0696159	0.0668271	0.069161	0.132927	0.0727162	0.0696159	0.0640395	0.0668271	0.0960785	0.0505189	0.0457718	0.0671822	0.0527927	0.0736924	0.0458867	0.0699257	0.0505189
K01593	DDC, TDC; aromatic-L-amino-acid/L-tryptophan decarboxylase [EC:4.1.1.28 4.1.1.105]	0.00248162	0.000574695	0.00098845	0.000927336	0.000491054	0.00400702	0.00285742	0.00269707	0.00212318	0.000410147	0.00207335	0.00203463	0.00111183	0.00551373	0.000328121	0.000443329	0.00134387	0.0044088	0.000256828	0	0.000151059	0.00148782	0.00343336	0.00285322	0.00264996	0.000845684	0.000572903	0.00315441	0.00336547	0.00193429	0	0.000199748	0.000156251	0.00055738	0.00203463	0.00315441	0.000199748	0.00551373	0.000156251	0.000256828	0.000869129	0.0011404	0	0.000590568	0.00148148	0.000159761	0.000723155	0.000869129
K01594	CSAD; sulfinoalanine decarboxylase [EC:4.1.1.29]	0	0.000176976	0.000128338	0	0.000150192	0	0	0	0	0	4.22075e-05	0	0	0.00219232	0	0	0	5.82098e-05	0	0.000132082	0	0	0	0	0	0	0	6.49797e-05	0	0	0	0	0	0	0	6.49797e-05	0	0.00219232	0	0	0	0.00111499	0	0	0	9.23264e-05	0.000411468	0
K01595	ppc; phosphoenolpyruvate carboxylase [EC:4.1.1.31]	0.0215545	0.0115169	0.0124845	0.015022	0.00289746	0.020631	0.0138711	0.0125196	0.0100592	0.00407072	0.0106651	0.0366267	0.0152641	0.0279838	0.0143635	0.0087626	0.00633389	0.0224571	0.0957982	0.0119791	0.00694411	0.00506865	0.00495627	0.0227349	0.0159321	0.00823751	0.0164676	0.0332069	0.0246894	0.0367856	0.0122337	0.00970474	0.0419291	0.0289694	0.0366267	0.0332069	0.00970474	0.0279838	0.0419291	0.0957982	0.0188435	0.0114289	0.0263672	0.010971	0.0210216	0.031568	0.0151324	0.0188435
K01596	E4.1.1.32, pckA, PCK; phosphoenolpyruvate carboxykinase (GTP) [EC:4.1.1.32]	0.103779	0.0865479	0.111547	0.119681	0.0372859	0.0504158	0.0656862	0.0475568	0.0616478	0.0677995	0.0486079	0.0323676	0.102743	0.0532762	0.0830486	0.142057	0.0802132	0.0868724	0.0162505	0.113504	0.157788	0.0567126	0.0433099	0.0841221	0.0752842	0.0616351	0.0506895	0.0991731	0.140042	0.143853	0.174533	0.0773649	0.116864	0.135848	0.0323676	0.0991731	0.0773649	0.0532762	0.116864	0.0162505	0.154748	0.106375	0.0698629	0.112703	0.135713	0.066654	0.0952544	0.154748
K01597	MVD, mvaD; diphosphomevalonate decarboxylase [EC:4.1.1.33]	0.00013565	0	0	0	0	0	0	0	0	0	0	0.00230982	0	0	0.000184749	0	0	0	0.00699866	0	0	0	0	0	0.000406051	0	0	0.000934321	0.00101247	0	0	0	0	0.000378376	0.00230982	0.000934321	0	0	0	0.00699866	0	0	0	0	0	0	0	0
K01598	PPCDC, coaC; phosphopantothenoylcysteine decarboxylase [EC:4.1.1.36]	0	0	0	0	0	0	0	0	0	0	0	0	0	0	0	0	0	0	0	0	0	0	0	0	0	0	0	0	0	0.000427981	0	0	0	0	0	0	0	0	0	0	0	0	0	0	0	0	0	0
K01599	hemE, UROD; uroporphyrinogen decarboxylase [EC:4.1.1.37]	0.0908281	0.0847125	0.0673475	0.0484518	0.032321	0.106663	0.0895878	0.127396	0.107015	0.0815149	0.099341	0.060533	0.0583634	0.101649	0.046813	0.0315237	0.100707	0.0918299	0.100429	0.0349447	0.0353194	0.050125	0.0538332	0.0880807	0.103866	0.089615	0.0688064	0.0797063	0.0672313	0.0597432	0.02294	0.0779614	0.0504474	0.0508814	0.060533	0.0797063	0.0779614	0.101649	0.0504474	0.100429	0.0530021	0.051062	0.0857307	0.0622675	0.0559148	0.0652171	0.0669628	0.0530021
K01601	rbcL, cbbL; ribulose-bisphosphate carboxylase large chain [EC:4.1.1.39]	0.144692	0.112788	0.199403	0.193227	0.111003	0.174335	0.208196	0.154922	0.151612	0.166324	0.137736	0.127157	0.127839	0.0719281	0.150694	0.184257	0.0994531	0.166409	0.0434274	0.121606	0.236592	0.235696	0.209548	0.150247	0.166836	0.199261	0.17517	0.115867	0.108362	0.114931	0.0532509	0.102718	0.0797034	0.0900687	0.127157	0.115867	0.102718	0.0719281	0.0797034	0.0434274	0.0855916	0.128953	0.153254	0.102554	0.110326	0.0717405	0.113289	0.0855916
K01602	rbcS, cbbS; ribulose-bisphosphate carboxylase small chain [EC:4.1.1.39]	0.012315	0.0109984	0.0187497	0.0207416	0.023868	0.0198071	0.0268583	0.0248581	0.0232897	0.0211168	0.0119086	0.0401575	0.0155619	0.0102537	0.0104414	0.0224637	0.00790511	0.0132078	0.00782113	0.0138695	0.0236462	0.0405663	0.0191108	0.0114228	0.0127137	0.0314932	0.0510684	0.0120133	0.00449048	0.00435305	0.0014745	0.00819448	0.011933	0.00923257	0.0401575	0.0120133	0.00819448	0.0102537	0.011933	0.00782113	0.0105372	0.0112533	0.0219392	0.0138144	0.0117046	0.00761047	0.0115149	0.0105372
K01607	pcaC; 4-carboxymuconolactone decarboxylase [EC:4.1.1.44]	0.021222	0.0107811	0.0145734	0.0194285	0.00888177	0.0189185	0.0151465	0.0223329	0.0131946	0.00595675	0.0136726	0.028521	0.019876	0.0394938	0.0103879	0.0198946	0.00866902	0.0192596	0.0447665	0.0302776	0.0151268	0.005079	0.00816166	0.0164681	0.0143385	0.0098538	0.0178991	0.0207305	0.0188474	0.0215143	0.00365548	0.011289	0.0164819	0.0155558	0.028521	0.0207305	0.011289	0.0394938	0.0164819	0.0447665	0.0103398	0.0137447	0.0136892	0.00917996	0.0141287	0.0144244	0.0090512	0.0103398
K01608	gcl; tartronate-semialdehyde synthase [EC:4.1.1.47]	0.00261801	0.00479983	0.00462151	0.00701593	0.00758654	0.00222897	0.00273362	0.00127907	0.00413746	0.00249519	0.00285396	0.0275992	0.00701849	0.00427655	0.00350132	0.0192355	0.0062608	0.00167829	0.0325766	0.00774411	0.0192003	0.00486638	0.0249537	0.00380787	0.00188248	0.0052636	0.0346968	0.00423873	0.00382474	0.00592392	0.000861447	0.00360972	0.00749544	0.0102563	0.0275992	0.00423873	0.00360972	0.00427655	0.00749544	0.0325766	0.00443441	0.00623689	0.00932076	0.00390905	0.00574663	0.00275251	0.00497003	0.00443441
K01609	trpC; indole-3-glycerol phosphate synthase [EC:4.1.1.48]	0.0143865	0.00659465	0.0296387	0.0348119	0.116256	0.0223114	0.0137067	0.0214596	0.015552	0.0316744	0.044903	0.0336872	0.0212942	0.0433308	0.0389098	0.0302344	0.0117896	0.0180048	0.0663608	0.0322937	0.0188451	0.0572292	0.0384661	0.0170135	0.0141581	0.037229	0.0203183	0.0144959	0.0144532	0.0091578	0.0290207	0.017768	0.0171451	0.0139162	0.0336872	0.0144959	0.017768	0.0433308	0.0171451	0.0663608	0.0133209	0.00689672	0.0133576	0.00742843	0.0135778	0.0397007	0.00636026	0.0133209
K01610	E4.1.1.49, pckA; phosphoenolpyruvate carboxykinase (ATP) [EC:4.1.1.49]	0.148271	0.142971	0.13284	0.104907	0.305684	0.165795	0.117353	0.141441	0.138186	0.125515	0.193061	0.0971148	0.10348	0.135711	0.131422	0.0904511	0.134756	0.151805	0.117116	0.105225	0.0734395	0.164719	0.0738935	0.147193	0.136989	0.142538	0.0670044	0.12376	0.108607	0.0955614	0.158423	0.123365	0.0769752	0.0856053	0.0971148	0.12376	0.123365	0.135711	0.0769752	0.117116	0.114772	0.0775473	0.0908152	0.0906051	0.0997727	0.119275	0.096866	0.114772
K01611	speD, AMD1; S-adenosylmethionine decarboxylase [EC:4.1.1.50]	0.00043355	0.00118934	0.00343618	0.00405066	0.00148523	0.00112007	0.000973991	0.00115409	0.00122434	0.000878741	0.00180635	0.00648265	0.00195516	0.00493648	0.00156923	0.000632467	0.00184157	0.000487847	0.0091155	0.00233385	0.00447549	0.00127923	0.00806687	0.000766156	0.00100942	0.00316806	0.00644935	0.000465842	0.000176657	0.00127293	0.000379041	0.00200679	0.00029586	0.00015684	0.00648265	0.000465842	0.00200679	0.00493648	0.00029586	0.0091155	0	0.00225777	0.00473575	0.000377367	0	0.0025723	0.000789495	0
K01613	psd, PISD; phosphatidylserine decarboxylase [EC:4.1.1.65]	0.00435352	0.00203921	0.00406353	0.00116959	0.00135996	0.009182	0.0059706	0.0107909	0.00897853	0.022472	0.00793707	0.0242745	0.00154988	0.0194054	0.00230249	0.000572604	0.00423467	0.0086326	0.0617175	0	0.000512892	0.00513891	0.0137453	0.0072359	0.00430619	0.0219323	0.0192458	0.00822254	0.00648903	0.00582513	0.000942125	0.0078311	0.0155755	0.00446803	0.0242745	0.00822254	0.0078311	0.0194054	0.0155755	0.0617175	0.000204974	0.000633957	0.000781872	0.00198323	0.00363646	0.0215861	0.00675101	0.000204974
K01615	gcdA; glutaconyl-CoA decarboxylase subunit alpha [EC:7.2.4.5]	0.0488159	0.0809705	0.0462883	0.0368545	0.0578349	0.0553067	0.0571318	0.0832063	0.0556289	0.0812565	0.0526686	0.0191301	0.0547928	0.0385302	0.076682	0.0505539	0.0552881	0.0406522	0.00845782	0.0259752	0.0631103	0.0730562	0.0149503	0.0514015	0.0583419	0.0531969	0.016795	0.0568676	0.0779722	0.0486331	0.117884	0.0752288	0.0794202	0.101497	0.0191301	0.0568676	0.0752288	0.0385302	0.0794202	0.00845782	0.117626	0.0678083	0.0304819	0.0979401	0.0608403	0.0646437	0.0699254	0.117626
K01617	dmpH, xylI, nahK; 2-oxo-3-hexenedioate decarboxylase [EC:4.1.1.77]	0.000517783	0	0.000492427	0.000357147	0	0	0.00025977	0.000169614	0.000380734	0.000548036	0.000193497	0.0215318	0	0.000439962	0.000321302	0.00051802	0.000210324	0.000533716	0.0527399	0	0.000529529	0	0.000210369	0.000282911	0.00051664	0.000340957	0.00171568	0.00095988	0.000251544	0.000869336	0.000442901	0	0.000324678	0	0.0215318	0.00095988	0	0.000439962	0.000324678	0.0527399	0	0	0	0.00114354	0.000640679	0.000846525	0.000628781	0
K01619	deoC, DERA; deoxyribose-phosphate aldolase [EC:4.1.2.4]	0.0606362	0.034186	0.045468	0.0368998	0.0363002	0.0828722	0.0856033	0.0966097	0.0931595	0.0665848	0.0638667	0.0969687	0.0400527	0.0702159	0.0313125	0.0265418	0.0675016	0.0628521	0.0371526	0.0380072	0.022064	0.0724053	0.0512694	0.0580798	0.0658912	0.0785676	0.127474	0.0543583	0.043542	0.054606	0.0139069	0.0598044	0.0378223	0.0441577	0.0969687	0.0543583	0.0598044	0.0702159	0.0378223	0.0371526	0.0348212	0.0366876	0.0975598	0.0464113	0.0528263	0.0305236	0.0588777	0.0348212
K01620	ltaE; threonine aldolase [EC:4.1.2.48]	0.00254759	0.00294725	0.004771	0.00931218	0.00593443	0.00356905	0.00336789	0.00411878	0.00411892	0.004053	0.00349082	0.0357555	0.00428031	0.00568982	0.00587886	0.00953058	0.00534107	0.00632953	0.0610686	0.00644026	0.0062349	0.0045667	0.0349003	0.00362148	0.00493869	0.00380572	0.0260039	0.00575935	0.00710015	0.00542227	0.00407692	0.00314421	0.00833755	0.00325828	0.0357555	0.00575935	0.00314421	0.00568982	0.00833755	0.0610686	0.00782939	0.00178359	0.00624758	0.0067497	0.00421684	0.00577709	0.0053827	0.00782939
K01621	xfp, xpk; xylulose-5-phosphate/fructose-6-phosphate phosphoketolase [EC:4.1.2.9 4.1.2.22]	0.0705517	0.0898742	0.0881917	0.0998326	0.152032	0.0394245	0.0488934	0.020763	0.0401802	0.0533677	0.0339753	0.12766	0.0951342	0.0333759	0.100618	0.169712	0.047716	0.049709	0.0370683	0.125505	0.215252	0.0852584	0.192174	0.0495651	0.054074	0.0834563	0.155432	0.0683327	0.0938543	0.0796075	0.10502	0.0851842	0.129307	0.151755	0.12766	0.0683327	0.0851842	0.0333759	0.129307	0.0370683	0.14403	0.07274	0.0558052	0.109706	0.110445	0.0675681	0.0958958	0.14403
K01622	K01622; fructose 1,6-bisphosphate aldolase/phosphatase [EC:4.1.2.13 3.1.3.11]	0.0236364	0.0496828	0.0534001	0.0509779	0.244538	0.0269307	0.0113594	0.00716039	0.00923582	0.0146714	0.0636671	0.0272105	0.0449092	0.00616516	0.118569	0.0563717	0.00938706	0.0140528	0.0333606	0.0766449	0.0412736	0.120097	0.07365	0.0205448	0.016574	0.0430591	0.0446306	0.0146222	0.0226834	0.0277725	0.216617	0.0278418	0.0246175	0.0264133	0.0272105	0.0146222	0.0278418	0.00616516	0.0246175	0.0333606	0.0722606	0.00464301	0.00308186	0.0144076	0.0240472	0.0762707	0.00993349	0.0722606
K01623	ALDO; fructose-bisphosphate aldolase, class I [EC:4.1.2.13]	0.0102538	0.0136473	0.0119425	0.00836359	0.00532958	0.00662332	0.00876258	0.0103369	0.0137036	0.0188959	0.00669433	0.0221896	0.0177107	0.01713	0.00922279	0.00769927	0.0150822	0.0113847	0.0350469	0.0072208	0.00579259	0.00771845	0.00169837	0.0128955	0.00943814	0.00942222	0.012039	0.0191795	0.0140084	0.0109468	0.0116265	0.0118933	0.0327213	0.0122411	0.0221896	0.0191795	0.0118933	0.01713	0.0327213	0.0350469	0.0116256	0.0192228	0.0119189	0.0122791	0.0166523	0.0273033	0.0189295	0.0116256
K01624	FBA, fbaA; fructose-bisphosphate aldolase, class II [EC:4.1.2.13]	0.167254	0.194301	0.180363	0.136007	0.109107	0.201654	0.198983	0.204733	0.217962	0.19997	0.201857	0.112188	0.136384	0.179736	0.214083	0.122767	0.21871	0.170138	0.111878	0.0899733	0.148607	0.15527	0.0808013	0.188863	0.213947	0.198645	0.135209	0.162198	0.139433	0.119831	0.166929	0.192633	0.155616	0.151098	0.112188	0.162198	0.192633	0.179736	0.155616	0.111878	0.162104	0.229045	0.224684	0.169945	0.133697	0.181873	0.183647	0.162104
K01625	eda; 2-dehydro-3-deoxyphosphogluconate aldolase / (4S)-4-hydroxy-2-oxoglutarate aldolase [EC:4.1.2.14 4.1.3.42]	0.008478	0.0113996	0.00831507	0.00348507	0.00392126	0.0138894	0.0113144	0.0149955	0.01257	0.00832711	0.0133053	0.0236302	0.00410652	0.0275807	0.00374008	0.000669696	0.011748	0.014129	0.0253888	0.00185779	0.00192768	0.00459425	0.000943785	0.0132296	0.0112237	0.00653452	0.00197083	0.0140252	0.00791714	0.00191939	0.000375548	0.00840078	0.00541662	0.00281285	0.0236302	0.0140252	0.00840078	0.0275807	0.00541662	0.0253888	0.00396388	0.0106613	0.0164061	0.00961325	0.0056362	0.00643786	0.0101999	0.00396388
K01626	E2.5.1.54, aroF, aroG, aroH; 3-deoxy-7-phosphoheptulonate synthase [EC:2.5.1.54]	0.116111	0.0867022	0.121798	0.127149	0.043465	0.137869	0.146588	0.159599	0.140268	0.119847	0.111427	0.156928	0.121763	0.118208	0.0628326	0.103861	0.121165	0.114254	0.122989	0.114013	0.108002	0.112816	0.0841067	0.111985	0.119228	0.144333	0.130368	0.123107	0.0929303	0.113857	0.0272272	0.105035	0.0889506	0.0941774	0.156928	0.123107	0.105035	0.118208	0.0889506	0.122989	0.0753785	0.0907225	0.0858928	0.0786213	0.111984	0.0659859	0.0983999	0.0753785
K01627	kdsA; 2-dehydro-3-deoxyphosphooctonate aldolase (KDO 8-P synthase) [EC:2.5.1.55]	0.149791	0.111688	0.159366	0.141212	0.066056	0.174559	0.180252	0.221685	0.185456	0.183645	0.158114	0.167294	0.133126	0.128808	0.0863672	0.110387	0.161709	0.145057	0.107269	0.0985128	0.131352	0.129314	0.158529	0.147278	0.147884	0.190046	0.176698	0.143868	0.106862	0.109063	0.0394977	0.121035	0.0970688	0.0973557	0.167294	0.143868	0.121035	0.128808	0.0970688	0.107269	0.077075	0.101482	0.0995668	0.0951072	0.126102	0.0840224	0.124585	0.077075
K01628	fucA; L-fuculose-phosphate aldolase [EC:4.1.2.17]	0.00472786	0.00499011	0.00768756	0.0134075	0.00279909	0.00536289	0.00631383	0.00744385	0.00777806	0.0197507	0.00781791	0.00637353	0.00948682	0.0117729	0.00371555	0.0219402	0.00879266	0.00374473	0.00357073	0.012899	0.0199442	0.00567721	0.00736374	0.0036439	0.00490147	0.0151273	0.00800767	0.00140915	0.00164824	0.00122469	0.00223239	0.00896495	0.00297202	0.0025104	0.00637353	0.00140915	0.00896495	0.0117729	0.00297202	0.00357073	0.00419194	0.0113282	0.012992	0.00378053	0.00217483	0.004472	0.00425924	0.00419194
K01629	rhaD; rhamnulose-1-phosphate aldolase [EC:4.1.2.19]	0.000187103	0	0	0	0	0.000581242	0.000189595	0.0010752	0.000334775	0	0.000513682	0	0	0	0	0	0	0.000177139	0	0.00117542	6.99952e-05	0	0	0.000291037	0.000102635	6.50082e-05	0	0.00010871	0.00216472	0.000456045	0.000684822	0	0	0	0	0.00010871	0	0	0	0	0	0	0	0	0	0.000273876	0.000101715	0
K01630	garL; 2-dehydro-3-deoxyglucarate aldolase [EC:4.1.2.20]	8.47812e-05	0	0	0.00013547	0.000310651	0.000356004	0.000801738	0.00096932	0.000946039	0.000593421	0.000640201	0.0012674	0.000834984	0.00123388	0.000522165	0	0.00259372	0.000362976	9.24297e-05	0.000546387	0.000253733	9.63904e-05	0	0.000595661	8.4594e-05	0.000712091	9.0448e-05	0.00188162	0	0	0	0.00278631	0.00146485	0.000827698	0.0012674	0.00188162	0.00278631	0.00123388	0.00146485	9.24297e-05	0	0.000329458	0.000229348	0.000515931	0.000578112	0.00114578	0.000851065	0
K01631	dgoA; 2-dehydro-3-deoxyphosphogalactonate aldolase [EC:4.1.2.21]	0	0	0	0	0	8.84826e-05	0.000173933	0	0.000127463	0	0	0.00114303	0	0.000274672	0	0	0	0	0.000616506	0.00263249	0	0.000429147	0	0	0	0	0	0	0	0	0	0	0	0	0.00114303	0	0	0.000274672	0	0.000616506	0	0	0	0	0	0	0	0
K01633	folB; 7,8-dihydroneopterin aldolase/epimerase/oxygenase [EC:4.1.2.25 5.1.99.8 1.13.11.81]	0.0121223	0.0134081	0.0112077	0.013025	0.00517102	0.0113632	0.012738	0.0147331	0.0150924	0.0231873	0.00849006	0.0364743	0.0210945	0.0233061	0.0107213	0.00621089	0.0236356	0.0176941	0.0472974	0.0153582	0.00870464	0.00819461	0.00579918	0.0172743	0.0118315	0.0157116	0.0150894	0.0254026	0.0139948	0.0138615	0.0039733	0.0113368	0.0194602	0.0114577	0.0364743	0.0254026	0.0113368	0.0233061	0.0194602	0.0472974	0.00784827	0.0172946	0.00796372	0.0123135	0.0133279	0.0180926	0.0204211	0.00784827
K01634	SGPL1, DPL1; sphinganine-1-phosphate aldolase [EC:4.1.2.27]	0.00608774	0.00521326	0.00532403	0.00352008	0.00031187	0.00647226	0.00578384	0.00421107	0.00663533	0.00267666	0.00518898	0.000271359	0.00337356	0.00347891	0.00421198	0.00365586	0.00534752	0.0066907	0.000532652	0.0016245	0.0048742	0.00164136	0.00180593	0.00574926	0.00677702	0.00246501	0.00438798	0.00447657	0.00203619	0.00237106	0.000239688	0.00173786	0.000536126	0.0011814	0.000271359	0.00447657	0.00173786	0.00347891	0.000536126	0.000532652	0.00338556	0.0026473	0.00203577	0.0022906	0.00383529	0.0005642	0.0023016	0.00338556
K01637	E4.1.3.1, aceA; isocitrate lyase [EC:4.1.3.1]	0.231308	0.169106	0.234092	0.267854	0.0582722	0.243378	0.261861	0.321393	0.249002	0.159926	0.21408	0.18729	0.224175	0.179124	0.122756	0.226446	0.212778	0.231036	0.122158	0.213385	0.238468	0.180662	0.150207	0.217348	0.225522	0.200595	0.20141	0.207418	0.16274	0.207769	0.068653	0.166768	0.145477	0.171375	0.18729	0.207418	0.166768	0.179124	0.145477	0.122158	0.132418	0.150923	0.187968	0.173898	0.196365	0.127073	0.180676	0.132418
K01638	aceB, glcB; malate synthase [EC:2.3.3.9]	0.0740639	0.0642481	0.0672383	0.0744507	0.0145971	0.0728483	0.0664924	0.089671	0.0784242	0.0320176	0.0770761	0.0634254	0.0649398	0.0631304	0.0331569	0.0658022	0.0690259	0.0659246	0.114318	0.0613588	0.0624284	0.0291012	0.0553266	0.0633325	0.0589139	0.0399219	0.0395126	0.0598991	0.0603682	0.0545859	0.0466808	0.0574582	0.0660653	0.0481505	0.0634254	0.0598991	0.0574582	0.0631304	0.0660653	0.114318	0.0504397	0.0622687	0.0578979	0.0599215	0.0552862	0.0643674	0.0696244	0.0504397
K01639	E4.1.3.3, nanA, NPL; N-acetylneuraminate lyase [EC:4.1.3.3]	0	0	0	0	0	0	0	0	0	0	0	0.00177579	0	0	0	0	0	0	0.000338598	0	0	0	0	0	0	0	0	0	0	0.00273863	0	0	0	0.00015684	0.00177579	0	0	0	0	0.000338598	0	0	0	0	0	0	0	0
K01640	E4.1.3.4, HMGCL, hmgL; hydroxymethylglutaryl-CoA lyase [EC:4.1.3.4]	0.028638	0.0423828	0.0167487	0.0171337	0.0295525	0.0299111	0.0270411	0.0244648	0.0194753	0.0354198	0.0188146	0.0448589	0.0165278	0.0431635	0.0430966	0.00625476	0.0330482	0.0369208	0.0763204	0.00763326	0.00911061	0.0317832	0.0124332	0.0404462	0.0343113	0.0250413	0.0437271	0.0401495	0.0455812	0.0375703	0.0471568	0.0472102	0.0575975	0.0344021	0.0448589	0.0401495	0.0472102	0.0431635	0.0575975	0.0763204	0.0463259	0.0429633	0.0301174	0.0527131	0.0352433	0.0566121	0.0369969	0.0463259
K01641	E2.3.3.10; hydroxymethylglutaryl-CoA synthase [EC:2.3.3.10]	0.0508485	0.0573922	0.0847137	0.081705	0.234182	0.0724457	0.0526707	0.0472596	0.0460237	0.0520726	0.0955368	0.055026	0.0767322	0.0357964	0.110365	0.0836661	0.0482908	0.0496914	0.0405244	0.0937837	0.08831	0.119891	0.0665449	0.0489895	0.0521314	0.0758173	0.0377884	0.0516164	0.0502163	0.0770416	0.12522	0.0559038	0.0525102	0.075766	0.055026	0.0516164	0.0559038	0.0357964	0.0525102	0.0405244	0.0895843	0.0282629	0.0400088	0.0480977	0.0683794	0.0686095	0.0449974	0.0895843
K01643	citF; citrate lyase subunit alpha / citrate CoA-transferase [EC:2.8.3.10]	0.0106217	0.0212294	0.0106842	0.0106739	0.0112993	0.00999369	0.0134083	0.0102117	0.0135152	0.0177729	0.0110879	0.0140534	0.0110872	0.00466024	0.0207712	0.01022	0.0126648	0.0160653	0.00308798	0.0120092	0.0127441	0.0107249	0.00373921	0.0118955	0.0172193	0.0136157	0.00677653	0.0164872	0.0199984	0.0219947	0.0263354	0.01869	0.0146714	0.0152994	0.0140534	0.0164872	0.01869	0.00466024	0.0146714	0.00308798	0.0167469	0.0174361	0.0202934	0.0191069	0.0157599	0.015351	0.0240082	0.0167469
K01644	citE; citrate lyase subunit beta / citryl-CoA lyase [EC:4.1.3.34]	0.02294	0.0239438	0.0211092	0.0277543	0.0108643	0.0156016	0.0172122	0.0239501	0.0301124	0.0604682	0.0178581	0.0197509	0.038724	0.0136992	0.0236969	0.0188082	0.0393792	0.0177076	0.00994837	0.0336406	0.0166297	0.0280458	0.0333955	0.024619	0.0197961	0.0347085	0.0225187	0.0300447	0.0161871	0.0243358	0.0136491	0.0408136	0.0259082	0.0214399	0.0197509	0.0300447	0.0408136	0.0136992	0.0259082	0.00994837	0.0207177	0.0309448	0.00831813	0.0345232	0.0315617	0.016594	0.0313606	0.0207177
K01646	citD; citrate lyase subunit gamma (acyl carrier protein)	0	0	0	0	0	0	0	0	0	0	0	0	0	0	0	0	0	0	0	0.000885285	0	0	0	0	0	0	0	0	0	0	0.000515784	0	0	0	0	0	0	0	0	0	0	0	0	0	0	0	0	0
K01647	CS, gltA; citrate synthase [EC:2.3.3.1]	0.27358	0.238894	0.249266	0.234649	0.137392	0.238713	0.224724	0.238739	0.230924	0.194284	0.217607	0.20673	0.253208	0.260635	0.175545	0.228791	0.240586	0.255378	0.139533	0.250659	0.214712	0.187924	0.226493	0.250803	0.248261	0.182798	0.264842	0.249404	0.230591	0.234264	0.20202	0.229525	0.210737	0.206289	0.20673	0.249404	0.229525	0.260635	0.210737	0.139533	0.244522	0.226749	0.234023	0.2247	0.22203	0.195026	0.219062	0.244522
K01649	leuA, IMS; 2-isopropylmalate synthase [EC:2.3.3.13]	0.251491	0.300235	0.33455	0.301165	0.343359	0.288464	0.275263	0.309342	0.293165	0.298521	0.32889	0.22289	0.285744	0.254475	0.325428	0.267896	0.267076	0.242367	0.203451	0.318477	0.257207	0.342085	0.33636	0.27321	0.272892	0.303381	0.26562	0.23799	0.244617	0.22183	0.334618	0.245745	0.233911	0.232323	0.22289	0.23799	0.245745	0.254475	0.233911	0.203451	0.277535	0.232238	0.172665	0.224027	0.223434	0.247938	0.233395	0.277535
K01652	E2.2.1.6L, ilvB, ilvG, ilvI; acetolactate synthase I/II/III large subunit [EC:2.2.1.6]	0.404257	0.392897	0.492287	0.458115	0.338148	0.415956	0.417416	0.350114	0.390519	0.379088	0.413544	0.268384	0.46117	0.429802	0.37171	0.535456	0.409729	0.394285	0.261471	0.519924	0.531586	0.376306	0.411087	0.384268	0.370894	0.375457	0.339428	0.408713	0.485922	0.532661	0.322757	0.383334	0.384843	0.439254	0.268384	0.408713	0.383334	0.429802	0.384843	0.261471	0.421319	0.417285	0.414354	0.409918	0.444893	0.349808	0.396537	0.421319
K01653	E2.2.1.6S, ilvH, ilvN; acetolactate synthase I/III small subunit [EC:2.2.1.6]	0.130379	0.125147	0.155949	0.140274	0.149123	0.164196	0.158844	0.15137	0.159256	0.130965	0.174671	0.114948	0.129321	0.10716	0.14956	0.135614	0.142766	0.123585	0.0947505	0.139321	0.117275	0.155212	0.205967	0.129104	0.145332	0.16036	0.139133	0.113509	0.0920082	0.0912447	0.116821	0.126581	0.0810752	0.0728965	0.114948	0.113509	0.126581	0.10716	0.0810752	0.0947505	0.0765279	0.0956696	0.137889	0.0925681	0.08772	0.111202	0.120563	0.0765279
K01654	neuB, nnaB; N-acetylneuraminate synthase [EC:2.5.1.56]	0.0023029	0.00330664	0.00145513	0.00167723	0.00160403	0.00203525	0.00312789	0.00147456	0.00191096	0.000534066	0.00122545	0.00267272	0.000944059	0.000759571	0.00292816	0.00013774	0.00142795	0.00160275	0.00393138	8.44656e-05	0.00173283	0.000956473	0.00303007	0.00253759	0.00154539	0.000774735	0.00223211	0.00174052	0.0032104	0.0014065	0.00592884	0.000268593	0.00154753	0.00129071	0.00267272	0.00174052	0.000268593	0.000759571	0.00154753	0.00393138	0.00265978	0.00424226	0.00253433	0.00179667	0.000922276	0.00214611	0.00219195	0.00265978
K01657	trpE; anthranilate synthase component I [EC:4.1.3.27]	0.103081	0.123841	0.110212	0.110918	0.157037	0.0999898	0.0904064	0.0957974	0.0978802	0.121634	0.121065	0.0911648	0.11022	0.113912	0.153949	0.099462	0.106587	0.103027	0.149375	0.112374	0.0830031	0.141683	0.131372	0.0976024	0.104756	0.114344	0.134069	0.108003	0.103775	0.113203	0.155978	0.0990193	0.116322	0.0909265	0.0911648	0.108003	0.0990193	0.113912	0.116322	0.149375	0.114976	0.0877576	0.0679078	0.0860327	0.104908	0.163654	0.106356	0.114976
K01658	trpG; anthranilate synthase component II [EC:4.1.3.27]	0.0417349	0.0557915	0.0663234	0.0548566	0.161662	0.049347	0.0380825	0.047359	0.0379149	0.0755483	0.0668817	0.0661298	0.0592342	0.0648976	0.0786822	0.0430416	0.0465602	0.0459004	0.08793	0.0712938	0.0368631	0.0999052	0.0618947	0.0435595	0.044006	0.0691645	0.0904502	0.045699	0.0380274	0.0282664	0.0802962	0.05038	0.0458778	0.0318012	0.0661298	0.045699	0.05038	0.0648976	0.0458778	0.08793	0.0405809	0.0288712	0.0145002	0.0382822	0.0332908	0.07656	0.0412399	0.0405809
K01659	prpC; 2-methylcitrate synthase [EC:2.3.3.5]	0.0226882	0.015629	0.0302792	0.0328608	0.016991	0.018262	0.021993	0.0136237	0.0136101	0.0086133	0.0162538	0.0783901	0.033232	0.0196727	0.017092	0.0471184	0.00926295	0.0183788	0.0769881	0.0537349	0.0503529	0.0233395	0.0819385	0.0192564	0.0137158	0.0226983	0.0571465	0.0278544	0.0319137	0.0581463	0.0144945	0.0126991	0.0329335	0.0358041	0.0783901	0.0278544	0.0126991	0.0196727	0.0329335	0.0769881	0.0254182	0.0130397	0.00560101	0.0147253	0.0392264	0.0240549	0.0221304	0.0254182
K01661	menB; naphthoate synthase [EC:4.1.3.36]	0.193068	0.149471	0.153541	0.181394	0.0436063	0.136131	0.15774	0.121073	0.150148	0.103652	0.129407	0.0969757	0.154084	0.166439	0.0840091	0.202728	0.16306	0.171476	0.0619727	0.146107	0.201206	0.0740564	0.0612094	0.179846	0.146963	0.101353	0.105295	0.169629	0.177435	0.134294	0.103907	0.135435	0.138285	0.181149	0.0969757	0.169629	0.135435	0.166439	0.138285	0.0619727	0.145177	0.16956	0.285737	0.20612	0.198382	0.0940588	0.182782	0.145177
K01662	dxs; 1-deoxy-D-xylulose-5-phosphate synthase [EC:2.2.1.7]	0.0699223	0.062182	0.0505483	0.0600811	0.0504409	0.0598625	0.0619876	0.0576974	0.0714092	0.0941805	0.0601578	0.10011	0.0744892	0.124144	0.0442671	0.0441066	0.0755351	0.0792266	0.13847	0.0589308	0.0384007	0.0446412	0.106937	0.0723354	0.0606018	0.0788843	0.121938	0.0668696	0.073639	0.0693523	0.0421594	0.0761548	0.100148	0.0676997	0.10011	0.0668696	0.0761548	0.124144	0.100148	0.13847	0.0635259	0.0709089	0.0690681	0.0591901	0.0800347	0.0755738	0.0645427	0.0635259
K01663	HIS7; imidazole glycerol-phosphate synthase [EC:4.3.2.10]	0.0138501	0.015455	0.00938293	0.00562005	0.00199235	0.0100434	0.0136685	0.0104438	0.0105806	0.0118608	0.0135577	0.00060621	0.00763924	0.00603785	0.0161827	0.00113907	0.0123394	0.00961117	0.000704523	0.00135099	0.00270789	0.0116031	0	0.0116527	0.0159263	0.0101799	0.00133353	0.0139341	0.0048882	0.00448055	0.0184622	0.0145587	0.0101952	0.0055411	0.00060621	0.0139341	0.0145587	0.00603785	0.0101952	0.000704523	0.0145575	0.0186409	0.0293693	0.0176506	0.00509819	0.0169276	0.0181764	0.0145575
K01664	pabA; para-aminobenzoate synthetase component II [EC:2.6.1.85]	0.00201831	0.0019174	0.00291717	0.00160351	0.0003047	0.000922997	0.00223491	0.00362782	0.00205755	0.000179995	0.00456628	0.00481107	0.00227149	0.004097	0.000862272	0.000478151	0.00184656	0.00305133	0.00596389	0.00023548	0.000802685	0.000580393	0.000891322	0.00397298	0.002158	0.000833702	0.00766507	0.00212841	0.00281096	0.00440954	0.00175924	0.000943127	0.00096681	0.0014593	0.00481107	0.00212841	0.000943127	0.004097	0.00096681	0.00596389	0.00151584	0.00485527	0.00683574	0.00196552	0.00122028	0.00131185	0.00192819	0.00151584
K01665	pabB; para-aminobenzoate synthetase component I [EC:2.6.1.85]	0.00453796	0.00323025	0.00388718	0.00182895	0.00170555	0.00477089	0.0038096	0.00488109	0.00447265	0.0112508	0.00332219	0.0113379	0.00109673	0.00874863	0.00263505	0.00137506	0.00715095	0.00639877	0.027797	0.00142457	0.000749376	0.00340254	0.00483092	0.0055627	0.00510386	0.00760599	0.00131874	0.00212486	0.00629728	0.00236082	0.000690044	0.00484371	0.0147331	0.00242091	0.0113379	0.00212486	0.00484371	0.00874863	0.0147331	0.027797	0.00136364	0.00357698	0.0102024	0.00199735	0.00228293	0.0223162	0.00524778	0.00136364
K01666	mhpE; 4-hydroxy 2-oxovalerate aldolase [EC:4.1.3.39]	0.00501346	0.0098683	0.00926005	0.0063858	0.000687179	0.00328696	0.00301436	0.00301627	0.00470552	0.00288236	0.00444684	0.0107807	0.00636669	0.00376426	0.00276358	0.00655568	0.00507861	0.00486339	0.0382738	0.0105999	0.00796014	0.00233687	0.000715317	0.00837191	0.00514104	0.00162112	0.0046797	0.00439635	0.00327969	0.00225241	0.00327265	0.00255678	0.0023541	0.00424755	0.0107807	0.00439635	0.00255678	0.00376426	0.0023541	0.0382738	0.00509471	0.00433834	0.00296509	0.00291644	0.00524474	0.0037835	0.00377854	0.00509471
K01667	tnaA; tryptophanase [EC:4.1.99.1]	0.0176114	0.0153516	0.0146414	0.00932923	0.0108909	0.021143	0.015652	0.0209808	0.0137197	0.0119	0.0121922	0.0222191	0.00646626	0.00801202	0.0113265	0.0051107	0.00760356	0.0168541	0.00630245	0.0074269	0.0106286	0.0131103	0.0391307	0.0173555	0.0197194	0.0133206	0.0457515	0.0149669	0.0157531	0.00953035	0.00844176	0.00687487	0.00972907	0.00844425	0.0222191	0.0149669	0.00687487	0.00801202	0.00972907	0.00630245	0.0101796	0.0137213	0.0158459	0.0112449	0.017208	0.00254824	0.00852529	0.0101796
K01668	E4.1.99.2; tyrosine phenol-lyase [EC:4.1.99.2]	0.0126804	0.0415739	0.013735	0.0102022	0.0632639	0.0109661	0.0102213	0.00879302	0.0128127	0.0272146	0.0138689	0.0300963	0.00680751	0.00844539	0.0297408	0.00825213	0.0123178	0.0112805	0.0182359	0.00592862	0.0108989	0.0291167	0.0207522	0.0115389	0.0137367	0.0197566	0.0494499	0.0110563	0.0139449	0.00940912	0.0492513	0.0284899	0.0123888	0.0197656	0.0300963	0.0110563	0.0284899	0.00844539	0.0123888	0.0182359	0.0257453	0.0236061	0.0182613	0.0166098	0.0101224	0.0331187	0.0147175	0.0257453
K01673	cynT, can; carbonic anhydrase [EC:4.2.1.1]	0.0267153	0.0203361	0.0162747	0.0117409	0.0103783	0.0333341	0.0297111	0.0268422	0.0301156	0.026328	0.0297976	0.0546432	0.0222373	0.0284178	0.0228618	0.013835	0.0208792	0.0288899	0.0994102	0.014588	0.0255871	0.0198639	0.0287409	0.0264857	0.0331492	0.0216393	0.0298544	0.0204433	0.0118435	0.0170524	0.00795385	0.0122375	0.0294439	0.0114185	0.0546432	0.0204433	0.0122375	0.0284178	0.0294439	0.0994102	0.0071327	0.0206863	0.037086	0.0161559	0.0125897	0.0258305	0.0188172	0.0071327
K01674	cah; carbonic anhydrase [EC:4.2.1.1]	0	0	0	0	0	0	0	0	0	0	0	8.12151e-05	0	0	0	0	0	0	0.00136273	0	0	0	0	0	0	0	0	0	0	0	0	0	0.000392673	0	8.12151e-05	0	0	0	0.000392673	0.00136273	0	0	0	0	0	0	0	0
K01676	E4.2.1.2A, fumA, fumB; fumarate hydratase, class I [EC:4.2.1.2]	0.164916	0.153631	0.146215	0.144772	0.0893026	0.153915	0.17632	0.196495	0.176713	0.102203	0.161086	0.14332	0.125944	0.125452	0.0901808	0.13075	0.174236	0.170141	0.0752037	0.106916	0.134279	0.107502	0.149129	0.166029	0.153026	0.11466	0.173493	0.141353	0.127518	0.125689	0.0922797	0.114625	0.083973	0.107452	0.14332	0.141353	0.114625	0.125452	0.083973	0.0752037	0.107408	0.140006	0.165539	0.130086	0.124664	0.0749334	0.132079	0.107408
K01677	E4.2.1.2AA, fumA; fumarate hydratase subunit alpha [EC:4.2.1.2]	0.00143537	0.0130879	0.00289394	0.00233545	0.166426	0.0157802	0.00377889	0.00984509	0.00528199	0.0305747	0.0415259	0.00618074	0.00220651	0.00129755	0.0447938	0.000902611	0.0102936	0.00159175	0.0218275	0.00188545	0.000374451	0.0305533	0.0215261	0.00179267	0.00619131	0.0392996	0.00628715	0.00241786	0.00178739	0.00190415	0.0697474	0.0201084	0.00353944	0.00294545	0.00618074	0.00241786	0.0201084	0.00129755	0.00353944	0.0218275	0.023743	0.000735606	0.00151754	0.00357382	0.000274689	0.0354867	0.00296332	0.023743
K01678	E4.2.1.2AB, fumB; fumarate hydratase subunit beta [EC:4.2.1.2]	0.0011044	0.00658298	0.00237061	0.000443554	0.197226	0.0200857	0.0057528	0.00634552	0.0057537	0.0237383	0.0553808	0.00813157	0.00070821	0.00111593	0.0393151	0	0.00561105	0.00133824	0.0214168	0	0.000179612	0.0344439	0.0085136	0.00151137	0.00595476	0.0379848	0.00587633	0.00186934	0.00103802	0.00180822	0.0523864	0.0213538	0.000632983	0.000454052	0.00813157	0.00186934	0.0213538	0.00111593	0.000632983	0.0214168	0.0126806	0	0.000440349	0.000701814	0.000493323	0.0262164	0.00301418	0.0126806
K01679	E4.2.1.2B, fumC, FH; fumarate hydratase, class II [EC:4.2.1.2]	0.118061	0.0772545	0.0838209	0.0843619	0.0555403	0.107619	0.110992	0.119653	0.116707	0.111072	0.0955324	0.144911	0.0965225	0.133731	0.0542041	0.0729713	0.121308	0.113095	0.126587	0.104372	0.0786386	0.0785069	0.0959175	0.111657	0.100202	0.109108	0.157547	0.115517	0.0879302	0.0930244	0.036954	0.104343	0.0965802	0.0901764	0.144911	0.115517	0.104343	0.133731	0.0965802	0.126587	0.0668148	0.105966	0.120545	0.0857829	0.0971996	0.0750862	0.102551	0.0668148
K01681	ACO, acnA; aconitate hydratase [EC:4.2.1.3]	0.287321	0.238851	0.295072	0.306451	0.132851	0.269376	0.270756	0.249156	0.266639	0.244499	0.235426	0.260649	0.315943	0.296458	0.217676	0.346472	0.267116	0.26253	0.215742	0.362417	0.318954	0.294728	0.276373	0.252039	0.264568	0.243946	0.289743	0.262528	0.265609	0.275482	0.230984	0.240524	0.281576	0.285662	0.260649	0.262528	0.240524	0.296458	0.281576	0.215742	0.262128	0.226049	0.246783	0.246929	0.293107	0.251335	0.257201	0.262128
K01682	acnB; aconitate hydratase 2 / 2-methylisocitrate dehydratase [EC:4.2.1.3 4.2.1.99]	0.068331	0.0755571	0.0633203	0.0463809	0.0211852	0.0849913	0.0783643	0.107435	0.0994916	0.0623406	0.0937143	0.0349806	0.0448202	0.0642121	0.0470397	0.0226014	0.0913702	0.0725592	0.084302	0.024729	0.0256821	0.0365876	0.0234314	0.0711716	0.0825658	0.0655059	0.0202833	0.0679584	0.0611794	0.0557499	0.0281998	0.0686687	0.0515501	0.0357653	0.0349806	0.0679584	0.0686687	0.0642121	0.0515501	0.084302	0.0299955	0.0452431	0.0466819	0.0436031	0.044612	0.0607289	0.0587911	0.0299955
K01684	dgoD; galactonate dehydratase [EC:4.2.1.6]	0.0208343	0.00980559	0.0291569	0.0414053	0.00621752	0.0168155	0.0209052	0.0125702	0.0215658	0.00996472	0.0191596	0.0105965	0.0334747	0.0283879	0.00807666	0.0402962	0.0263348	0.0186924	0.00470173	0.0342511	0.0357797	0.0117443	0.00684588	0.0168514	0.015556	0.0101826	0.0176998	0.0145198	0.0168095	0.0177552	0.00358539	0.0121783	0.0138778	0.0196673	0.0105965	0.0145198	0.0121783	0.0283879	0.0138778	0.00470173	0.00881519	0.0329662	0.0207679	0.0115186	0.0195086	0.00775617	0.0125738	0.00881519
K01685	uxaA; altronate hydrolase [EC:4.2.1.7]	0.0110227	0.00449401	0.00782963	0.00786938	0.00397177	0.0114011	0.0097682	0.00789901	0.0125399	0.00384518	0.00787555	0.0149243	0.0107136	0.0184909	0.00328148	0.00915117	0.00903313	0.0110626	0.0063379	0.00998433	0.00743545	0.00921365	0.0186698	0.01016	0.0098171	0.00709126	0.0327051	0.00879907	0.0105629	0.0102948	0.00748978	0.00674306	0.00718534	0.00860461	0.0149243	0.00879907	0.00674306	0.0184909	0.00718534	0.0063379	0.00843142	0.0138878	0.0229609	0.00771968	0.0106777	0.00478112	0.00565335	0.00843142
K01686	uxuA; mannonate dehydratase [EC:4.2.1.8]	0.000940303	0.00140371	0.000702665	0.000961792	0	0.00157409	0.000992972	0.000882698	0.00253235	0.00115883	0.00115766	0.00721747	0.000115669	0.001829	0.000286988	0.000635426	0.000674969	0.00129026	0.00152025	0.00230809	0.000266211	0.000269179	0	0.000312132	0.000853584	0.000412292	0.000862595	0.00161094	0.00309416	0.00250887	0.000297423	0.000305691	0.000108226	0.00134854	0.00721747	0.00161094	0.000305691	0.001829	0.000108226	0.00152025	0	0.00175885	0.000301093	0.000250912	0.0012517	0	0.00174977	0
K01687	ilvD; dihydroxy-acid dehydratase [EC:4.2.1.9]	0.400899	0.345445	0.44852	0.43146	0.32372	0.43844	0.413393	0.446496	0.451199	0.351604	0.463864	0.235725	0.416757	0.376241	0.308576	0.38643	0.419221	0.379584	0.201455	0.414862	0.388112	0.385202	0.280285	0.354621	0.387128	0.369539	0.299448	0.357263	0.352996	0.372824	0.240528	0.356511	0.29048	0.285539	0.235725	0.357263	0.356511	0.376241	0.29048	0.201455	0.302722	0.366228	0.415709	0.32438	0.339118	0.278285	0.343184	0.302722
K01689	ENO, eno; enolase [EC:4.2.1.11]	0.245499	0.222119	0.218577	0.18497	0.250535	0.269987	0.253828	0.307839	0.298311	0.200999	0.293278	0.183166	0.200565	0.247784	0.182465	0.146568	0.251076	0.234034	0.163861	0.207969	0.139685	0.209088	0.169283	0.24953	0.252768	0.230558	0.214814	0.208115	0.184373	0.160595	0.149514	0.224834	0.167261	0.167636	0.183166	0.208115	0.224834	0.247784	0.167261	0.163861	0.168498	0.202834	0.295909	0.195822	0.169287	0.176493	0.215192	0.168498
K01690	edd; phosphogluconate dehydratase [EC:4.2.1.12]	0.00884989	0.00768803	0.00565536	0.00872775	0.00123283	0.0106162	0.0114745	0.00848651	0.00605989	0.00220239	0.00854414	0.0222292	0.0114199	0.0230762	0.00307617	0.0048396	0.00642882	0.0119479	0.0333703	0.00795441	0.00305274	0.00450974	0.00565261	0.00782904	0.00657853	0.00584766	0.00975329	0.0127598	0.0129784	0.00930576	0.00227939	0.00439033	0.00592715	0.0116425	0.0222292	0.0127598	0.00439033	0.0230762	0.00592715	0.0333703	0.00606924	0.0071241	0.0100828	0.00493132	0.00700252	0.00351536	0.00424361	0.00606924
K01692	paaF, echA; enoyl-CoA hydratase [EC:4.2.1.17]	0.0776323	0.0650058	0.0493212	0.0462072	0.0173625	0.0478403	0.0514664	0.0276421	0.0419515	0.0309355	0.0367783	0.0767046	0.0512862	0.0594544	0.0342106	0.0440174	0.0603922	0.0833836	0.129176	0.0285136	0.0388998	0.0239784	0.0294748	0.078406	0.0576443	0.0309495	0.0356948	0.0742311	0.0731259	0.0471631	0.0215864	0.0370378	0.0650623	0.0668941	0.0767046	0.0742311	0.0370378	0.0594544	0.0650623	0.129176	0.0512626	0.0662004	0.0843749	0.0735225	0.0850893	0.0377413	0.0724498	0.0512626
K01693	hisB; imidazoleglycerol-phosphate dehydratase [EC:4.2.1.19]	0.0492153	0.0811104	0.0640499	0.0476297	0.0305745	0.0659697	0.060305	0.0675524	0.0724542	0.0709888	0.068782	0.0738498	0.0616267	0.0712738	0.0674723	0.031981	0.0844114	0.0564967	0.0748252	0.0631079	0.0329611	0.0685781	0.105727	0.067569	0.0588712	0.0653058	0.0917185	0.0608421	0.0594705	0.0426326	0.0446231	0.0672184	0.0514853	0.0463782	0.0738498	0.0608421	0.0672184	0.0712738	0.0514853	0.0748252	0.0343637	0.0531519	0.0428139	0.0626771	0.0516286	0.0777326	0.0696026	0.0343637
K01694	TRP; tryptophan synthase [EC:4.2.1.20]	0.000113633	0	0	0	0	0	0.000418896	0	0	0	0	0.000487291	0	0	0	0	0	0	0.000278741	0	0	0	0	0	0	0	9.61306e-05	0	0.000242325	0	0	0	0	0	0.000487291	0	0	0	0	0.000278741	0	0	0	0	0	0	0	0
K01695	trpA; tryptophan synthase alpha chain [EC:4.2.1.20]	0.0236092	0.0222674	0.0263468	0.0218785	0.130185	0.0333901	0.0212549	0.029594	0.0223298	0.0376661	0.0550093	0.0459991	0.0247049	0.0531672	0.0473704	0.0205393	0.0252758	0.0219083	0.0783754	0.0395621	0.0126758	0.0552245	0.024203	0.0250135	0.0213294	0.0464062	0.0264625	0.0220526	0.0241187	0.0210714	0.0380547	0.0310053	0.0212602	0.0188793	0.0459991	0.0220526	0.0310053	0.0531672	0.0212602	0.0783754	0.025211	0.010339	0.0158335	0.0163606	0.0199267	0.0400239	0.0154176	0.025211
K01696	trpB; tryptophan synthase beta chain [EC:4.2.1.20]	0.299622	0.31223	0.338866	0.334674	0.377464	0.343903	0.337529	0.371592	0.331677	0.313013	0.345448	0.281039	0.341545	0.27241	0.369205	0.358028	0.31499	0.287629	0.200648	0.352926	0.363321	0.33463	0.296512	0.287583	0.312787	0.354547	0.283742	0.310409	0.297816	0.322176	0.403362	0.309817	0.273989	0.303197	0.281039	0.310409	0.309817	0.27241	0.273989	0.200648	0.313836	0.262557	0.279351	0.279064	0.307039	0.334251	0.298844	0.313836
K01697	CBS; cystathionine beta-synthase [EC:4.2.1.22]	0.0776506	0.0360992	0.0662197	0.051079	0.0243503	0.0883285	0.0802676	0.0945357	0.0817744	0.0454624	0.0601684	0.0524161	0.0514567	0.0760961	0.0234876	0.0546661	0.0627944	0.0860434	0.0521859	0.0595569	0.0522915	0.0546595	0.0451903	0.0757196	0.0737263	0.0703518	0.0539526	0.0718529	0.042856	0.0541236	0.0122731	0.0509795	0.0337067	0.0470739	0.0524161	0.0718529	0.0509795	0.0760961	0.0337067	0.0521859	0.0312204	0.0283125	0.0496127	0.0440702	0.0513183	0.0309053	0.0441024	0.0312204
K01698	hemB, ALAD; porphobilinogen synthase [EC:4.2.1.24]	0.148271	0.146235	0.164353	0.110658	0.0681335	0.189004	0.179047	0.174238	0.163635	0.176192	0.166844	0.0886974	0.104507	0.118831	0.148484	0.0767697	0.139678	0.156809	0.101749	0.0808286	0.0966462	0.169773	0.0938748	0.157742	0.181881	0.182968	0.107516	0.12323	0.106383	0.101124	0.0483779	0.130604	0.0974734	0.10339	0.0886974	0.12323	0.130604	0.118831	0.0974734	0.101749	0.0889797	0.10393	0.182122	0.108964	0.108975	0.0953631	0.119815	0.0889797
K01699	pduC; propanediol dehydratase large subunit [EC:4.2.1.28]	0.00224421	0.00850699	0.00105925	0.000769614	0.00701881	0.00306565	0.00325249	0.00154509	0.00214224	0.00647418	0.00170149	0.0013319	0.00299585	0.0011868	0.0141795	0.000119145	0.00468517	0.00330885	0.00160641	8.38579e-05	0.000316505	0.00573835	0.00594609	0.00383351	0.00517122	0.00342907	0.00616768	0.0035538	0.00357953	0.00160108	0.0113248	0.0117098	0.00851355	0.00758246	0.0013319	0.0035538	0.0117098	0.0011868	0.00851355	0.00160641	0.00847244	0.00864144	0.00913434	0.0126567	0.00387833	0.00901642	0.0113593	0.00847244
K01702	LEU1; 3-isopropylmalate dehydratase [EC:4.2.1.33]	0.000208692	0	0.00142871	0.000656244	0.000417463	0.000684789	0.000534662	0.0004186	0.000599047	0.000243847	0.00255112	0.000954959	0.000854181	0.000286851	0.00113691	0.00076334	0.000932824	0.000323592	0.000396968	0.000149439	0.000955155	0.000818279	0.00147211	0.000209463	0.000324811	0.00142773	0.000375198	0.0010474	0.000439094	0.00029206	0.00121138	0.00156738	0.000692136	0.000274889	0.000954959	0.0010474	0.00156738	0.000286851	0.000692136	0.000396968	0.000666325	0	0.000154103	0.000115554	0	0.00694982	0.000846769	0.000666325
K01703	leuC, IPMI-L; 3-isopropylmalate/(R)-2-methylmalate dehydratase large subunit [EC:4.2.1.33 4.2.1.35]	0.245192	0.227022	0.293969	0.260764	0.110469	0.256232	0.241111	0.27343	0.272839	0.234547	0.272194	0.17057	0.278973	0.24759	0.191294	0.272104	0.253736	0.238696	0.15052	0.302511	0.246003	0.220211	0.265697	0.230684	0.237479	0.208823	0.205946	0.234011	0.251621	0.22768	0.180765	0.227257	0.205271	0.227142	0.17057	0.234011	0.227257	0.24759	0.205271	0.15052	0.217827	0.228895	0.221509	0.218209	0.251538	0.19707	0.215988	0.217827
K01704	leuD, IPMI-S; 3-isopropylmalate/(R)-2-methylmalate dehydratase small subunit [EC:4.2.1.33 4.2.1.35]	0.0600756	0.0459715	0.0736841	0.0666232	0.0524722	0.0520861	0.0507033	0.0664037	0.0585823	0.0827198	0.0514053	0.0762842	0.0748401	0.0750911	0.0627638	0.0635308	0.0713897	0.0604916	0.0702814	0.0987349	0.0430876	0.0838185	0.0938437	0.0600204	0.054284	0.0695879	0.104467	0.057407	0.0502623	0.044285	0.0517631	0.054208	0.0495466	0.0443315	0.0762842	0.057407	0.054208	0.0750911	0.0495466	0.0702814	0.0489127	0.0438125	0.0440196	0.0571483	0.0509848	0.0603442	0.0537501	0.0489127
K01705	LYS4; homoaconitate hydratase [EC:4.2.1.36]	0.000360417	0.000888235	0.000307944	0.00200003	0.00342701	0.00127223	0.00205822	0.00119622	0.00118397	0.00290259	0.000964843	0.00385641	0.000571091	0.000450615	0.00172732	0.000567124	0.000827408	0.00166067	0.000309918	0.000261938	0.00095137	0.0019392	0.000265677	0.00155205	0.00144801	0.00216316	0.00207163	0.000635663	0.000108904	0.000963411	0.00183132	0.000701409	0.000797391	0.00072402	0.00385641	0.000635663	0.000701409	0.000450615	0.000797391	0.000309918	0.00172467	0.00063177	0.00127011	0.00189852	0.001464	0.00238549	0.00082669	0.00172467
K01706	gudD; glucarate dehydratase [EC:4.2.1.40]	0.00238721	0.00123836	0.000784776	0.000582936	0.00326131	0.00098256	0.00290199	0.00116313	0.000726843	0.00238127	0.000729409	0.0132603	0.00095679	0.001214	0.00055238	0.00221327	0.00142168	0.00203978	0.00230228	0.00331143	0.00229409	0.00262392	0.0105163	0.00102538	0.000943445	0.00139174	0.0319701	0.000987778	0.00175466	0.00100544	0.000959287	0	0.00166926	0.000483144	0.0132603	0.000987778	0	0.001214	0.00166926	0.00230228	0	0.000991287	0.00100425	0.00151821	0.000424167	0	0.00139609	0
K01707	kdgD; 5-dehydro-4-deoxyglucarate dehydratase [EC:4.2.1.41]	0.0005415	0	0	0	0.000315582	0.000650979	0.000238122	0	0.000959766	0	0.000903842	0.00147977	0	0.000336035	0	0	0.000192797	0.00231348	0.00064307	0	0	0	0	0.000852496	0.000564989	0.000346359	0.000260439	0.00016268	0.000164128	0.000394592	0	0	0.000354612	0.000858727	0.00147977	0.00016268	0	0.000336035	0.000354612	0.00064307	0.000502985	0.00119633	0.000624608	0.00039309	0	0	0.000171688	0.000502985
K01708	garD; galactarate dehydratase [EC:4.2.1.42]	0.0012792	0.00079624	0.000377528	0.000748044	0	0.00258737	0.00114052	0.000924788	0.000739475	0.000119056	0.000954157	0.00219763	0.000310197	0.000131614	0	0.00119145	0.00027449	0.000735972	0.00049754	0.00124236	0.000405972	0.000499423	0.00338637	0.00107552	0.00137229	0.000414782	0.0052539	0.000257728	0.00182016	0	0.000457831	0.000290674	0	0.000513053	0.00219763	0.000257728	0.000290674	0.000131614	0	0.00049754	0.000222323	0.00118591	0.000124392	0.000138013	0.000708942	0	0	0.000222323
K01709	rfbG; CDP-glucose 4,6-dehydratase [EC:4.2.1.45]	0.000795434	0	0.000803482	0	0.000937626	0.000800431	0.00052362	0.000273514	0.000566952	0.00200751	0.000546045	0.0014525	0	0.000858935	0	0	0.000531478	0.000107582	0.000776115	0	0.000288007	0.00156899	0	0.00164094	0.00133508	0.000674795	0.00108507	0.000600467	0.000121163	0.000145648	0	0.00276651	0	0	0.0014525	0.000600467	0.00276651	0.000858935	0	0.000776115	0	0.00058877	0.00180981	0.000806761	0	0	0.000760463	0
K01710	rfbB, rmlB, rffG; dTDP-glucose 4,6-dehydratase [EC:4.2.1.46]	0.0759922	0.0877459	0.0763091	0.0523746	0.0840486	0.0934095	0.0717201	0.0948808	0.0801383	0.0848653	0.089505	0.101871	0.0624623	0.081174	0.0811022	0.0521554	0.0778229	0.0839546	0.107774	0.0419229	0.0447626	0.0742553	0.0950777	0.0962548	0.0811546	0.0928664	0.156453	0.0674062	0.0536803	0.0375915	0.051643	0.0838972	0.046863	0.0437937	0.101871	0.0674062	0.0838972	0.081174	0.046863	0.107774	0.0423083	0.059578	0.0722428	0.065073	0.0542305	0.0692937	0.0726794	0.0423083
K01711	gmd, GMDS; GDPmannose 4,6-dehydratase [EC:4.2.1.47]	0.2138	0.208065	0.225269	0.191183	0.165978	0.22566	0.235343	0.218833	0.226696	0.242584	0.188587	0.164025	0.183648	0.177245	0.249676	0.20042	0.211227	0.217616	0.0688905	0.155229	0.252022	0.208268	0.169556	0.198902	0.254679	0.256806	0.164569	0.19673	0.188584	0.157716	0.154263	0.229967	0.185558	0.214414	0.164025	0.19673	0.229967	0.177245	0.185558	0.0688905	0.206519	0.234548	0.240162	0.243572	0.205456	0.174786	0.229169	0.206519
K01712	hutU, UROC1; urocanate hydratase [EC:4.2.1.49]	0.341301	0.343226	0.309286	0.330458	0.276484	0.310071	0.352585	0.32163	0.298628	0.277859	0.287003	0.323293	0.3344	0.301606	0.2773	0.415241	0.30843	0.354423	0.235952	0.359252	0.415798	0.278577	0.199969	0.33817	0.318396	0.305516	0.302038	0.346115	0.424712	0.38384	0.36159	0.308433	0.357616	0.446126	0.323293	0.346115	0.308433	0.301606	0.357616	0.235952	0.342468	0.398049	0.386132	0.405614	0.402559	0.276768	0.361353	0.342468
K01713	pheC; cyclohexadienyl dehydratase [EC:4.2.1.51 4.2.1.91]	0.00422459	0.00104335	0.00161886	0.00166496	0.000206295	0.00271981	0.00297798	0.00230787	0.00116256	0.000960556	0.00211104	0.000333211	0.00516937	0.0114231	0.00102858	0.00128374	0.00257826	0.00289228	0.000174571	0.00432443	6.19805e-05	0.000617238	0	0.00351368	0.00361843	0.00102253	0.000285773	0.00272518	0.00696404	0.00346138	0.000179502	0.00184518	0.00263049	0.00570738	0.000333211	0.00272518	0.00184518	0.0114231	0.00263049	0.000174571	0.000613675	0.00712919	0.0038765	0.00255207	0.00377098	0.000126814	0.00293042	0.000613675
K01714	dapA; 4-hydroxy-tetrahydrodipicolinate synthase [EC:4.3.3.7]	0.083261	0.0602739	0.070541	0.0851234	0.0432053	0.104836	0.0963517	0.130625	0.109283	0.0850351	0.0980152	0.0934842	0.0878694	0.10991	0.0655608	0.0577134	0.0957391	0.0894768	0.110693	0.0605904	0.0514209	0.0668253	0.0593909	0.079961	0.0907841	0.104229	0.0997148	0.0806063	0.0651955	0.0733271	0.0324096	0.0800649	0.0675596	0.0483736	0.0934842	0.0806063	0.0800649	0.10991	0.0675596	0.110693	0.042312	0.0650998	0.052857	0.0510352	0.0544166	0.0704527	0.0647033	0.042312
K01715	crt; enoyl-CoA hydratase [EC:4.2.1.17]	0.00635098	0.00313897	0.0052546	0.005165	0.00411245	0.0107665	0.00623963	0.0144115	0.0085782	0.00426805	0.00865698	0.0146932	0.00717853	0.0299464	0.00910564	0.000764464	0.0034448	0.00875471	0.0262687	0.0047935	0.00160539	0.00437361	0.000996937	0.00694849	0.0068823	0.00511327	0.0100428	0.0136152	0.0103318	0.00435853	0.0134118	0.00306004	0.00120097	0.00244264	0.0146932	0.0136152	0.00306004	0.0299464	0.00120097	0.0262687	0.00399475	0.00411073	0.00243081	0.00247176	0.00582191	0.00656808	0.00152188	0.00399475
K01716	fabA; 3-hydroxyacyl-[acyl-carrier protein] dehydratase / trans-2-decenoyl-[acyl-carrier protein] isomerase [EC:4.2.1.59 5.3.3.14]	0.0292761	0.0389462	0.0305858	0.0285741	0.0178881	0.0286864	0.0278982	0.0262034	0.0332971	0.0394762	0.0217842	0.0384394	0.038184	0.0563067	0.0243321	0.018244	0.0353876	0.0402569	0.0384761	0.0242484	0.0183574	0.0184525	0.00675845	0.036558	0.0263239	0.0276124	0.0222303	0.0351675	0.029167	0.0255541	0.00818596	0.031922	0.0216718	0.0236414	0.0384394	0.0351675	0.031922	0.0563067	0.0216718	0.0384761	0.0194139	0.0326836	0.0272715	0.029288	0.0337693	0.0196516	0.0276373	0.0194139
K01719	hemD, UROS; uroporphyrinogen-III synthase [EC:4.2.1.75]	0.0193802	0.0125017	0.00967606	0.012684	0.000525504	0.0219021	0.017758	0.024607	0.0149228	0.0150954	0.0155295	0.0137838	0.00926029	0.0165988	0.00611818	0.0100991	0.0135255	0.0321585	0.0268596	0.0184325	0.0065881	0.0191771	0.0198211	0.0242075	0.0161526	0.0155948	0.0138933	0.0165671	0.0112891	0.0128055	0.0019308	0.0132323	0.0107879	0.0178109	0.0137838	0.0165671	0.0132323	0.0165988	0.0107879	0.0268596	0.00858812	0.00701331	0.00323003	0.0101199	0.0175099	0.018953	0.0119078	0.00858812
K01720	prpD; 2-methylcitrate dehydratase [EC:4.2.1.79]	0.0596847	0.0469353	0.0611871	0.0668952	0.0450637	0.0562129	0.0672989	0.0502113	0.0550477	0.0419389	0.0472425	0.138209	0.066198	0.0512986	0.0444554	0.0861753	0.0567591	0.0625752	0.0844745	0.0970617	0.109635	0.0740329	0.111856	0.0527561	0.0555724	0.0681875	0.0869653	0.0640646	0.0599154	0.0904016	0.0217758	0.0473841	0.0680888	0.076564	0.138209	0.0640646	0.0473841	0.0512986	0.0680888	0.0844745	0.045315	0.0506615	0.0471432	0.0537352	0.0857389	0.0423765	0.0593007	0.045315
K01721	nthA; nitrile hydratase subunit alpha [EC:4.2.1.84]	0.00729476	0.00517288	0.00196589	0.00466174	0.00201255	0.00796236	0.00673466	0.00515011	0.00841006	0.00366453	0.00585041	0.0118511	0.00376772	0.00777796	0.00297007	0.00525369	0.00890933	0.00753236	0.00401793	0.00348351	0.00255191	0.00596833	0.00972809	0.0049195	0.00366326	0.00478567	0.0252743	0.00484144	0.00828604	0.00592667	0.00434466	0.00407055	0.00705808	0.00361616	0.0118511	0.00484144	0.00407055	0.00777796	0.00705808	0.00401793	0.00356605	0.00811911	0.0127826	0.00782887	0.00539644	0.00409645	0.00581927	0.00356605
K01724	PCBD, phhB; 4a-hydroxytetrahydrobiopterin dehydratase [EC:4.2.1.96]	0.0197622	0.0157048	0.0216151	0.0230259	0.00333459	0.0139981	0.0140656	0.0166624	0.0195471	0.0297762	0.00842381	0.031708	0.0248173	0.013258	0.023198	0.0196524	0.0181906	0.0178402	0.0460585	0.0357448	0.0189178	0.0178576	0.0330108	0.0276464	0.0186308	0.0210832	0.0352584	0.0203846	0.0121361	0.00918645	0.00833061	0.0190465	0.0301177	0.0115287	0.031708	0.0203846	0.0190465	0.013258	0.0301177	0.0460585	0.016531	0.0207193	0.0124407	0.0165412	0.0151179	0.032962	0.0200418	0.016531
[truncated: 2,482 more rows]
[truncated: 5 more columns]

## Sheet: Dataset_3C Function
Function	S1	S2	S3	S4	S5	S6	S7	S8	S9	S10	S11	S12	S13	S14	S15	S16	S17	S18	S19	S20	S21	S22	S23	S24	S25	S26	S31	S32	R2_1	R2_2	R2_3	R3_1	R3_2	R3_3	R4_1	R4_2	R4_3	R6_1	R6_2	R6_3	R7_1	R7_2	R7_3	R8_1	R8_2	R8_3	R9_1	R9_2	R9_3
[truncated: 79 more rows]
[truncated: 3 more columns]

## Sheet: Dataset_3D Nitrogen cycling
Pathway	Protein	Function	S1	S2	S3	S4	S5	S6	S7	S8	S9	S10	S11	S12	S13	S14	S15	S16	S17	S18	S19	S20	S21	S22	S23	S24	S25	S26	S31	S32	R2_1	R2_2	R2_3	R3_1	R3_2	R3_3	R4_1	R4_2	R4_3	R6_1	R6_2	R6_3	R7_1	R7_2	R7_3	R8_1	R8_2	R8_3	R9_1
[truncated: 59 more rows]
[truncated: 5 more columns]

[truncated: 3 more sheets: Dataset_3E ARG abundance, Dataset_3F ARGs Mechanism, Dataset_3G Transposase]
